# Supplementary material for: Genome-wide DNA methylation profiling in chronic lymphocytic leukaemia
Source: Front Genet. 2023 Jan 11;13:1056043. doi: 10.3389/fgene.2022.1056043 (PMC9873975; doi:10.3389/fgene.2022.1056043)
Supplement: Supplementary file 1 [file Table3.xlsx]

## Sheet: Supplementary Table S3
CLL-related DMPs (N = 34,797)
	logFC	AveExpr	t	P.Value	adj.P.Val	B	CHR	gene	feature	cgi	feat.cgi	deltaBeta_median
cg19459094	-4.31868	-3.00554	-31.3777	1.79e-44	7.29e-39	90.2167	20		IGR	shore	IGR-shore	-0.4383
cg14208102	-2.86945	-2.69032	-30.5203	1.2e-43	2.45e-38	88.4053	12	ETV6	Body	opensea	Body-opensea	-0.295369
cg00524900	-4.606	-1.97852	-29.2923	1.99e-42	2.7e-37	85.724	16	DNAJA2	TSS1500	shore	TSS1500-shore	-0.627733
cg05995267	-2.86073	-2.99774	-28.5811	1.06e-41	1.08e-36	84.1219	10	ATOH7	1stExon	shore	1stExon-shore	-0.257937
cg05468843	-4.4633	-2.80221	-28.4137	1.58e-41	1.28e-36	83.7396	8		IGR	opensea	IGR-opensea	-0.510588
cg26954174	-4.39349	-2.15547	-28.131	3.11e-41	2.11e-36	83.089	8	C8orf31	TSS1500	opensea	TSS1500-opensea	-0.577254
cg08913523	-4.03957	-2.60768	-27.9476	4.84e-41	2.46e-36	82.6635	1	RNF220	Body	shelf	Body-shelf	-0.467475
cg15022400	-3.51706	-2.62799	-27.9677	4.61e-41	2.46e-36	82.7103	3		IGR	opensea	IGR-opensea	-0.385962
cg27029518	-3.47604	-3.25166	-27.6281	1.05e-40	4.76e-36	81.9163	1	NHLH1	TSS200	shelf	TSS200-shelf	-0.308223
cg21494379	-3.32281	-2.39829	-26.8344	7.49e-40	3.05e-35	80.0259	8	RRS1	1stExon	shore	1stExon-shore	-0.401999
cg08299521	-4.02094	-2.66882	-26.416	2.15e-39	7.58e-35	79.0088	19	ZNF581	Body	island	Body-island	-0.449083
cg04517263	-4.18252	-3.43101	-26.1657	4.06e-39	1.27e-34	78.3934	10	FAM190B	TSS1500	shore	TSS1500-shore	-0.347026
cg14893576	-3.08657	-3.05582	-25.945	7.15e-39	2.08e-34	77.8465	16	CDH8	Body	opensea	Body-opensea	-0.285105
cg04273422	-2.75714	-2.65599	-25.9107	7.8e-39	2.12e-34	77.7612	1	HECTD3	Body	shore	Body-shore	-0.303201
cg11084266	-2.49181	-2.76687	-25.709	1.31e-38	3.1e-34	77.2571	2		IGR	shelf	IGR-shelf	-0.240375
cg16771652	-3.64329	-2.27406	-25.6922	1.37e-38	3.1e-34	77.215	2		IGR	opensea	IGR-opensea	-0.448403
cg24417845	-4.00346	-2.13891	-25.6945	1.36e-38	3.1e-34	77.2207	1	S100A13	5'UTR	opensea	5'UTR-opensea	-0.511975
cg09029902	-3.9044	-2.80927	-25.6667	1.47e-38	3.14e-34	77.1512	13	GPC6	Body	opensea	Body-opensea	-0.441528
cg16822174	-5.00455	-1.41748	-25.5976	1.75e-38	3.38e-34	76.9774	1	ST6GALNAC3	Body	opensea	Body-opensea	-0.697226
cg26170244	-3.48444	-2.72886	-25.5814	1.83e-38	3.38e-34	76.9365	22		IGR	opensea	IGR-opensea	-0.368277
cg27492103	-4.54185	-2.08739	-25.5082	2.21e-38	3.92e-34	76.752	8		IGR	opensea	IGR-opensea	-0.586552
cg23098529	-3.96904	-2.10937	-25.4711	2.44e-38	4.13e-34	76.6582	2	HOXD4	TSS1500	island	TSS1500-island	-0.502683
cg14064762	-3.61689	-2.84033	-25.354	3.31e-38	5.39e-34	76.3618	14	THTPA	TSS1500	shore	TSS1500-shore	-0.382099
cg15551881	-3.83079	-2.22608	-25.3324	3.51e-38	5.49e-34	76.3068	17	AARSD1	TSS1500	shore	TSS1500-shore	-0.470909
cg13167431	-2.63276	-1.93051	-25.2654	4.18e-38	6.3e-34	76.1364	7	DPP6	TSS1500	island	TSS1500-island	-0.346103
cg24142464	-3.32119	-3.34727	-25.0406	7.56e-38	1.1e-33	75.562	2		IGR	shelf	IGR-shelf	-0.2529
cg05110225	-2.87231	-2.77575	-25.0222	7.94e-38	1.11e-33	75.5147	17	CYTSB	Body	opensea	Body-opensea	-0.293029
cg04992150	-4.19321	-2.316	-24.9804	8.86e-38	1.2e-33	75.4073	1		IGR	opensea	IGR-opensea	-0.510124
cg16001422	-3.32308	-2.08155	-24.9469	9.69e-38	1.27e-33	75.3213	4	HOPX	5'UTR	opensea	5'UTR-opensea	-0.448952
cg27407935	-4.0965	-2.35533	-24.9155	1.05e-37	1.34e-33	75.2405	5	SFRS12	TSS1500	shore	TSS1500-shore	-0.529855
cg03206537	-3.36583	-2.78321	-24.8176	1.37e-37	1.63e-33	74.9878	4	CBR4	Body	shore	Body-shore	-0.346625
cg20595457	-3.39517	-2.81421	-24.6947	1.9e-37	2.14e-33	74.6692	2		IGR	shelf	IGR-shelf	-0.354222
cg05191655	-3.17875	-2.63118	-24.6716	2.02e-37	2.22e-33	74.6092	8	PYCRL	Body	shore	Body-shore	-0.350121
cg13984040	-4.3902	-2.32069	-24.6616	2.07e-37	2.22e-33	74.5832	16	SNN	5'UTR	shore	5'UTR-shore	-0.557983
cg18506744	-3.37454	-2.64764	-24.6522	2.13e-37	2.22e-33	74.5588	17	CRHR1	Body	opensea	Body-opensea	-0.385743
cg23691006	-3.42998	-2.98851	-24.51	3.11e-37	3.05e-33	74.1882	8		IGR	opensea	IGR-opensea	-0.330391
cg02010481	-3.99839	-3.09134	-24.4753	3.42e-37	3.23e-33	74.0975	19	ZNF788	TSS1500	shore	TSS1500-shore	-0.388615
cg01686975	-4.40393	-2.24614	-24.4266	3.9e-37	3.52e-33	73.9699	1		IGR	opensea	IGR-opensea	-0.558997
cg16558770	-5.19244	-0.97504	-24.4274	3.89e-37	3.52e-33	73.9721	2		IGR	opensea	IGR-opensea	-0.751274
cg24441922	-3.68136	-1.65383	-24.4008	4.18e-37	3.69e-33	73.9024	1	NUDT17	Body	shore	Body-shore	-0.524115
cg03802185	-2.86014	-3.24751	-24.3528	4.76e-37	4.12e-33	73.7762	17	ABR	Body	opensea	Body-opensea	-0.227246
cg16074643	-2.76277	-2.33179	-24.3402	4.92e-37	4.17e-33	73.7431	13		IGR	opensea	IGR-opensea	-0.330213
cg02266731	-4.69517	-2.07008	-24.2358	6.53e-37	5.31e-33	73.4682	15	TCF12	TSS1500	opensea	TSS1500-opensea	-0.599096
cg04727071	-3.62541	-1.96205	-24.2369	6.51e-37	5.31e-33	73.4711	20	TSPYL3	TSS1500	shore	TSS1500-shore	-0.48702
cg07551060	-4.20416	-2.38502	-24.1964	7.27e-37	5.73e-33	73.3643	2		IGR	shore	IGR-shore	-0.500124
cg14519515	-3.78741	-2.81427	-24.1521	8.2e-37	6.29e-33	73.2471	8		IGR	opensea	IGR-opensea	-0.393677
cg21055554	-3.41911	-2.50337	-24.0348	1.13e-36	8.5e-33	72.9361	12	KRT5	3'UTR	opensea	3'UTR-opensea	-0.400851
cg24497361	-3.99989	-2.1802	-23.9712	1.34e-36	9.94e-33	72.767	12	CUX2	Body	opensea	Body-opensea	-0.486547
cg11555067	-3.56716	-1.80321	-23.9408	1.46e-36	1.04e-32	72.6859	6	KCNK17	Body	shore	Body-shore	-0.498402
cg13780718	-3.60487	-2.59786	-23.9412	1.46e-36	1.04e-32	72.6869	7		IGR	shore	IGR-shore	-0.416035
cg26366091	-4.57656	-2.79967	-23.8654	1.79e-36	1.24e-32	72.4848	16		IGR	opensea	IGR-opensea	-0.515787
cg13810673	-3.41939	-3.21896	-23.8189	2.04e-36	1.36e-32	72.3604	17	KDM6B	3'UTR	shore	3'UTR-shore	-0.304415
cg03747456	-3.27724	-2.13856	-23.7815	2.26e-36	1.48e-32	72.2601	17	TNFSF12	Body	shore	Body-shore	-0.42063
cg18442362	-4.55767	-2.58795	-23.6986	2.84e-36	1.84e-32	72.0377	6	FRMD1	Body	shore	Body-shore	-0.530007
cg07114810	-3.45531	-4.13514	-23.687	2.93e-36	1.87e-32	72.0066	8	TSPYL5	TSS200	island	TSS200-island	-0.214536
cg03252770	-3.86918	-2.45079	-23.6517	3.24e-36	2.03e-32	71.9114	19	LONP1	Body	island	Body-island	-0.474833
cg06470626	-2.63108	-2.77327	-23.598	3.75e-36	2.31e-32	71.7668	20	ATP5E	Body	shore	Body-shore	-0.273036
cg20656868	-3.41028	-2.99193	-23.512	4.77e-36	2.89e-32	71.5342	2	FOXN2	TSS1500	shore	TSS1500-shore	-0.326095
cg03624316	-4.21097	-2.02	-23.4958	4.98e-36	2.98e-32	71.4905	7	PER4	Body	opensea	Body-opensea	-0.570388
cg09939948	-3.64764	-2.84354	-23.4391	5.84e-36	3.44e-32	71.3369	10	NT5C2	TSS1500	shore	TSS1500-shore	-0.378833
cg01073332	-2.9898	-2.80129	-23.4136	6.27e-36	3.64e-32	71.2677	7	KRIT1	5'UTR	shore	5'UTR-shore	-0.306361
cg18147543	-3.12321	-2.92464	-23.4057	6.41e-36	3.67e-32	71.2461	18	SETBP1	Body	opensea	Body-opensea	-0.301893
cg00078299	-5.10279	-1.88744	-23.3676	7.12e-36	3.99e-32	71.1425	1	SMCP	5'UTR	opensea	5'UTR-opensea	-0.687282
cg18660898	-3.04212	-3.07186	-23.3657	7.16e-36	3.99e-32	71.1373	17	CCL8	TSS1500	opensea	TSS1500-opensea	-0.286594
cg14899065	-3.24377	-1.80774	-23.3328	7.85e-36	4.28e-32	71.048	5	PCDHGA4	Body	shore	Body-shore	-0.425831
cg24947456	-3.63306	-2.51055	-23.3313	7.88e-36	4.28e-32	71.0439	1	TRAPPC3	TSS1500	shore	TSS1500-shore	-0.437253
cg08471846	-2.97646	-2.2867	-23.2963	8.69e-36	4.65e-32	70.9486	22	MICAL3	5'UTR	shore	5'UTR-shore	-0.348305
cg17092523	-4.19593	-2.29586	-23.2862	8.94e-36	4.73e-32	70.9209	1	ARHGEF11	Body	opensea	Body-opensea	-0.518969
cg02291020	-3.19977	-2.65239	-23.2455	1e-35	5.16e-32	70.8097	1	KTI12	3'UTR	shore	3'UTR-shore	-0.367308
cg07220903	-3.71728	-2.88749	-23.2493	9.92e-36	5.16e-32	70.8203	4		IGR	opensea	IGR-opensea	-0.372012
cg13064571	-3.97755	-1.99686	-23.2343	1.03e-35	5.26e-32	70.7793	19	DOT1L	Body	island	Body-island	-0.518072
cg11887996	-2.81434	-2.4112	-23.1708	1.24e-35	6.21e-32	70.6055	1	BTBD19	Body	shelf	Body-shelf	-0.332255
cg00524374	-3.74581	-2.4381	-23.15	1.31e-35	6.5e-32	70.5484	10		IGR	shelf	IGR-shelf	-0.444041
cg08058560	-4.24608	-3.43278	-23.1171	1.44e-35	7.05e-32	70.4582	2	FHL2	1stExon	opensea	1stExon-opensea	-0.374744
cg13048962	-3.746	-2.99007	-23.0189	1.9e-35	9.19e-32	70.1883	16	KIAA0513	5'UTR	opensea	5'UTR-opensea	-0.364898
cg21001667	-3.56579	-2.32031	-22.9387	2.38e-35	1.14e-31	69.9671	8	RUNX1T1	Body	opensea	Body-opensea	-0.44666
cg19770281	-4.11464	-2.21899	-22.9201	2.51e-35	1.19e-31	69.9158	20	RBL1	Body	shore	Body-shore	-0.522263
cg12434312	-2.47557	-2.73691	-22.8901	2.73e-35	1.28e-31	69.8327	5	ODZ2	Body	opensea	Body-opensea	-0.243023
cg00957665	-2.30851	-2.90208	-22.8714	2.88e-35	1.33e-31	69.781	10		IGR	shelf	IGR-shelf	-0.217448
cg20970369	-3.6919	-1.94564	-22.796	3.57e-35	1.63e-31	69.5722	20	COL20A1	Body	shore	Body-shore	-0.503457
cg22647738	-4.56052	-1.88392	-22.7644	3.9e-35	1.76e-31	69.4843	13		IGR	opensea	IGR-opensea	-0.607605
cg12313149	-4.78011	-1.47665	-22.7484	4.08e-35	1.83e-31	69.4397	5	GDNF	5'UTR	island	5'UTR-island	-0.687609
cg21971799	-3.65106	-2.60367	-22.7133	4.51e-35	2e-31	69.3421	1	TMED5	Body	shore	Body-shore	-0.411899
cg18900669	-3.46911	-2.71327	-22.7092	4.57e-35	2e-31	69.3308	16	HSDL1	5'UTR	opensea	5'UTR-opensea	-0.374145
cg20363347	-3.10738	-2.2053	-22.6966	4.73e-35	2.05e-31	69.2957	6	ENPP1	Body	opensea	Body-opensea	-0.391373
cg05871756	-3.74767	-1.6813	-22.6172	5.94e-35	2.52e-31	69.0742	16	CMIP	3'UTR	opensea	3'UTR-opensea	-0.545398
cg11826008	-3.72131	-2.58489	-22.6135	6e-35	2.52e-31	69.064	16	IL21R	TSS200	opensea	TSS200-opensea	-0.407508
cg07027613	-3.09368	-2.91123	-22.5948	6.33e-35	2.6e-31	69.0117	2	DNMT3A	Body	opensea	Body-opensea	-0.319775
cg26334507	-3.94493	-0.991419	-22.598	6.28e-35	2.6e-31	69.0205	3	FOXP1	Body	opensea	Body-opensea	-0.606887
cg15958424	-3.70317	-1.78591	-22.5681	6.84e-35	2.78e-31	68.9369	17	GAS7	TSS1500	opensea	TSS1500-opensea	-0.521513
cg03305017	-4.23999	-1.97061	-22.5551	7.1e-35	2.83e-31	68.9005	2		IGR	island	IGR-island	-0.567449
cg26730763	-3.12565	-3.18128	-22.5571	7.06e-35	2.83e-31	68.906	1		IGR	opensea	IGR-opensea	-0.283019
cg08543028	-4.57077	-2.55874	-22.5188	7.88e-35	3.11e-31	68.7987	16	PABPN1L	TSS1500	shelf	TSS1500-shelf	-0.546401
cg13910681	-2.72314	-3.08726	-22.4674	9.13e-35	3.57e-31	68.6545	8	ZFAT	TSS1500	shore	TSS1500-shore	-0.225968
cg20732076	-3.79464	-2.43413	-22.4463	9.7e-35	3.69e-31	68.5953	19	TTC9B	TSS1500	shore	TSS1500-shore	-0.452772
cg21578195	-2.43039	-2.51492	-22.452	9.54e-35	3.69e-31	68.6113	2	FMNL2	Body	opensea	Body-opensea	-0.267646
cg05394456	-3.4823	-3.07984	-22.3765	1.19e-34	4.43e-31	68.399	5	GLRA1	1stExon	island	1stExon-island	-0.325423
cg03813377	-2.55467	-2.16208	-22.3725	1.2e-34	4.44e-31	68.3878	12	KLRD1	TSS1500	opensea	TSS1500-opensea	-0.29833
cg14963724	-2.95668	-3.25179	-22.3621	1.24e-34	4.53e-31	68.3584	17	NLGN2	TSS200	shore	TSS200-shore	-0.256772
cg05976481	-3.87583	-2.04947	-22.3287	1.36e-34	4.9e-31	68.2642	10		IGR	opensea	IGR-opensea	-0.545039
cg12498580	-2.54339	-3.1742	-22.3136	1.42e-34	5.08e-31	68.2215	5	SLC12A7	Body	shore	Body-shore	-0.217128
cg11247817	-3.99513	-1.78485	-22.2856	1.54e-34	5.46e-31	68.1425	1	OBSCN	Body	opensea	Body-opensea	-0.550293
cg13368983	-4.20942	-2.04745	-22.2698	1.61e-34	5.61e-31	68.0977	1	PTPN14	Body	opensea	Body-opensea	-0.561346
cg25540871	-3.27965	-2.10116	-22.2705	1.61e-34	5.61e-31	68.0998	3	PLS1	TSS1500	shore	TSS1500-shore	-0.420475
cg21263566	-4.52612	-1.56478	-22.2629	1.65e-34	5.68e-31	68.0783	2	SERTAD2	5'UTR	shelf	5'UTR-shelf	-0.652869
cg02352281	-3.86261	-2.42409	-22.2536	1.69e-34	5.79e-31	68.0519	1		IGR	opensea	IGR-opensea	-0.506299
cg24024661	-2.18295	-2.71063	-22.2019	1.97e-34	6.66e-31	67.9054	8		IGR	opensea	IGR-opensea	-0.217034
cg17516539	-3.31536	-2.70471	-22.1472	2.3e-34	7.75e-31	67.75	1	FGR	TSS1500	shore	TSS1500-shore	-0.373572
cg15095917	-3.37052	-2.83422	-22.1055	2.6e-34	8.68e-31	67.6316	8	SLC39A4	1stExon	island	1stExon-island	-0.345676
cg00050692	-3.104	-2.14818	-22.1001	2.64e-34	8.74e-31	67.6162	3	STXBP5L	1stExon	island	1stExon-island	-0.382482
cg23344321	-2.76065	-2.79075	-22.0839	2.77e-34	9.09e-31	67.57	17		IGR	opensea	IGR-opensea	-0.276547
cg15773312	-3.70115	-3.45531	-22.0584	2.98e-34	9.71e-31	67.4974	7		IGR	opensea	IGR-opensea	-0.291471
cg00519069	-3.55878	-2.63141	-22.0486	3.07e-34	9.91e-31	67.4697	17	CHD3	Body	shelf	Body-shelf	-0.380887
cg11681597	-3.92927	-1.58195	-22.0405	3.14e-34	1.01e-30	67.4464	6	HEY2	Body	shore	Body-shore	-0.563421
cg04399632	-2.82143	-3.32289	-22.0282	3.26e-34	1.04e-30	67.4114	4	DCHS2	TSS1500	opensea	TSS1500-opensea	-0.223839
cg08134678	-3.64223	-1.84874	-22.0033	3.5e-34	1.11e-30	67.3404	1	ARHGEF19	TSS1500	shelf	TSS1500-shelf	-0.507573
cg05117208	-4.02593	-1.66058	-21.9951	3.59e-34	1.12e-30	67.3168	9	POLE3	Body	shore	Body-shore	-0.563315
cg23213217	-2.77244	-2.03566	-21.984	3.71e-34	1.15e-30	67.2852	13	ENOX1	Body	opensea	Body-opensea	-0.339313
cg21301224	-2.69524	-2.66758	-21.9794	3.76e-34	1.16e-30	67.2721	6	SLC35B2	Body	shore	Body-shore	-0.269265
cg03889263	-3.47085	-1.39765	-21.9208	4.46e-34	1.33e-30	67.1045	1	FASLG	1stExon	opensea	1stExon-opensea	-0.54322
cg05756780	-3.17648	-2.48266	-21.9222	4.44e-34	1.33e-30	67.1083	20	PSMA7	Body	shore	Body-shore	-0.36508
cg18825419	-3.62337	-2.70034	-21.9231	4.43e-34	1.33e-30	67.111	19		IGR	island	IGR-island	-0.404489
cg13353550	-4.71755	-1.88936	-21.8619	5.3e-34	1.57e-30	66.9353	6	ZC3H12D	TSS1500	opensea	TSS1500-opensea	-0.618436
cg02543462	-3.7862	-2.08063	-21.7348	7.7e-34	2.22e-30	66.5698	11	APLNR	TSS1500	opensea	TSS1500-opensea	-0.507464
cg07528237	-2.10686	-2.54881	-21.7402	7.58e-34	2.22e-30	66.5855	15	WDR76	Body	shore	Body-shore	-0.222426
cg09106999	-2.93196	-2.60284	-21.7375	7.64e-34	2.22e-30	66.5776	3		IGR	opensea	IGR-opensea	-0.3366
cg16603916	-3.50002	-1.53033	-21.7362	7.67e-34	2.22e-30	66.5738	1	PGBD5	Body	shore	Body-shore	-0.514329
cg04195774	-2.96417	-3.19435	-21.7141	8.19e-34	2.35e-30	66.5102	3	BSN	3'UTR	opensea	3'UTR-opensea	-0.251966
cg08759026	-3.15917	-2.27412	-21.6618	9.56e-34	2.72e-30	66.3591	1	CYMP	TSS1500	opensea	TSS1500-opensea	-0.385779
cg08129092	-4.36272	-3.00132	-21.6207	1.08e-33	3.05e-30	66.24	15		IGR	opensea	IGR-opensea	-0.442757
cg06538549	-3.76919	-1.91592	-21.5912	1.18e-33	3.3e-30	66.1546	8	ASAP1	TSS1500	opensea	TSS1500-opensea	-0.513597
cg13939204	-2.20043	-2.85664	-21.5771	1.23e-33	3.42e-30	66.1138	12	ZNF740	Body	shelf	Body-shelf	-0.203238
cg06802985	-3.48722	-2.1423	-21.5307	1.41e-33	3.87e-30	65.9792	8	ZHX1	5'UTR	shore	5'UTR-shore	-0.446195
cg09273059	-3.78077	-1.6978	-21.5247	1.43e-33	3.91e-30	65.9616	11	HTR3A	TSS1500	opensea	TSS1500-opensea	-0.536712
cg25310700	-2.85402	-1.95569	-21.5232	1.44e-33	3.91e-30	65.9575	1	MIB2	Body	island	Body-island	-0.37352
cg20607293	-2.22848	-2.37738	-21.5114	1.49e-33	4.02e-30	65.9229	5		IGR	opensea	IGR-opensea	-0.236657
cg05304729	-3.6486	-2.33864	-21.4775	1.65e-33	4.42e-30	65.8245	8		IGR	shore	IGR-shore	-0.456781
cg05147525	-2.38441	-2.45912	-21.4565	1.76e-33	4.67e-30	65.7633	7	AAA1	Body	opensea	Body-opensea	-0.259754
cg16286142	-2.84384	-2.83595	-21.45	1.79e-33	4.73e-30	65.7445	2		IGR	opensea	IGR-opensea	-0.270622
cg03434029	-2.86267	-2.74129	-21.4364	1.86e-33	4.9e-30	65.7046	17		IGR	opensea	IGR-opensea	-0.291721
cg06511276	-3.0259	-1.92114	-21.397	2.1e-33	5.43e-30	65.5897	7	SDK1	Body	opensea	Body-opensea	-0.407226
cg24461171	-4.0663	-1.59949	-21.3978	2.09e-33	5.43e-30	65.5922	8		IGR	opensea	IGR-opensea	-0.575989
cg22331294	-2.25949	-2.61917	-21.3845	2.18e-33	5.61e-30	65.5532	3	FGD5	Body	opensea	Body-opensea	-0.223461
cg21072795	-3.64832	-2.61401	-21.3378	2.5e-33	6.28e-30	65.4168	1		IGR	shore	IGR-shore	-0.41337
cg14204586	-2.78683	-2.11259	-21.3219	2.62e-33	6.51e-30	65.3701	17	SLC13A2	1stExon	opensea	1stExon-opensea	-0.374865
cg14785527	-2.86376	-2.61015	-21.3104	2.72e-33	6.7e-30	65.3365	2	NRP2	Body	opensea	Body-opensea	-0.309014
cg01657995	-2.7669	-2.82451	-21.2904	2.88e-33	7.07e-30	65.2782	1	SLC2A7	Body	opensea	Body-opensea	-0.268591
cg14445047	-2.61137	-2.20717	-21.2596	3.16e-33	7.7e-30	65.1876	6	ATXN1	5'UTR	opensea	5'UTR-opensea	-0.332211
cg20831413	-3.93708	-2.15687	-21.2542	3.21e-33	7.78e-30	65.1718	5	SYNPO	Body	shore	Body-shore	-0.522666
cg06853894	-3.01633	-2.91465	-21.2482	3.27e-33	7.88e-30	65.1542	5		IGR	shore	IGR-shore	-0.282181
cg11120154	-4.0602	-2.29427	-21.2442	3.31e-33	7.92e-30	65.1425	3		IGR	opensea	IGR-opensea	-0.486163
cg21983531	-4.09214	-2.44601	-21.2188	3.57e-33	8.5e-30	65.0681	2		IGR	shelf	IGR-shelf	-0.464846
cg00460704	-2.39352	-2.52645	-21.1948	3.84e-33	9.08e-30	64.9973	15	RPL4	Body	opensea	Body-opensea	-0.250213
cg13524037	-3.37295	-1.66146	-21.1877	3.92e-33	9.23e-30	64.9765	1		IGR	opensea	IGR-opensea	-0.478388
cg00289503	-3.22613	-2.46342	-21.1857	3.95e-33	9.23e-30	64.9706	3	MED12L	Body	opensea	Body-opensea	-0.372453
cg26878209	-3.46224	-2.17732	-21.1703	4.13e-33	9.61e-30	64.9254	1		IGR	shelf	IGR-shelf	-0.419596
cg01059609	-2.83596	-2.39431	-21.161	4.25e-33	9.83e-30	64.8978	16		IGR	shore	IGR-shore	-0.314008
cg24004483	-3.6633	-0.988943	-21.1564	4.31e-33	9.91e-30	64.8844	15	CASC4	TSS1500	shore	TSS1500-shore	-0.578106
cg23343486	-2.22424	-2.83225	-21.1241	4.75e-33	1.09e-29	64.7892	2		IGR	opensea	IGR-opensea	-0.210102
cg06198758	-2.75632	-2.42754	-21.1013	5.09e-33	1.16e-29	64.7219	2		IGR	shelf	IGR-shelf	-0.305683
cg01611626	-2.63426	-2.3365	-21.0915	5.24e-33	1.18e-29	64.693	1	NID1	TSS200	island	TSS200-island	-0.305761
cg06521852	-3.14352	-2.73828	-21.0883	5.29e-33	1.18e-29	64.6836	6		IGR	shore	IGR-shore	-0.337592
cg10970124	-2.65469	-2.94831	-21.0478	5.98e-33	1.32e-29	64.5641	1	PRKCZ	TSS1500	shore	TSS1500-shore	-0.247297
cg15891991	-2.78138	-2.77876	-21.038	6.16e-33	1.35e-29	64.5349	2	SNTG2	Body	shore	Body-shore	-0.268997
cg13765621	-3.67034	-2.43404	-21.0326	6.26e-33	1.37e-29	64.5191	7	DLX5	TSS200	island	TSS200-island	-0.434038
cg17098965	-4.54478	-2.2243	-21.0168	6.56e-33	1.43e-29	64.4723	2	SIX3	Body	island	Body-island	-0.572242
cg18411043	-3.39126	-1.6989	-20.993	7.05e-33	1.53e-29	64.4018	6		IGR	shelf	IGR-shelf	-0.475842
cg13599020	-3.27363	-2.01671	-20.9162	8.9e-33	1.9e-29	64.1741	5		IGR	shore	IGR-shore	-0.425199
cg09888026	-2.6088	-2.18497	-20.9087	9.1e-33	1.94e-29	64.1518	6	GJB7	3'UTR	opensea	3'UTR-opensea	-0.319095
cg03043696	-3.55917	-1.92138	-20.8494	1.09e-32	2.31e-29	63.9752	7	SH2B2	Body	shore	Body-shore	-0.465203
cg19787650	-2.48224	-2.11886	-20.8445	1.11e-32	2.33e-29	63.9607	1		IGR	opensea	IGR-opensea	-0.298815
cg11737831	-2.78178	-1.89364	-20.819	1.2e-32	2.51e-29	63.8846	9	ZNF462	TSS200	shore	TSS200-shore	-0.368842
cg10225149	-3.33009	-1.69414	-20.8081	1.24e-32	2.58e-29	63.8521	10	CUGBP2	Body	opensea	Body-opensea	-0.482608
cg03671276	-2.76943	-2.49797	-20.8009	1.26e-32	2.62e-29	63.8308	2	LOC100271715	Body	shore	Body-shore	-0.30317
cg07157107	-2.96639	-3.04927	-20.7936	1.29e-32	2.67e-29	63.809	15		IGR	opensea	IGR-opensea	-0.264493
cg08181251	-3.67311	-1.70018	-20.7501	1.47e-32	3.02e-29	63.679	1	SNORD47	TSS1500	shelf	TSS1500-shelf	-0.529509
cg22540135	-2.76882	-3.18099	-20.7366	1.54e-32	3.12e-29	63.6386	1	LOC388588	Body	shelf	Body-shelf	-0.248783
cg26905258	-3.36852	-2.7413	-20.7193	1.62e-32	3.28e-29	63.5871	12	FBRSL1	Body	shelf	Body-shelf	-0.343619
cg22234930	-3.54002	-2.76277	-20.715	1.64e-32	3.3e-29	63.574	5	DPYSL3	Body	opensea	Body-opensea	-0.385156
cg12825509	-3.29856	-1.91989	-20.7037	1.7e-32	3.4e-29	63.5402	3	SEMA5B	Body	shelf	Body-shelf	-0.443418
cg12655112	-4.80729	-0.812375	-20.6586	1.95e-32	3.89e-29	63.4053	9	KCNT1	Body	shore	Body-shore	-0.691137
cg05641903	-4.08909	-1.47241	-20.6529	1.98e-32	3.92e-29	63.3882	10		IGR	shelf	IGR-shelf	-0.588855
cg20975835	-3.35347	-2.5357	-20.6542	1.98e-32	3.92e-29	63.392	6		IGR	island	IGR-island	-0.376129
cg10593922	-3.49738	-2.37218	-20.6306	2.12e-32	4.13e-29	63.3212	1	PEF1	Body	opensea	Body-opensea	-0.420739
cg21578596	-3.8421	-2.20754	-20.6318	2.12e-32	4.13e-29	63.3247	3	ERC2	Body	opensea	Body-opensea	-0.498297
cg27031099	-3.72357	-2.24526	-20.6312	2.12e-32	4.13e-29	63.3229	1	SLC2A5	Body	shore	Body-shore	-0.462404
cg06442294	-2.6409	-2.81013	-20.6115	2.25e-32	4.34e-29	63.2639	1	FLJ42875	Body	shore	Body-shore	-0.258973
cg03181524	-4.18761	-2.98332	-20.5893	2.41e-32	4.62e-29	63.1971	6	OR2H1	Body	opensea	Body-opensea	-0.419636
cg01973676	-2.89773	-2.36295	-20.5827	2.46e-32	4.7e-29	63.1773	17		IGR	opensea	IGR-opensea	-0.343239
cg02205391	-2.93493	-2.77312	-20.5727	2.53e-32	4.82e-29	63.1472	1	MOV10	TSS1500	shore	TSS1500-shore	-0.28247
cg03645984	-3.50191	-1.24929	-20.5429	2.78e-32	5.26e-29	63.0574	5	TRPC7	TSS1500	opensea	TSS1500-opensea	-0.527219
cg16024530	-3.31943	-1.49815	-20.5199	2.98e-32	5.61e-29	62.9883	3	LPP	TSS1500	shore	TSS1500-shore	-0.517746
cg22376929	-3.16341	-3.14246	-20.5175	3e-32	5.63e-29	62.981	8		IGR	shelf	IGR-shelf	-0.29248
cg09326204	-4.28353	-1.83288	-20.5155	3.02e-32	5.64e-29	62.9749	16	UNKL	3'UTR	shore	3'UTR-shore	-0.565731
cg24199006	-4.2959	-2.35349	-20.4909	3.26e-32	6.05e-29	62.9007	16	CBFA2T3	5'UTR	shelf	5'UTR-shelf	-0.532905
cg16242615	-4.06983	-1.33116	-20.4894	3.27e-32	6.06e-29	62.8961	6		IGR	opensea	IGR-opensea	-0.599789
cg01403030	-4.34844	-2.33571	-20.484	3.33e-32	6.13e-29	62.8799	10	TMEM180	3'UTR	opensea	3'UTR-opensea	-0.541801
cg04381957	-3.33124	-2.47188	-20.4826	3.34e-32	6.13e-29	62.8758	8		IGR	shelf	IGR-shelf	-0.396688
cg03008815	-2.47433	-2.48355	-20.4339	3.88e-32	7.05e-29	62.7287	16	GNPTG	3'UTR	shore	3'UTR-shore	-0.264435
cg05056497	-3.86353	-2.12402	-20.4089	4.19e-32	7.56e-29	62.6529	4	ZNF518B	5'UTR	island	5'UTR-island	-0.50121
cg13921921	-3.29361	-2.96289	-20.4086	4.2e-32	7.56e-29	62.6521	2	AGAP1	Body	shore	Body-shore	-0.321372
cg12155547	-2.77813	-2.62162	-20.4035	4.26e-32	7.64e-29	62.6367	22	ZNF280B	5'UTR	shore	5'UTR-shore	-0.291943
cg11448683	-2.45175	-2.57113	-20.3956	4.37e-32	7.8e-29	62.6127	8	PI15	5'UTR	opensea	5'UTR-opensea	-0.260877
cg09076123	-3.69161	-2.98938	-20.364	4.82e-32	8.46e-29	62.5169	6	FKBP5	5'UTR	shore	5'UTR-shore	-0.371852
cg15989436	-2.45633	-2.12513	-20.3296	5.36e-32	9.28e-29	62.4126	6	LAMA2	Body	opensea	Body-opensea	-0.304745
cg17262810	-4.93993	-1.19433	-20.3261	5.42e-32	9.34e-29	62.4021	19	ZNF260	TSS1500	shore	TSS1500-shore	-0.702024
cg00920254	-4.4989	-1.26998	-20.2444	6.98e-32	1.19e-28	62.1535	10	CTNNA3	TSS1500	opensea	TSS1500-opensea	-0.670629
cg14066773	-2.46996	-2.21301	-20.2435	7e-32	1.19e-28	62.1511	5	BASP1	3'UTR	shore	3'UTR-shore	-0.288147
cg10943263	-3.46705	-2.62792	-20.1859	8.37e-32	1.41e-28	61.9752	7	POLM	TSS1500	shore	TSS1500-shore	-0.385968
cg03846111	-3.52966	-1.66965	-20.1721	8.73e-32	1.46e-28	61.9333	6	GRIK2	Body	opensea	Body-opensea	-0.493491
cg27536559	-2.81444	-3.18056	-20.1721	8.73e-32	1.46e-28	61.9332	11	MIR130A	TSS1500	opensea	TSS1500-opensea	-0.250211
cg13957377	-3.71763	-2.81467	-20.1579	9.13e-32	1.52e-28	61.8897	4	IL21	5'UTR	opensea	5'UTR-opensea	-0.387882
cg01357892	-3.96468	-2.49128	-20.145	9.5e-32	1.58e-28	61.8506	6	DST	Body	opensea	Body-opensea	-0.483066
cg03707168	-3.80852	-2.59998	-20.129	9.99e-32	1.64e-28	61.8016	4	RBM46	5'UTR	island	5'UTR-island	-0.439305
cg18450420	-4.88876	-1.61527	-20.1258	1.01e-31	1.65e-28	61.7916	3	GLT8D1	Body	opensea	Body-opensea	-0.65759
cg01459052	-3.14905	-2.27337	-20.1198	1.03e-31	1.68e-28	61.7735	7		IGR	opensea	IGR-opensea	-0.386716
cg05004518	-4.86086	-1.18681	-20.1173	1.04e-31	1.68e-28	61.7657	17	WNT3	Body	opensea	Body-opensea	-0.675416
cg17711521	-3.99145	-2.42195	-20.0806	1.16e-31	1.86e-28	61.6535	2	HPCAL1	5'UTR	opensea	5'UTR-opensea	-0.47685
cg11997468	-3.26835	0.160115	-20.0551	1.26e-31	2.01e-28	61.5754	4	ZNF718	Body	island	Body-island	-0.519082
cg03301498	-3.41528	-1.90114	-20.0365	1.33e-31	2.12e-28	61.5182	16	QPRT	Body	shelf	Body-shelf	-0.471707
cg00965578	-3.80461	-2.05459	-20.0291	1.36e-31	2.16e-28	61.4956	10		IGR	opensea	IGR-opensea	-0.495403
cg13359689	-2.96797	-1.52648	-20.0207	1.4e-31	2.21e-28	61.4698	1		IGR	opensea	IGR-opensea	-0.43908
cg20225915	-2.4492	-2.82697	-20.0111	1.44e-31	2.27e-28	61.4403	17	MAP3K14	5'UTR	shore	5'UTR-shore	-0.234963
cg19963522	-4.23518	-2.77689	-20.0095	1.45e-31	2.27e-28	61.4354	12	A2M	TSS1500	opensea	TSS1500-opensea	-0.444351
cg26849931	-2.37584	-2.41579	-19.977	1.61e-31	2.49e-28	61.3355	1	RUNX3	3'UTR	shore	3'UTR-shore	-0.266529
cg17657707	-3.11275	-2.03644	-19.9624	1.68e-31	2.6e-28	61.2905	1	GNG12	5'UTR	opensea	5'UTR-opensea	-0.398228
cg24605046	-2.9595	-2.53544	-19.9484	1.76e-31	2.7e-28	61.2475	7	EXOC4	Body	opensea	Body-opensea	-0.342982
cg02830749	-4.93504	-1.58189	-19.9203	1.92e-31	2.92e-28	61.1611	15	ADAMTS17	Body	opensea	Body-opensea	-0.683366
cg01589580	-3.75996	-2.87549	-19.9187	1.93e-31	2.93e-28	61.156	19	SBK2	TSS1500	shore	TSS1500-shore	-0.413857
cg15507690	-3.29981	-3.9489	-19.9102	1.98e-31	2.99e-28	61.13	20		IGR	shore	IGR-shore	-0.20629
cg13553147	-2.77732	-1.61197	-19.8984	2.05e-31	3.09e-28	61.0937	4	AADAT	TSS1500	island	TSS1500-island	-0.397421
cg09701700	-3.79252	-2.76948	-19.8233	2.6e-31	3.86e-28	60.8617	1		IGR	opensea	IGR-opensea	-0.409707
cg07512993	-4.7486	-1.09806	-19.7534	3.24e-31	4.78e-28	60.6453	15		IGR	opensea	IGR-opensea	-0.70133
cg04742550	-3.3712	-3.12716	-19.7439	3.34e-31	4.89e-28	60.6158	4	AFAP1	Body	opensea	Body-opensea	-0.318915
cg27040700	-3.45218	-2.26018	-19.745	3.33e-31	4.89e-28	60.6193	6	ATXN1	Body	shelf	Body-shelf	-0.426148
cg15832300	-3.23269	-2.62599	-19.741	3.37e-31	4.91e-28	60.6066	18	NFATC1	Body	island	Body-island	-0.363853
cg14836555	-4.34387	-2.35921	-19.7295	3.49e-31	5.06e-28	60.5709	1	DMRTA2	TSS200	island	TSS200-island	-0.543521
cg16357582	-2.37065	-2.57241	-19.7296	3.49e-31	5.06e-28	60.5715	1	ARHGEF11	Body	opensea	Body-opensea	-0.250204
cg14289294	-2.08566	-2.46079	-19.7269	3.52e-31	5.08e-28	60.563	1	MIR429	TSS200	shelf	TSS200-shelf	-0.235922
cg20850016	-3.18354	-3.22912	-19.7102	3.71e-31	5.34e-28	60.5112	21		IGR	shore	IGR-shore	-0.281338
cg03296370	-2.70596	-2.60206	-19.696	3.88e-31	5.53e-28	60.467	3	TMIE	TSS1500	shore	TSS1500-shore	-0.295705
cg03413355	-4.10031	-1.55256	-19.6962	3.88e-31	5.53e-28	60.4678	1	JAK1	Body	opensea	Body-opensea	-0.584342
cg06362282	-3.3763	-2.17	-19.6898	3.96e-31	5.61e-28	60.448	20		IGR	shelf	IGR-shelf	-0.441288
cg21990700	-2.43897	-2.83758	-19.6859	4.01e-31	5.67e-28	60.4358	15		IGR	opensea	IGR-opensea	-0.229756
cg01827633	-4.07482	-1.31547	-19.6508	4.48e-31	6.31e-28	60.3265	16		IGR	opensea	IGR-opensea	-0.613318
cg02238461	-3.28365	-2.59807	-19.6361	4.69e-31	6.59e-28	60.2809	1	RERE	5'UTR	opensea	5'UTR-opensea	-0.378588
cg05141059	-2.61875	-2.42791	-19.6321	4.75e-31	6.65e-28	60.2683	11	HRASLS2	TSS200	opensea	TSS200-opensea	-0.293661
cg03442269	-2.44966	-2.51409	-19.6282	4.81e-31	6.71e-28	60.2562	13	LOC646982	TSS1500	opensea	TSS1500-opensea	-0.279434
cg20583432	-2.92173	-1.78693	-19.6243	4.87e-31	6.77e-28	60.2441	6		IGR	shelf	IGR-shelf	-0.422191
cg01403010	-3.71026	-1.7118	-19.6225	4.9e-31	6.78e-28	60.2386	1	FAM102B	TSS1500	shore	TSS1500-shore	-0.535493
cg09826895	-4.16338	-1.26444	-19.6167	4.99e-31	6.86e-28	60.2204	20	DLGAP4	5'UTR	shore	5'UTR-shore	-0.622637
cg25738326	-2.05965	-2.43844	-19.6168	4.99e-31	6.86e-28	60.2207	12	ADCY6	5'UTR	shore	5'UTR-shore	-0.229332
cg17344040	-2.83333	-3.63255	-19.6131	5.05e-31	6.92e-28	60.2091	2		IGR	opensea	IGR-opensea	-0.201464
cg01437204	-3.54598	-2.60047	-19.6074	5.14e-31	7.02e-28	60.1913	3	CLRN1OS	Body	opensea	Body-opensea	-0.408963
cg07398791	-3.76156	-2.09014	-19.5918	5.4e-31	7.35e-28	60.1429	1	FCRLB	TSS1500	shelf	TSS1500-shelf	-0.493596
cg14725580	-2.95516	-2.41168	-19.5859	5.5e-31	7.47e-28	60.1243	11	ZDHHC13	TSS1500	shore	TSS1500-shore	-0.352421
cg00986580	-4.53557	-1.61842	-19.5785	5.64e-31	7.62e-28	60.1013	8	KIAA1429	Body	shelf	Body-shelf	-0.624432
cg08840010	-5.30061	-1.14739	-19.5735	5.73e-31	7.71e-28	60.0856	2	EML4	Body	opensea	Body-opensea	-0.755864
cg22571544	-2.58162	-2.40456	-19.5684	5.82e-31	7.81e-28	60.0696	4	GPR78	Body	shore	Body-shore	-0.288765
cg08752433	-4.97905	-1.82301	-19.5563	6.05e-31	8.09e-28	60.032	8	ASAP1	Body	opensea	Body-opensea	-0.655796
cg07814318	-3.47405	-1.78733	-19.5464	6.24e-31	8.27e-28	60.0012	17	ALKBH5	Body	shore	Body-shore	-0.454802
cg10439456	-3.83161	-1.95703	-19.5482	6.21e-31	8.27e-28	60.0066	20	MKKS	5'UTR	shelf	5'UTR-shelf	-0.489773
cg26140475	-2.45505	-2.81021	-19.5462	6.24e-31	8.27e-28	60.0006	1		IGR	opensea	IGR-opensea	-0.243377
cg14728380	-3.19868	-2.43114	-19.539	6.39e-31	8.44e-28	59.978	6	B3GALT4	1stExon	shore	1stExon-shore	-0.383673
cg20351875	-3.25387	-1.42121	-19.517	6.85e-31	9.02e-28	59.9092	22	MTP18	TSS1500	shore	TSS1500-shore	-0.504555
cg15420926	-3.18369	-2.07092	-19.5157	6.88e-31	9.03e-28	59.9052	21	C21orf70	Body	shore	Body-shore	-0.406594
cg12229841	-2.90715	-2.19121	-19.5135	6.93e-31	9.06e-28	59.8983	14	MEG8	Body	opensea	Body-opensea	-0.352589
cg18388547	-3.27758	-1.88066	-19.497	7.3e-31	9.49e-28	59.8466	4		IGR	opensea	IGR-opensea	-0.434076
cg17666418	-3.13667	-3.1946	-19.4212	9.3e-31	1.2e-27	59.6092	22		IGR	shore	IGR-shore	-0.281539
cg16594502	-2.92702	-2.70537	-19.419	9.36e-31	1.2e-27	59.602	6	TNXB	Body	shore	Body-shore	-0.294594
cg23478124	-2.95584	-2.43236	-19.4191	9.36e-31	1.2e-27	59.6023	16	ANKRD11	5'UTR	shore	5'UTR-shore	-0.325243
cg12819826	-3.9375	-1.99417	-19.407	9.73e-31	1.24e-27	59.5644	6	LOC100287718	Body	opensea	Body-opensea	-0.516182
cg16351569	-3.04639	-2.91232	-19.394	1.01e-30	1.29e-27	59.5236	4	FHDC1	Body	opensea	Body-opensea	-0.292606
cg00690082	-2.52314	-2.12765	-19.3788	1.06e-30	1.35e-27	59.4759	3	ITGB5	Body	opensea	Body-opensea	-0.309339
cg03655330	-3.59457	-2.30595	-19.3734	1.08e-30	1.36e-27	59.459	6	TRAM2	Body	opensea	Body-opensea	-0.45497
cg17645677	-3.58055	-1.39645	-19.354	1.15e-30	1.45e-27	59.3978	3	RHOA	TSS1500	shore	TSS1500-shore	-0.550843
cg00657460	-2.68888	-1.74536	-19.3283	1.25e-30	1.57e-27	59.3169	12	BTBD11	Body	opensea	Body-opensea	-0.382243
cg18582260	-2.54233	-3.1833	-19.3207	1.28e-30	1.6e-27	59.2931	3	MAGI1	Body	shelf	Body-shelf	-0.211164
cg08554257	-2.23104	-2.51958	-19.3196	1.29e-30	1.6e-27	59.2897	6		IGR	opensea	IGR-opensea	-0.241965
cg05783449	-4.16645	-0.843964	-19.3045	1.35e-30	1.66e-27	59.242	16	SNORA10	TSS1500	shore	TSS1500-shore	-0.636179
cg06857094	-2.54567	-1.70698	-19.3047	1.35e-30	1.66e-27	59.2425	1		IGR	shelf	IGR-shelf	-0.359134
cg10922232	-3.71726	-2.46744	-19.3053	1.35e-30	1.66e-27	59.2445	14	MIR380	TSS1500	opensea	TSS1500-opensea	-0.427903
cg14891022	-2.50176	-2.96648	-19.3016	1.36e-30	1.68e-27	59.2328	1	PRKCZ	Body	opensea	Body-opensea	-0.256117
cg10045881	-5.12778	-1.14662	-19.3	1.37e-30	1.68e-27	59.2278	6	DDAH2	Body	shore	Body-shore	-0.717209
cg20837626	-2.77344	-2.46565	-19.2995	1.37e-30	1.68e-27	59.2262	1		IGR	shelf	IGR-shelf	-0.311894
cg25741594	-3.45866	-1.68958	-19.2932	1.4e-30	1.7e-27	59.2063	21	ABCG1	Body	shelf	Body-shelf	-0.485538
cg15975802	-2.13583	-2.67684	-19.2748	1.48e-30	1.8e-27	59.1484	10	FAM160B1	TSS1500	shore	TSS1500-shore	-0.205769
cg07836225	-4.19216	-1.23623	-19.2674	1.52e-30	1.84e-27	59.1249	5		IGR	island	IGR-island	-0.621871
cg13914004	-2.99016	-2.50867	-19.2557	1.58e-30	1.89e-27	59.0882	2		IGR	shore	IGR-shore	-0.323678
cg23509869	-2.96614	-1.85315	-19.2439	1.64e-30	1.96e-27	59.0507	7	PLXNA4	5'UTR	shore	5'UTR-shore	-0.402179
cg15521790	-4.70441	-2.11496	-19.2358	1.68e-30	2.01e-27	59.0251	22	RPS19BP1	Body	shore	Body-shore	-0.599132
cg02641539	-3.09263	-2.31732	-19.2332	1.7e-30	2.01e-27	59.0171	12		IGR	opensea	IGR-opensea	-0.387244
cg09379146	-3.31377	-1.01108	-19.233	1.7e-30	2.01e-27	59.0164	6	RPS6KA2	3'UTR	shore	3'UTR-shore	-0.531399
cg09931783	-4.20042	-0.879353	-19.2252	1.74e-30	2.05e-27	58.9917	6	HTR1B	1stExon	island	1stExon-island	-0.651501
cg03393444	-2.50728	-2.97235	-19.2203	1.77e-30	2.07e-27	58.9763	16	CA7	TSS1500	shore	TSS1500-shore	-0.225877
cg15484808	-4.25412	-1.70552	-19.1955	1.92e-30	2.24e-27	58.8976	3	RPL22L1	Body	shore	Body-shore	-0.598574
cg06792126	-3.99986	-2.22982	-19.1929	1.93e-30	2.25e-27	58.8895	6	PSORS1C3	TSS1500	shelf	TSS1500-shelf	-0.50263
cg18477569	-3.77136	-1.52616	-19.1866	1.97e-30	2.29e-27	58.8697	2	LASS6	TSS1500	shore	TSS1500-shore	-0.573248
cg23121335	-2.83715	-3.14971	-19.185	1.98e-30	2.3e-27	58.8647	2	RSAD2	Body	opensea	Body-opensea	-0.246431
cg13389508	-3.20598	-1.52008	-19.1823	2e-30	2.31e-27	58.8559	20	RBM38	Body	opensea	Body-opensea	-0.468922
cg03249011	-3.51078	-1.68846	-19.1732	2.06e-30	2.37e-27	58.8271	12	PLEKHG7	TSS1500	opensea	TSS1500-opensea	-0.509612
cg08869273	-2.54571	-2.81857	-19.1504	2.22e-30	2.54e-27	58.755	6	DAXX	Body	shore	Body-shore	-0.251795
cg22341788	-2.5032	-2.28371	-19.0862	2.73e-30	3.11e-27	58.5511	16	TK2	Body	shelf	Body-shelf	-0.28316
cg02388253	-2.27864	-2.75165	-19.0734	2.84e-30	3.23e-27	58.5105	4	CPLX1	Body	shore	Body-shore	-0.22958
cg05323251	-2.89699	-2.88015	-19.0732	2.84e-30	3.23e-27	58.5097	22	EP300	Body	shelf	Body-shelf	-0.283599
cg21840434	-4.3119	-2.08091	-19.0722	2.85e-30	3.23e-27	58.5066	10	C10orf27	TSS1500	opensea	TSS1500-opensea	-0.558602
cg16537483	-4.16729	-1.11814	-19.0619	2.95e-30	3.33e-27	58.4741	6	TAGAP	5'UTR	opensea	5'UTR-opensea	-0.625602
cg16290996	-2.78613	-3.07369	-19.0514	3.05e-30	3.43e-27	58.4406	8		IGR	shore	IGR-shore	-0.2517
cg17611093	-3.15993	-1.7649	-19.0347	3.22e-30	3.61e-27	58.3873	16	MAPK3	Body	shelf	Body-shelf	-0.442947
cg11821200	-4.44459	-2.04741	-19.0329	3.24e-30	3.62e-27	58.3816	3	STXBP5L	TSS1500	shore	TSS1500-shore	-0.567674
cg20477147	-3.31719	-2.42347	-19.0145	3.44e-30	3.83e-27	58.3229	9	HINT2	Body	shore	Body-shore	-0.387272
cg11159295	-2.43671	-2.94531	-19.0115	3.47e-30	3.86e-27	58.3135	3	KALRN	Body	opensea	Body-opensea	-0.217369
cg08175413	-4.11166	-2.67662	-19.0068	3.52e-30	3.91e-27	58.2985	20	TP53RK	Body	shore	Body-shore	-0.442139
cg09594210	-2.19799	-2.72265	-18.9854	3.78e-30	4.16e-27	58.2302	8		IGR	opensea	IGR-opensea	-0.215545
cg21650866	-3.11479	-1.97369	-18.9757	3.9e-30	4.28e-27	58.1994	22	MCM5	TSS1500	shore	TSS1500-shore	-0.408111
cg20541456	-4.32489	-2.74961	-18.9709	3.96e-30	4.34e-27	58.184	12	DTX1	Body	shelf	Body-shelf	-0.510178
cg07156336	-3.42247	-2.16592	-18.961	4.09e-30	4.44e-27	58.1525	6	C6orf147	Body	shelf	Body-shelf	-0.434953
cg17016369	-2.51927	-1.89132	-18.961	4.09e-30	4.44e-27	58.1525	3	DZIP1L	5'UTR	shore	5'UTR-shore	-0.335806
cg13702222	-4.3267	-2.18108	-18.9545	4.17e-30	4.53e-27	58.1318	10	CCNY	Body	opensea	Body-opensea	-0.532297
cg01957582	-2.52687	-2.49123	-18.9474	4.27e-30	4.62e-27	58.109	3	TRIM42	Body	shelf	Body-shelf	-0.294529
cg09999582	-2.61004	-3.19131	-18.9468	4.28e-30	4.62e-27	58.107	16	IL27	TSS1500	opensea	TSS1500-opensea	-0.214031
cg21142743	-2.9055	-3.06821	-18.9451	4.3e-30	4.63e-27	58.1015	6	VARS	Body	shelf	Body-shelf	-0.279928
cg26474124	-3.29935	-2.53444	-18.9387	4.39e-30	4.72e-27	58.0812	12	FAR2	1stExon	opensea	1stExon-opensea	-0.396341
cg21941821	-2.0206	-2.46942	-18.9374	4.41e-30	4.72e-27	58.0771	1		IGR	shore	IGR-shore	-0.21321
cg12284769	-3.17328	-3.92538	-18.932	4.49e-30	4.78e-27	58.0597	16	TCF25	Body	opensea	Body-opensea	-0.213215
cg25719851	-3.05852	-2.65207	-18.9327	4.48e-30	4.78e-27	58.0622	6	TRIM26	5'UTR	shore	5'UTR-shore	-0.313958
cg16389078	-2.38559	-2.60624	-18.9026	4.94e-30	5.22e-27	57.9657	16		IGR	opensea	IGR-opensea	-0.24817
cg26412374	-3.22268	-2.55077	-18.8947	5.07e-30	5.34e-27	57.9406	6		IGR	opensea	IGR-opensea	-0.361882
cg19668951	-3.83495	-1.53753	-18.8896	5.15e-30	5.42e-27	57.9242	15		IGR	opensea	IGR-opensea	-0.560465
cg10002066	-2.5714	-2.38223	-18.8861	5.21e-30	5.46e-27	57.913	8		IGR	shore	IGR-shore	-0.294181
cg17004025	-2.92489	-1.77311	-18.8795	5.32e-30	5.55e-27	57.8918	16	NOXO1	TSS1500	shore	TSS1500-shore	-0.418247
cg20550458	-3.66602	-1.64475	-18.8491	5.88e-30	6.1e-27	57.7943	15	FURIN	5'UTR	shore	5'UTR-shore	-0.52452
cg24300607	-3.32574	-2.31086	-18.8384	6.09e-30	6.29e-27	57.7601	20		IGR	shore	IGR-shore	-0.395106
cg09889479	-2.52499	-2.51587	-18.8344	6.16e-30	6.33e-27	57.7474	5	EBF1	Body	opensea	Body-opensea	-0.26578
cg16425713	-2.08376	-2.22355	-18.835	6.15e-30	6.33e-27	57.7493	11		IGR	shore	IGR-shore	-0.241446
cg23258615	-4.19435	-1.81935	-18.8307	6.24e-30	6.4e-27	57.7356	1	FAM132A	Body	island	Body-island	-0.593803
cg18857467	-3.59385	-2.17642	-18.8143	6.58e-30	6.71e-27	57.6827	17	TMEM132E	Body	opensea	Body-opensea	-0.439051
cg21301258	-5.79722	-0.785005	-18.8144	6.58e-30	6.71e-27	57.6831	3		IGR	opensea	IGR-opensea	-0.80514
cg17036007	-2.19457	-2.34466	-18.8082	6.72e-30	6.83e-27	57.6633	2	SPHKAP	TSS1500	shore	TSS1500-shore	-0.24246
cg21205978	-2.96285	-3.33999	-18.8068	6.75e-30	6.85e-27	57.6587	10	C10orf72	Body	opensea	Body-opensea	-0.225829
cg04973915	-4.63559	-1.31589	-18.7722	7.55e-30	7.6e-27	57.5478	16	ZFPM1	Body	opensea	Body-opensea	-0.653572
cg11468953	-3.71336	-2.55393	-18.7709	7.58e-30	7.62e-27	57.5435	17		IGR	shore	IGR-shore	-0.440714
cg06928797	-3.24215	-2.75151	-18.7296	8.68e-30	8.68e-27	57.4105	5	CLPTM1L	Body	shore	Body-shore	-0.35059
cg26314722	-3.28469	-2.4349	-18.7256	8.79e-30	8.77e-27	57.3978	7		IGR	shelf	IGR-shelf	-0.369102
cg26588061	-4.13435	-2.20924	-18.7247	8.82e-30	8.77e-27	57.3948	7	DMTF1	Body	opensea	Body-opensea	-0.530034
cg12655542	-3.15978	-2.43705	-18.7074	9.33e-30	9.26e-27	57.339	3		IGR	opensea	IGR-opensea	-0.37308
cg08061598	-5.44727	-1.59749	-18.7061	9.37e-30	9.28e-27	57.3347	15	WHAMM	TSS200	shore	TSS200-shore	-0.724878
cg02316713	-3.18113	-2.60035	-18.6957	9.7e-30	9.58e-27	57.3015	6	HSD17B8	Body	shore	Body-shore	-0.342819
cg01474011	-4.23087	-1.11776	-18.6926	9.8e-30	9.65e-27	57.2915	6		IGR	shore	IGR-shore	-0.648772
cg10692140	-3.35222	-2.77231	-18.6773	1.03e-29	1.01e-26	57.2421	5		IGR	opensea	IGR-opensea	-0.366279
cg01888869	-2.36655	-2.85972	-18.6697	1.06e-29	1.03e-26	57.2174	6	FGD2	TSS1500	opensea	TSS1500-opensea	-0.235938
cg25296103	-3.39278	-1.88387	-18.6702	1.05e-29	1.03e-26	57.2192	5	SYNPO	TSS1500	opensea	TSS1500-opensea	-0.470333
cg08899215	-4.17389	-1.50087	-18.659	1.09e-29	1.06e-26	57.183	16	LOC100129637	Body	shore	Body-shore	-0.625046
cg00464814	-3.30451	-2.61749	-18.6504	1.13e-29	1.09e-26	57.1551	7		IGR	opensea	IGR-opensea	-0.386475
cg16888658	-4.24578	-2.77205	-18.6485	1.13e-29	1.09e-26	57.1491	6	TJAP1	5'UTR	opensea	5'UTR-opensea	-0.448005
cg17781669	-3.70603	-1.50334	-18.63	1.2e-29	1.16e-26	57.0894	12	FBXW8	Body	opensea	Body-opensea	-0.567407
cg24470692	-2.83323	-2.26633	-18.6208	1.24e-29	1.19e-26	57.0595	15		IGR	island	IGR-island	-0.34653
cg23342367	-4.76513	-0.812004	-18.6139	1.27e-29	1.22e-26	57.0372	5		IGR	opensea	IGR-opensea	-0.695464
cg03002688	-5.52502	-1.24535	-18.6122	1.27e-29	1.22e-26	57.0319	5	EFNA5	Body	opensea	Body-opensea	-0.760358
cg01741041	-2.58157	-2.36897	-18.5892	1.38e-29	1.3e-26	56.9574	12		IGR	shelf	IGR-shelf	-0.300139
cg03303515	-1.85865	-2.34404	-18.5694	1.47e-29	1.39e-26	56.8932	4	SH3BP2	TSS1500	shore	TSS1500-shore	-0.208123
cg20774552	-3.21813	-1.59076	-18.5663	1.48e-29	1.4e-26	56.8833	5	NDUFS6	Body	opensea	Body-opensea	-0.469946
cg22855988	-3.45892	-2.07765	-18.5588	1.52e-29	1.43e-26	56.8589	6	EHMT2	Body	shore	Body-shore	-0.412654
cg26052586	-2.96227	-1.84697	-18.5574	1.53e-29	1.43e-26	56.8545	11		IGR	opensea	IGR-opensea	-0.41121
cg12054453	-3.45127	-2.82535	-18.5534	1.55e-29	1.45e-26	56.8415	5	SLC1A3	Body	opensea	Body-opensea	-0.329473
cg23358740	-2.55498	-2.69771	-18.5427	1.6e-29	1.49e-26	56.8068	5	COL23A1	Body	opensea	Body-opensea	-0.277612
cg11421182	-3.67989	-1.37646	-18.5415	1.61e-29	1.49e-26	56.8029	10	ZNF365	Body	opensea	Body-opensea	-0.548831
cg16356622	-3.90244	-1.75225	-18.5366	1.63e-29	1.51e-26	56.787	6	MAS1L	1stExon	opensea	1stExon-opensea	-0.540196
cg17820065	-3.41004	-1.78589	-18.5244	1.7e-29	1.57e-26	56.7474	6	C6orf57	TSS1500	shore	TSS1500-shore	-0.481438
cg05540913	-5.31301	-0.0197106	-18.5092	1.79e-29	1.65e-26	56.6981	3	WDR51A	Body	shore	Body-shore	-0.713669
cg02734505	-3.25358	-1.59871	-18.4936	1.88e-29	1.73e-26	56.6475	7		IGR	shelf	IGR-shelf	-0.511406
cg10381071	-2.40276	-3.07416	-18.4892	1.91e-29	1.75e-26	56.6332	5		IGR	opensea	IGR-opensea	-0.213967
cg17980404	-3.44338	-1.93237	-18.4619	2.09e-29	1.9e-26	56.5443	11	PDE2A	5'UTR	opensea	5'UTR-opensea	-0.471453
cg13612275	-4.46839	-1.48054	-18.4565	2.13e-29	1.93e-26	56.5269	6	EEF1A1	TSS1500	shore	TSS1500-shore	-0.625487
cg03020545	-2.50596	-3.04347	-18.4425	2.23e-29	2.02e-26	56.4811	10	LOC731789	TSS200	opensea	TSS200-opensea	-0.236455
cg00228735	-2.32931	-1.99635	-18.4366	2.27e-29	2.05e-26	56.4619	7		IGR	shore	IGR-shore	-0.304404
cg14855124	-2.95978	-2.14645	-18.4264	2.35e-29	2.11e-26	56.4287	11	ARAP1	5'UTR	opensea	5'UTR-opensea	-0.373842
cg20792206	-2.54752	-2.73861	-18.4263	2.35e-29	2.11e-26	56.4287	10	RBM17	TSS1500	shore	TSS1500-shore	-0.244929
cg01702055	-3.36628	-2.43188	-18.4123	2.46e-29	2.21e-26	56.3831	20	UBE2C	TSS1500	shore	TSS1500-shore	-0.384985
cg09298313	-3.63933	-2.13019	-18.4073	2.5e-29	2.24e-26	56.3666	22	PLXNB2	Body	island	Body-island	-0.457143
cg18106582	-3.39097	-2.5989	-18.4006	2.56e-29	2.28e-26	56.345	18		IGR	shelf	IGR-shelf	-0.370146
cg26269881	-4.16124	-2.14161	-18.3973	2.59e-29	2.3e-26	56.3341	2	DNPEP	TSS1500	shore	TSS1500-shore	-0.526005
cg01937212	-2.89742	-3.40273	-18.3939	2.62e-29	2.33e-26	56.323	2	NMS	1stExon	opensea	1stExon-opensea	-0.214317
cg22700686	-2.91398	-3.32849	-18.3912	2.64e-29	2.34e-26	56.3141	2	LOC90784	Body	opensea	Body-opensea	-0.239225
cg00609948	-2.21551	-2.37891	-18.3818	2.72e-29	2.41e-26	56.2836	4	LOC100130017	Body	island	Body-island	-0.249268
cg22107533	-3.79254	-1.91856	-18.3808	2.73e-29	2.41e-26	56.2802	10		IGR	island	IGR-island	-0.502423
cg07195224	-2.88301	-1.88425	-18.3773	2.77e-29	2.43e-26	56.2688	10	FGFR2	Body	opensea	Body-opensea	-0.422834
cg08327038	-5.40803	-0.872068	-18.3765	2.77e-29	2.43e-26	56.2662	5		IGR	opensea	IGR-opensea	-0.766541
cg23523668	-2.92801	-3.55505	-18.3765	2.77e-29	2.43e-26	56.2663	1	PRDM16	Body	shore	Body-shore	-0.219323
cg26969933	-4.31914	-1.41953	-18.3737	2.8e-29	2.45e-26	56.2571	1	SDCCAG8	Body	opensea	Body-opensea	-0.639534
cg00160981	-1.78477	-2.097	-18.3638	2.89e-29	2.52e-26	56.2247	6		IGR	opensea	IGR-opensea	-0.217618
cg02656560	-3.40102	-2.05595	-18.3617	2.91e-29	2.53e-26	56.2179	17		IGR	opensea	IGR-opensea	-0.444649
cg02889973	-3.59157	-2.17112	-18.3607	2.92e-29	2.53e-26	56.2148	22	TNFRSF13C	TSS1500	shore	TSS1500-shore	-0.453437
cg21702188	-3.73596	-1.98476	-18.3482	3.05e-29	2.64e-26	56.1738	22	CELSR1	Body	shore	Body-shore	-0.510719
cg19893929	-3.44657	-1.01751	-18.3245	3.29e-29	2.84e-26	56.0965	16		IGR	opensea	IGR-opensea	-0.539017
cg05094137	-2.36859	-2.44285	-18.3061	3.5e-29	3e-26	56.0364	16		IGR	opensea	IGR-opensea	-0.273293
cg15920975	-3.49823	-3.12829	-18.2919	3.67e-29	3.13e-26	55.9899	1	PRDM16	Body	island	Body-island	-0.311487
cg15025240	-3.8103	-1.91994	-18.2904	3.69e-29	3.14e-26	55.9849	8	PVT1	Body	opensea	Body-opensea	-0.535825
cg19939077	-2.7138	-3.23492	-18.2858	3.75e-29	3.18e-26	55.97	6	PRRT1	Body	island	Body-island	-0.219861
cg09251764	-2.39395	-2.44194	-18.2764	3.87e-29	3.28e-26	55.939	1	TRIT1	3'UTR	opensea	3'UTR-opensea	-0.263165
cg05904013	-3.0876	-1.92379	-18.2714	3.93e-29	3.32e-26	55.9228	16	HSBP1	TSS1500	shore	TSS1500-shore	-0.421326
cg01972009	-2.54	-2.81426	-18.2614	4.06e-29	3.43e-26	55.8898	5	IRF1	TSS1500	shore	TSS1500-shore	-0.251507
cg13471990	-3.69018	-2.38247	-18.2535	4.17e-29	3.51e-26	55.8641	20	PREX1	Body	shore	Body-shore	-0.459217
cg13216331	-3.05263	-2.16104	-18.2449	4.29e-29	3.59e-26	55.836	5	LPCAT1	Body	island	Body-island	-0.379678
cg25376651	-2.99745	-2.94003	-18.2446	4.3e-29	3.59e-26	55.835	6	ZFAND3	Body	opensea	Body-opensea	-0.248208
cg02163885	-3.00595	-2.14733	-18.244	4.3e-29	3.59e-26	55.8328	11		IGR	opensea	IGR-opensea	-0.381624
cg02111865	-4.23454	-0.98806	-18.2339	4.45e-29	3.7e-26	55.7998	1	MPZ	TSS200	opensea	TSS200-opensea	-0.64623
cg25865120	-2.90485	-2.6847	-18.2236	4.61e-29	3.83e-26	55.766	5	BASP1	5'UTR	shelf	5'UTR-shelf	-0.295169
cg02262553	-5.3832	-1.29707	-18.2215	4.64e-29	3.84e-26	55.7592	8	TNFRSF10B	Body	shelf	Body-shelf	-0.752768
cg19017142	-3.28955	-2.14246	-18.2221	4.63e-29	3.84e-26	55.7612	20	C20orf195	5'UTR	shore	5'UTR-shore	-0.408574
cg04084348	-3.56332	-1.98892	-18.2148	4.74e-29	3.91e-26	55.7371	11	LRRC4C	Body	opensea	Body-opensea	-0.484905
cg17520654	-3.16637	-2.28596	-18.2115	4.8e-29	3.95e-26	55.7262	9	MIR602	TSS1500	shore	TSS1500-shore	-0.41396
cg25027367	-3.6177	-1.57484	-18.2036	4.92e-29	4.05e-26	55.7005	8	RGS22	TSS1500	shore	TSS1500-shore	-0.515466
cg17086773	-5.2059	-1.34657	-18.1827	5.28e-29	4.3e-26	55.6317	8		IGR	opensea	IGR-opensea	-0.722622
cg03881294	-2.24595	-2.8889	-18.1751	5.41e-29	4.41e-26	55.6067	8		IGR	shore	IGR-shore	-0.226916
cg27609217	-3.14835	-2.23601	-18.1546	5.8e-29	4.71e-26	55.5392	16	LOC100129637	Body	shore	Body-shore	-0.371068
cg05644767	-2.67377	-1.60639	-18.1524	5.84e-29	4.73e-26	55.5322	16	IL27	Body	shore	Body-shore	-0.394055
cg07093155	-2.06106	-1.39732	-18.144	6.01e-29	4.85e-26	55.5046	16	GPT2	Body	shore	Body-shore	-0.310264
cg20888995	-3.54816	-2.59978	-18.1317	6.26e-29	5.03e-26	55.464	5		IGR	shore	IGR-shore	-0.406544
cg26538140	-3.89938	-1.89971	-18.1216	6.47e-29	5.19e-26	55.4308	6	RPS6KA2	Body	opensea	Body-opensea	-0.532065
cg16931076	-2.00379	-2.1668	-18.1203	6.5e-29	5.21e-26	55.4265	11	CNTF	TSS1500	opensea	TSS1500-opensea	-0.25517
cg05446659	-3.47194	-1.99641	-18.1173	6.57e-29	5.25e-26	55.4165	10		IGR	island	IGR-island	-0.44987
cg06015525	-2.14596	-2.60083	-18.1137	6.65e-29	5.28e-26	55.4047	7	CARD11	5'UTR	opensea	5'UTR-opensea	-0.21944
cg14215711	-3.46679	-2.09082	-18.1143	6.63e-29	5.28e-26	55.4069	9		IGR	shore	IGR-shore	-0.443709
cg20945261	-2.90704	-2.37726	-18.114	6.64e-29	5.28e-26	55.4059	5		IGR	opensea	IGR-opensea	-0.335423
cg14112601	-2.74996	-2.51146	-18.1032	6.88e-29	5.46e-26	55.3701	6		IGR	opensea	IGR-opensea	-0.308005
cg22977317	-3.58829	-1.83894	-18.0806	7.42e-29	5.88e-26	55.2957	5	PCDHA7	Body	shore	Body-shore	-0.493645
cg00860712	-2.57972	-3.59362	-18.0728	7.62e-29	6.02e-26	55.2698	17	KRTAP2-4	TSS1500	opensea	TSS1500-opensea	-0.202611
cg06270615	-3.20538	-2.04839	-18.0593	7.97e-29	6.26e-26	55.2253	6		IGR	opensea	IGR-opensea	-0.42422
cg20740903	-3.9116	-1.26656	-18.0391	8.53e-29	6.67e-26	55.1586	10	SH3PXD2A	Body	shore	Body-shore	-0.587582
cg10336935	-3.5616	-0.268384	-17.9965	9.84e-29	7.65e-26	55.0178	13		IGR	opensea	IGR-opensea	-0.553845
cg05011265	-3.96074	-0.498578	-17.9907	1e-28	7.79e-26	54.9987	1	BEST4	Body	shore	Body-shore	-0.627045
cg25518868	-3.9587	-2.4626	-17.9729	1.06e-28	8.24e-26	54.9398	2	B3GALT1	TSS1500	opensea	TSS1500-opensea	-0.476482
cg01584932	-4.72562	-1.19359	-17.9723	1.07e-28	8.24e-26	54.9377	5		IGR	opensea	IGR-opensea	-0.705636
cg12724086	-3.1732	-2.39778	-17.963	1.1e-28	8.45e-26	54.9068	16	BCL7C	TSS1500	shore	TSS1500-shore	-0.389884
cg05382782	-3.34187	-2.09742	-17.9583	1.12e-28	8.57e-26	54.8914	7		IGR	shelf	IGR-shelf	-0.435796
cg08928189	-2.77873	-1.48054	-17.9545	1.13e-28	8.65e-26	54.8788	18	TTC39C	5'UTR	shore	5'UTR-shore	-0.429686
cg23127323	-3.0747	-3.08006	-17.9547	1.13e-28	8.65e-26	54.8795	20		IGR	shelf	IGR-shelf	-0.268587
cg12431517	-3.44925	-1.87753	-17.9499	1.15e-28	8.77e-26	54.8635	8	COL14A1	5'UTR	shelf	5'UTR-shelf	-0.450224
cg26478401	-3.54878	-2.28957	-17.9483	1.16e-28	8.8e-26	54.8581	16	TXNDC11	Body	shore	Body-shore	-0.446936
cg03169836	-2.89285	-1.91859	-17.9249	1.25e-28	9.46e-26	54.7808	20	COL9A3	Body	shore	Body-shore	-0.385405
cg04391186	-3.11765	-3.10219	-17.9082	1.32e-28	9.99e-26	54.7254	5		IGR	opensea	IGR-opensea	-0.263636
cg02341571	-3.77142	-2.09342	-17.9059	1.33e-28	1.01e-25	54.7176	11	FAT3	3'UTR	opensea	3'UTR-opensea	-0.475124
cg08850243	-3.86901	-1.54406	-17.9006	1.36e-28	1.02e-25	54.7001	15	IGDCC3	Body	opensea	Body-opensea	-0.557427
cg23290456	-1.95438	-2.17364	-17.8909	1.4e-28	1.05e-25	54.6679	17	SDK2	Body	island	Body-island	-0.230564
cg21418854	-4.31119	-0.139718	-17.8874	1.42e-28	1.06e-25	54.656	10	RGS10	Body	shore	Body-shore	-0.660061
cg06139794	-4.59058	-0.122479	-17.8719	1.5e-28	1.12e-25	54.6048	1	MARCKSL1	Body	shore	Body-shore	-0.684644
cg18660345	-3.11606	-2.20845	-17.8681	1.51e-28	1.13e-25	54.5922	1	CAMTA1	Body	opensea	Body-opensea	-0.387365
cg06294803	-2.02608	-2.63981	-17.8666	1.52e-28	1.13e-25	54.5872	12	ACADS	3'UTR	shore	3'UTR-shore	-0.211159
cg17969271	-3.07833	-1.61048	-17.8671	1.52e-28	1.13e-25	54.5888	12		IGR	opensea	IGR-opensea	-0.476297
cg03891268	-4.35675	-0.740731	-17.8623	1.54e-28	1.14e-25	54.5728	21	CLDN14	5'UTR	opensea	5'UTR-opensea	-0.649426
cg27591371	-2.45606	-2.32509	-17.8514	1.6e-28	1.18e-25	54.5365	16	GABARAPL2	Body	shelf	Body-shelf	-0.277644
cg20703614	-4.96254	-0.515793	-17.8424	1.65e-28	1.21e-25	54.5067	16	ZNF423	Body	opensea	Body-opensea	-0.738847
cg23547429	-2.20528	-1.91331	-17.8211	1.78e-28	1.3e-25	54.4356	5	DNAH5	Body	opensea	Body-opensea	-0.286682
cg26135172	-3.36294	-3.67918	-17.8114	1.83e-28	1.34e-25	54.4035	1	PANK4	Body	shore	Body-shore	-0.229141
cg08301612	-2.77933	-2.39715	-17.8103	1.84e-28	1.34e-25	54.3998	1	MYCL1	Body	shore	Body-shore	-0.307412
cg22507354	-2.51182	-2.54453	-17.8106	1.84e-28	1.34e-25	54.4008	2	UXS1	Body	opensea	Body-opensea	-0.274608
cg15408889	-2.60541	-2.83316	-17.8031	1.89e-28	1.37e-25	54.3756	1	SDCCAG8	Body	shore	Body-shore	-0.246252
cg09257526	-2.44157	-2.38901	-17.7753	2.07e-28	1.49e-25	54.2832	3	VGLL4	Body	opensea	Body-opensea	-0.275011
cg13942283	-2.54639	-2.0274	-17.7599	2.18e-28	1.57e-25	54.2317	2	CRIM1	Body	opensea	Body-opensea	-0.320255
cg19717347	-3.4373	-0.43219	-17.7449	2.3e-28	1.64e-25	54.1817	9		IGR	shore	IGR-shore	-0.558136
cg23813257	-3.12224	-1.83619	-17.7247	2.46e-28	1.75e-25	54.1142	19	NAPSA	3'UTR	island	3'UTR-island	-0.420567
cg12691651	-3.69616	-2.46326	-17.7237	2.47e-28	1.76e-25	54.1107	6	TFB1M	TSS1500	shore	TSS1500-shore	-0.41795
cg24073994	-4.2	-0.787796	-17.7154	2.54e-28	1.8e-25	54.083	16		IGR	opensea	IGR-opensea	-0.645124
cg20979153	-2.47015	-2.33495	-17.7092	2.59e-28	1.83e-25	54.0623	1	LELP1	TSS200	opensea	TSS200-opensea	-0.303742
cg00177237	-4.80104	-0.791184	-17.7079	2.6e-28	1.84e-25	54.0579	11		IGR	opensea	IGR-opensea	-0.703499
cg02217713	-4.0805	-0.776663	-17.6879	2.79e-28	1.95e-25	53.991	11	MYO7A	Body	shore	Body-shore	-0.644924
cg03851835	-2.3524	-2.9062	-17.6861	2.8e-28	1.96e-25	53.9851	11	LRRC32	TSS1500	shore	TSS1500-shore	-0.243818
cg25567938	-4.29837	-1.76897	-17.6857	2.81e-28	1.96e-25	53.9838	9		IGR	shore	IGR-shore	-0.606277
cg17879101	-3.59091	-1.46011	-17.6696	2.96e-28	2.06e-25	53.9298	2	CNTNAP5	Body	opensea	Body-opensea	-0.536817
cg18471664	-3.05795	-2.21323	-17.6665	3e-28	2.08e-25	53.9192	20	DNMT3B	5'UTR	opensea	5'UTR-opensea	-0.390018
cg06083200	-3.31049	-1.62632	-17.6526	3.14e-28	2.17e-25	53.8728	2		IGR	opensea	IGR-opensea	-0.465009
cg20378687	-3.18987	-1.79653	-17.6471	3.2e-28	2.21e-25	53.8544	8		IGR	island	IGR-island	-0.462541
cg25324164	-2.79648	-2.80344	-17.6431	3.24e-28	2.24e-25	53.8409	4		IGR	opensea	IGR-opensea	-0.295197
cg22299097	-3.09943	-2.7932	-17.6366	3.32e-28	2.28e-25	53.819	8		IGR	opensea	IGR-opensea	-0.332497
cg22676000	-3.46206	-1.80115	-17.6339	3.35e-28	2.3e-25	53.81	12	SLC24A6	TSS1500	shore	TSS1500-shore	-0.488729
cg19430423	-3.31483	-2.51143	-17.6284	3.41e-28	2.34e-25	53.7915	7	ZC3HAV1	Body	opensea	Body-opensea	-0.36963
cg21757633	-3.75771	-1.14673	-17.6258	3.44e-28	2.36e-25	53.7828	3	GRM2	5'UTR	island	5'UTR-island	-0.572691
cg04427651	-2.93699	-1.93079	-17.621	3.5e-28	2.39e-25	53.7667	1	CSMD2	Body	opensea	Body-opensea	-0.386839
cg23281529	-3.5228	-1.73575	-17.6081	3.65e-28	2.49e-25	53.7236	9	DFNB31	Body	shore	Body-shore	-0.504278
cg26877720	-3.14323	-1.28915	-17.6059	3.68e-28	2.51e-25	53.7162	15		IGR	opensea	IGR-opensea	-0.488726
cg00232453	-1.99133	-2.40803	-17.6021	3.73e-28	2.54e-25	53.7036	2	IRS1	3'UTR	shore	3'UTR-shore	-0.226052
cg07567724	-3.15336	-2.53666	-17.6016	3.74e-28	2.54e-25	53.7016	15		IGR	opensea	IGR-opensea	-0.345278
cg08164191	-4.02609	-1.58911	-17.5861	3.94e-28	2.67e-25	53.6497	3		IGR	opensea	IGR-opensea	-0.588781
cg01859360	-4.73808	-1.25383	-17.5838	3.97e-28	2.68e-25	53.6419	15	SEMA7A	Body	shore	Body-shore	-0.691999
cg01511901	-3.35788	-2.07316	-17.5765	4.07e-28	2.74e-25	53.6175	3	KY	TSS1500	shore	TSS1500-shore	-0.43995
cg17311865	-3.81528	-1.26885	-17.572	4.13e-28	2.78e-25	53.6023	8	PLEC1	TSS1500	island	TSS1500-island	-0.574088
cg02345399	-4.15504	-1.6294	-17.5702	4.16e-28	2.79e-25	53.5963	4	PLAC8	5'UTR	shore	5'UTR-shore	-0.597278
cg04244970	-2.54799	-2.60698	-17.5697	4.16e-28	2.79e-25	53.5947	15	SLCO3A1	Body	opensea	Body-opensea	-0.269036
cg09519218	-3.61427	-1.30832	-17.5618	4.28e-28	2.87e-25	53.568	1	PLCH2	Body	opensea	Body-opensea	-0.554722
cg03607573	-3.70634	-1.88854	-17.5589	4.32e-28	2.89e-25	53.5584	17	TBC1D16	Body	shore	Body-shore	-0.522889
cg07328519	-2.90228	-2.11134	-17.5549	4.38e-28	2.92e-25	53.5449	3	SLC12A8	Body	opensea	Body-opensea	-0.36436
cg01020987	-2.72612	-2.77878	-17.5497	4.46e-28	2.97e-25	53.5274	16	ZNF423	Body	opensea	Body-opensea	-0.269958
cg02455383	-3.48092	-2.19411	-17.5431	4.56e-28	3.03e-25	53.5051	8	EBF2	Body	opensea	Body-opensea	-0.430834
cg07476963	-4.23769	-1.80433	-17.5418	4.58e-28	3.04e-25	53.5009	9	PAX5	Body	shore	Body-shore	-0.539076
cg24341911	-2.99833	-2.93019	-17.5377	4.64e-28	3.08e-25	53.487	11		IGR	opensea	IGR-opensea	-0.281745
cg16985288	-2.66391	-3.28283	-17.5315	4.74e-28	3.13e-25	53.466	16		IGR	shelf	IGR-shelf	-0.208028
cg26228558	-4.40833	-1.06181	-17.5318	4.74e-28	3.13e-25	53.4672	22	GRAMD4	Body	shore	Body-shore	-0.669499
cg07112604	-3.24027	-1.65455	-17.525	4.85e-28	3.2e-25	53.4442	11	ETS1	5'UTR	opensea	5'UTR-opensea	-0.48507
cg17777683	-3.81434	-1.9187	-17.5143	5.03e-28	3.31e-25	53.4083	14	C14orf181	TSS1500	shore	TSS1500-shore	-0.498037
cg14171514	-2.82909	-1.55165	-17.5041	5.21e-28	3.42e-25	53.3739	10		IGR	shelf	IGR-shelf	-0.435769
cg17611742	-3.01092	-2.76772	-17.4978	5.32e-28	3.49e-25	53.3527	4	SCOC	5'UTR	opensea	5'UTR-opensea	-0.291356
cg07037944	-1.91841	-2.6135	-17.4913	5.44e-28	3.56e-25	53.3306	12	MGAT4C	TSS200	opensea	TSS200-opensea	-0.201888
cg12171761	-3.29148	-1.68225	-17.4838	5.58e-28	3.65e-25	53.3053	5		IGR	opensea	IGR-opensea	-0.487299
cg23071186	-2.68117	-2.32105	-17.4814	5.63e-28	3.67e-25	53.2974	12	HSN2	1stExon	opensea	1stExon-opensea	-0.333333
cg20938379	-4.18604	0.440949	-17.4768	5.72e-28	3.73e-25	53.2816	8	RP1L1	1stExon	opensea	1stExon-opensea	-0.60197
cg25346117	-3.45784	-1.67316	-17.4738	5.77e-28	3.76e-25	53.2718	22		IGR	shore	IGR-shore	-0.495808
cg02813710	-4.87399	0.0275517	-17.4607	6.04e-28	3.91e-25	53.2275	1	EPHB2	Body	opensea	Body-opensea	-0.71429
cg06119477	-2.94345	-3.22216	-17.4548	6.16e-28	3.98e-25	53.2077	5	ZNF608	Body	opensea	Body-opensea	-0.25808
cg12339920	-2.87254	-2.82579	-17.4506	6.25e-28	4.03e-25	53.1933	22	PDXP	Body	shore	Body-shore	-0.294329
cg14521077	-3.19624	-2.83113	-17.436	6.57e-28	4.23e-25	53.1442	15		IGR	shelf	IGR-shelf	-0.321064
cg20481655	-4.87911	-1.36942	-17.4282	6.75e-28	4.32e-25	53.1179	8	FNTA	Body	shelf	Body-shelf	-0.668911
cg26829395	-3.70418	-2.30601	-17.429	6.73e-28	4.32e-25	53.1204	18	PTPRM	Body	shelf	Body-shelf	-0.459899
cg26055899	-3.60578	-2.40573	-17.4201	6.94e-28	4.44e-25	53.0904	11		IGR	opensea	IGR-opensea	-0.406458
cg14145074	-3.03908	-2.23118	-17.4168	7.02e-28	4.48e-25	53.0792	8		IGR	opensea	IGR-opensea	-0.381256
cg16618493	-3.77598	-1.82161	-17.412	7.13e-28	4.54e-25	53.0628	8	PDE7A	TSS1500	shore	TSS1500-shore	-0.513567
cg09516349	-2.24047	-2.19584	-17.404	7.33e-28	4.65e-25	53.0358	20	CSTT	TSS1500	opensea	TSS1500-opensea	-0.271533
cg18556420	-4.26143	-1.44906	-17.3919	7.64e-28	4.84e-25	52.9949	1	ROR1	Body	opensea	Body-opensea	-0.586727
cg22950982	-4.89849	-0.423348	-17.3911	7.66e-28	4.84e-25	52.9925	16	PYCARD	TSS1500	shore	TSS1500-shore	-0.707576
cg21890646	-3.52132	-2.30607	-17.3796	7.97e-28	5.02e-25	52.9533	8	KIF13B	Body	opensea	Body-opensea	-0.435708
cg15963463	-3.23509	-2.42375	-17.3755	8.08e-28	5.08e-25	52.9395	1	C1orf59	TSS200	island	TSS200-island	-0.398642
cg13488013	-3.09673	-3.0289	-17.3712	8.2e-28	5.14e-25	52.9249	5		IGR	opensea	IGR-opensea	-0.268683
cg20795701	-3.4449	-2.23551	-17.3653	8.37e-28	5.22e-25	52.9049	5	RNU5E	Body	opensea	Body-opensea	-0.412025
cg02830936	-4.11491	-1.05867	-17.3561	8.64e-28	5.37e-25	52.8739	13	MPHOSPH8	TSS1500	shore	TSS1500-shore	-0.606726
cg11877254	-2.43676	-2.03326	-17.3502	8.82e-28	5.48e-25	52.8539	7	HDAC9	TSS1500	opensea	TSS1500-opensea	-0.309368
cg03621504	-2.44073	-2.03707	-17.3213	9.74e-28	6.04e-25	52.7559	5		IGR	island	IGR-island	-0.31673
cg13726313	-5.03552	-0.474189	-17.3198	9.79e-28	6.06e-25	52.7506	22		IGR	shore	IGR-shore	-0.712803
cg05624376	-3.62247	-1.83406	-17.3094	1.01e-27	6.26e-25	52.7153	22	NFAM1	3'UTR	opensea	3'UTR-opensea	-0.512886
cg22961457	-2.54661	-2.20614	-17.3063	1.03e-27	6.32e-25	52.7048	7	SEMA3D	Body	opensea	Body-opensea	-0.317057
cg03999872	-3.18924	-2.55238	-17.2817	1.12e-27	6.86e-25	52.6213	20	C20orf151	TSS1500	opensea	TSS1500-opensea	-0.387507
cg12212103	-4.71704	-1.08541	-17.2794	1.12e-27	6.9e-25	52.6136	5	ELL2	TSS1500	shore	TSS1500-shore	-0.67392
cg14099685	-2.27219	-2.46498	-17.2792	1.13e-27	6.9e-25	52.6128	12	FGF23	Body	island	Body-island	-0.252655
cg12836643	-2.89416	-2.76451	-17.2765	1.14e-27	6.95e-25	52.6037	2		IGR	shore	IGR-shore	-0.296928
cg17516247	-4.01191	-2.27539	-17.2742	1.14e-27	6.99e-25	52.596	13	A2LD1	TSS1500	shore	TSS1500-shore	-0.485163
cg06145669	-4.5807	-2.1607	-17.2606	1.2e-27	7.32e-25	52.5496	8	PTK2B	TSS1500	shore	TSS1500-shore	-0.574016
cg02155111	-6.04274	-0.035593	-17.2593	1.21e-27	7.34e-25	52.5451	10	TDRD1	TSS1500	shore	TSS1500-shore	-0.790281
cg10276116	-6.13225	0.195774	-17.2583	1.21e-27	7.36e-25	52.5418	7	SRRM3	Body	island	Body-island	-0.812744
cg22843803	-3.26216	-3.35614	-17.256	1.22e-27	7.4e-25	52.534	1		IGR	opensea	IGR-opensea	-0.250609
cg01564818	-2.65367	-2.67026	-17.2395	1.29e-27	7.82e-25	52.478	11	SLC35C1	Body	shore	Body-shore	-0.26889
cg25843346	-2.57257	-2.51348	-17.2378	1.3e-27	7.86e-25	52.4723	1		IGR	island	IGR-island	-0.281023
cg17971578	-2.29053	-2.62134	-17.2278	1.34e-27	8.12e-25	52.438	1		IGR	opensea	IGR-opensea	-0.245087
cg14623754	-5.94516	-0.504929	-17.2249	1.36e-27	8.19e-25	52.4283	9	CDK9	Body	shore	Body-shore	-0.805039
cg02430584	-3.45852	-1.57966	-17.2236	1.36e-27	8.21e-25	52.4239	6	HLA-E	Body	shore	Body-shore	-0.488286
cg21439672	-3.99122	-1.65218	-17.221	1.38e-27	8.28e-25	52.4149	22	SMTN	Body	shore	Body-shore	-0.587513
cg09100343	-2.55541	-0.760635	-17.2196	1.38e-27	8.3e-25	52.4102	1	TGFBR3	5'UTR	shore	5'UTR-shore	-0.422024
cg03044573	-3.2771	-1.63741	-17.2139	1.41e-27	8.46e-25	52.3909	1	FAM19A3	5'UTR	shore	5'UTR-shore	-0.449213
cg06189038	-2.39165	-2.91305	-17.2125	1.42e-27	8.48e-25	52.3862	4	HGFAC	TSS200	opensea	TSS200-opensea	-0.208436
cg04703696	-3.05651	-1.9096	-17.2086	1.44e-27	8.59e-25	52.3726	16	JPH3	Body	shore	Body-shore	-0.412593
cg08525145	-2.35113	-2.07471	-17.2077	1.44e-27	8.6e-25	52.3698	1	MRPL24	TSS1500	shore	TSS1500-shore	-0.294602
cg18145558	-4.37763	-0.380294	-17.2009	1.47e-27	8.79e-25	52.3465	16	PLA2G15	Body	opensea	Body-opensea	-0.679084
cg07945582	-3.99467	-1.80284	-17.1984	1.49e-27	8.85e-25	52.3381	6	ALDH5A1	Body	shelf	Body-shelf	-0.518338
cg14817906	-2.13303	-2.40871	-17.1902	1.53e-27	9.1e-25	52.31	21	ATP5O	Body	shore	Body-shore	-0.240745
cg19755435	-2.30142	-2.78741	-17.1846	1.56e-27	9.25e-25	52.2911	3		IGR	island	IGR-island	-0.218929
cg23599026	-3.19061	-2.30871	-17.1654	1.67e-27	9.84e-25	52.2254	11	ACY3	TSS200	opensea	TSS200-opensea	-0.375266
cg21191255	-4.34782	-0.720023	-17.1599	1.7e-27	1e-24	52.2068	11	ARAP1	Body	shelf	Body-shelf	-0.63523
cg24009881	-2.83376	-2.70031	-17.1558	1.72e-27	1.01e-24	52.1927	6	FRMD1	TSS200	shore	TSS200-shore	-0.288323
cg26712428	-2.54741	-2.85493	-17.1513	1.75e-27	1.03e-24	52.1773	3	CAND2	TSS1500	shore	TSS1500-shore	-0.237418
cg14134128	-3.60265	-0.906063	-17.1478	1.77e-27	1.04e-24	52.1652	11	CREB3L1	TSS1500	shore	TSS1500-shore	-0.564763
cg19372602	-2.83822	-2.60508	-17.1422	1.81e-27	1.05e-24	52.1462	9		IGR	shore	IGR-shore	-0.295251
cg20408175	-3.45802	-2.04322	-17.1408	1.81e-27	1.06e-24	52.1416	16	ZFPM1	Body	opensea	Body-opensea	-0.451822
cg22017733	-2.84385	-3.12824	-17.1403	1.82e-27	1.06e-24	52.1398	4		IGR	opensea	IGR-opensea	-0.239411
cg08331345	-2.36414	-3.0531	-17.1237	1.92e-27	1.12e-24	52.0831	7	PTPRN2	Body	shelf	Body-shelf	-0.211327
cg24438217	-2.65421	-2.37099	-17.1186	1.96e-27	1.13e-24	52.0657	12	ZNF384	TSS1500	shore	TSS1500-shore	-0.297653
cg08024038	-3.2773	-0.943951	-17.1135	1.99e-27	1.15e-24	52.0483	16	LOC100134368	Body	shore	Body-shore	-0.534282
cg23458145	-3.5573	-1.26017	-17.1046	2.06e-27	1.18e-24	52.0177	16	MMP2	Body	opensea	Body-opensea	-0.525077
cg03962451	-4.18162	-1.11197	-17.1025	2.07e-27	1.19e-24	52.0106	1	ABCB10	Body	shore	Body-shore	-0.641933
cg17825400	-3.10985	-1.70963	-17.0963	2.12e-27	1.21e-24	51.9895	1	WNT4	Body	opensea	Body-opensea	-0.448377
cg15195412	-2.87294	-1.32015	-17.0952	2.12e-27	1.22e-24	51.9856	16		IGR	opensea	IGR-opensea	-0.443394
cg01787285	-3.10954	-2.93687	-17.0888	2.17e-27	1.24e-24	51.9637	2	NCKAP1	TSS1500	shore	TSS1500-shore	-0.290553
cg18672030	-3.11759	-2.81684	-17.0762	2.27e-27	1.29e-24	51.9206	12	GPR81	1stExon	opensea	1stExon-opensea	-0.319138
cg08899105	-3.27722	-1.69132	-17.0672	2.34e-27	1.33e-24	51.8899	20	COL20A1	TSS1500	shelf	TSS1500-shelf	-0.464526
cg25713625	-3.07034	-2.14576	-17.0668	2.34e-27	1.33e-24	51.8886	12	RSRC2	3'UTR	opensea	3'UTR-opensea	-0.377692
cg03490148	-1.98355	-2.33678	-17.0646	2.36e-27	1.34e-24	51.881	1	PRKCZ	TSS1500	shore	TSS1500-shore	-0.21854
cg00201760	-3.99365	-2.11124	-17.0587	2.41e-27	1.36e-24	51.8606	8	CLU	TSS1500	shelf	TSS1500-shelf	-0.501778
cg15602972	-2.31152	-2.84654	-17.0578	2.42e-27	1.37e-24	51.8575	2		IGR	island	IGR-island	-0.214865
cg03929796	-2.57726	-3.19723	-17.0554	2.44e-27	1.38e-24	51.8494	7		IGR	shelf	IGR-shelf	-0.205337
cg20823481	-2.51805	-2.87636	-17.0541	2.45e-27	1.38e-24	51.845	7	HIP1	Body	opensea	Body-opensea	-0.226442
cg11298343	-2.68233	-2.5649	-17.0509	2.48e-27	1.39e-24	51.8339	16	RAB40C	Body	shore	Body-shore	-0.28226
cg07226964	-4.10455	-0.0232799	-17.0488	2.49e-27	1.4e-24	51.8266	4	EVC	Body	opensea	Body-opensea	-0.607056
cg20725704	-4.72702	-0.71405	-17.049	2.49e-27	1.4e-24	51.8275	11	HTR3A	TSS1500	opensea	TSS1500-opensea	-0.69108
cg01180628	-4.05723	-1.88973	-17.0476	2.51e-27	1.4e-24	51.8225	10		IGR	opensea	IGR-opensea	-0.553229
cg27093918	-2.3862	-2.69599	-17.0323	2.64e-27	1.47e-24	51.7703	12	P2RX7	5'UTR	opensea	5'UTR-opensea	-0.248653
cg01879591	-3.8442	-1.52472	-17.0282	2.68e-27	1.49e-24	51.7561	11	ODZ4	5'UTR	shelf	5'UTR-shelf	-0.579768
cg04503182	-5.73314	0.552019	-17.0283	2.68e-27	1.49e-24	51.7565	12	MIR141	TSS1500	opensea	TSS1500-opensea	-0.729826
cg15161854	-2.69642	-2.26058	-17.0285	2.68e-27	1.49e-24	51.7572	8	CHRNB3	TSS200	opensea	TSS200-opensea	-0.316363
cg02959006	-1.61402	-0.941306	-17.0258	2.7e-27	1.5e-24	51.7479	11	HCCA2	Body	island	Body-island	-0.265673
cg01395351	-3.39373	-2.25906	-17.0096	2.86e-27	1.58e-24	51.6925	12	KRT5	TSS1500	opensea	TSS1500-opensea	-0.417981
cg27050612	-2.60989	-2.32762	-17.001	2.94e-27	1.63e-24	51.6629	20	SRMS	TSS1500	shore	TSS1500-shore	-0.296818
cg23508887	-4.6318	-1.75399	-16.9922	3.04e-27	1.67e-24	51.6326	2		IGR	opensea	IGR-opensea	-0.612861
cg04109781	-1.57988	-1.08462	-16.9892	3.07e-27	1.68e-24	51.6224	4	ACSL1	5'UTR	shore	5'UTR-shore	-0.24916
cg23643343	-2.84919	-2.09227	-16.9894	3.07e-27	1.68e-24	51.6231	3	RFC4	Body	opensea	Body-opensea	-0.347633
cg00434119	-4.7381	-1.30023	-16.9841	3.12e-27	1.71e-24	51.6048	3	TAGLN3	Body	opensea	Body-opensea	-0.67855
cg06169746	-3.27872	-1.97288	-16.9826	3.14e-27	1.72e-24	51.5997	5	PKD2L2	TSS1500	shore	TSS1500-shore	-0.431384
cg00674628	-1.9647	-2.39452	-16.9821	3.14e-27	1.72e-24	51.5981	7	SLC12A9	Body	shore	Body-shore	-0.212138
cg02661372	-2.83641	-2.33447	-16.9789	3.18e-27	1.73e-24	51.5868	21	COL6A2	5'UTR	shore	5'UTR-shore	-0.335703
cg21579726	-4.64135	-1.80936	-16.9787	3.18e-27	1.73e-24	51.5862	21	COL18A1	Body	shore	Body-shore	-0.609377
cg07577824	-3.02767	-2.24118	-16.9782	3.19e-27	1.73e-24	51.5845	7	TSC22D4	Body	shelf	Body-shelf	-0.355841
cg01462353	-3.41012	-1.88366	-16.9676	3.31e-27	1.8e-24	51.5482	3	SACM1L	Body	opensea	Body-opensea	-0.480503
cg04250732	-4.51932	-1.24	-16.9584	3.41e-27	1.85e-24	51.5166	6		IGR	opensea	IGR-opensea	-0.651889
cg19705386	-4.63596	-0.519933	-16.9455	3.57e-27	1.93e-24	51.4721	9	CACNA1B	Body	shore	Body-shore	-0.700519
cg07837085	-2.34045	-2.58889	-16.9445	3.58e-27	1.94e-24	51.4687	17	HRNBP3	5'UTR	shelf	5'UTR-shelf	-0.24442
cg15925478	-3.7607	-2.10419	-16.9431	3.6e-27	1.94e-24	51.4638	6	E2F3	Body	opensea	Body-opensea	-0.504618
cg13643184	-3.34697	-1.66682	-16.9371	3.68e-27	1.98e-24	51.4432	16	FAM92B	TSS200	opensea	TSS200-opensea	-0.475801
cg24772525	-5.29684	-0.504951	-16.9271	3.81e-27	2.04e-24	51.4089	3	NCK1	Body	opensea	Body-opensea	-0.753805
cg21993290	-2.99557	-2.21658	-16.9194	3.91e-27	2.09e-24	51.3824	6	HLA-DRA	Body	opensea	Body-opensea	-0.376935
cg17505852	-6.35637	0.0248358	-16.9088	4.06e-27	2.17e-24	51.3459	11		IGR	opensea	IGR-opensea	-0.828971
cg20214535	-4.28197	-0.377821	-16.9081	4.07e-27	2.17e-24	51.3436	6		IGR	shore	IGR-shore	-0.648332
cg13541527	-2.94639	-2.34626	-16.9078	4.07e-27	2.17e-24	51.3422	20		IGR	shore	IGR-shore	-0.33568
cg02006134	-2.08841	-2.54861	-16.9071	4.08e-27	2.17e-24	51.34	20	CASS4	TSS1500	opensea	TSS1500-opensea	-0.232555
cg19300307	-4.05368	-0.897805	-16.9058	4.1e-27	2.18e-24	51.3355	2		IGR	opensea	IGR-opensea	-0.637618
cg14792180	-3.27143	-2.09558	-16.9053	4.11e-27	2.18e-24	51.3336	20	DNAJC5	5'UTR	shelf	5'UTR-shelf	-0.411084
cg12593793	-2.8911	-2.00347	-16.9043	4.12e-27	2.18e-24	51.3303	3	SLC38A3	TSS1500	shore	TSS1500-shore	-0.378411
cg15955046	-2.77901	-2.06599	-16.892	4.3e-27	2.27e-24	51.288	22	C22orf25	5'UTR	opensea	5'UTR-opensea	-0.34814
cg18637761	-3.12618	-2.75995	-16.8879	4.37e-27	2.3e-24	51.2737	7	AOAH	Body	opensea	Body-opensea	-0.332345
cg20701183	-4.73274	-2.02204	-16.8871	4.38e-27	2.31e-24	51.2709	6	MYLK4	Body	shelf	Body-shelf	-0.594654
cg01870865	-3.76484	-2.18505	-16.8845	4.42e-27	2.33e-24	51.262	10	KIAA1274	TSS1500	shore	TSS1500-shore	-0.479036
cg21786601	-5.83135	-0.437946	-16.8821	4.46e-27	2.34e-24	51.2537	12		IGR	opensea	IGR-opensea	-0.795538
cg26701815	-4.13546	-1.18735	-16.8822	4.45e-27	2.34e-24	51.2543	3	TPRA1	5'UTR	shore	5'UTR-shore	-0.607121
cg14426167	-4.67823	-1.89953	-16.8712	4.63e-27	2.42e-24	51.2164	1	CSMD2	Body	shelf	Body-shelf	-0.62068
cg23539261	-4.27502	-0.889767	-16.8702	4.64e-27	2.43e-24	51.2129	1	CLSPN	Body	shore	Body-shore	-0.639507
cg10715529	-2.00393	-2.32644	-16.8673	4.69e-27	2.45e-24	51.2027	5		IGR	shore	IGR-shore	-0.223601
cg15899743	-4.88768	-1.41789	-16.8544	4.91e-27	2.55e-24	51.1582	5	GHR	5'UTR	opensea	5'UTR-opensea	-0.680896
cg07019638	-4.60287	-0.649262	-16.8533	4.93e-27	2.56e-24	51.1544	7	MGC87042	5'UTR	island	5'UTR-island	-0.682119
cg19940644	-3.03315	-2.87909	-16.8519	4.95e-27	2.57e-24	51.1495	11	PTPRJ	TSS1500	island	TSS1500-island	-0.278792
cg23011886	-5.18736	0.0916509	-16.8382	5.19e-27	2.68e-24	51.1023	11	ARHGEF12	Body	shelf	Body-shelf	-0.720211
cg13867370	-2.80633	-2.47604	-16.8317	5.31e-27	2.74e-24	51.08	8	RRM2B	Body	opensea	Body-opensea	-0.313481
cg18825531	-3.40248	-2.3501	-16.8306	5.33e-27	2.75e-24	51.0761	14	MIR487A	TSS200	opensea	TSS200-opensea	-0.418321
cg26847100	-4.89179	-1.07363	-16.8304	5.34e-27	2.75e-24	51.0754	19	FCHO1	Body	shelf	Body-shelf	-0.738635
cg25763292	-3.55856	-1.247	-16.8292	5.36e-27	2.76e-24	51.0713	16	ARHGAP17	Body	shelf	Body-shelf	-0.559166
cg00474696	-4.01886	-0.288354	-16.8264	5.41e-27	2.78e-24	51.0616	5	PITX1	3'UTR	island	3'UTR-island	-0.666455
cg13940534	-3.59256	-1.86159	-16.8218	5.5e-27	2.82e-24	51.0455	9	SNHG7	Body	shore	Body-shore	-0.488323
cg11236746	-4.15435	-1.54509	-16.8199	5.54e-27	2.84e-24	51.0391	4	AGA	TSS1500	shore	TSS1500-shore	-0.616973
cg01310768	-3.99453	-0.733429	-16.8165	5.6e-27	2.86e-24	51.0275	16		IGR	opensea	IGR-opensea	-0.626265
cg07807470	-3.71056	-1.96853	-16.8166	5.6e-27	2.86e-24	51.0278	4	SLC2A9	1stExon	opensea	1stExon-opensea	-0.494465
cg07054502	-2.57681	-0.0844198	-16.8159	5.61e-27	2.87e-24	51.0254	22		IGR	shelf	IGR-shelf	-0.390893
cg12047375	-5.6477	-0.703386	-16.8073	5.78e-27	2.95e-24	50.9957	8	ZFPM2	Body	opensea	Body-opensea	-0.784258
cg25281677	-2.80397	-2.22972	-16.8064	5.8e-27	2.96e-24	50.9925	6		IGR	opensea	IGR-opensea	-0.345504
cg20998539	-3.59212	-1.36333	-16.8043	5.85e-27	2.97e-24	50.9853	8		IGR	island	IGR-island	-0.536693
cg20987431	-5.28517	-0.256669	-16.8034	5.86e-27	2.98e-24	50.9822	1	FGR	5'UTR	shore	5'UTR-shore	-0.747539
cg05105477	-6.35142	0.162416	-16.8023	5.89e-27	2.99e-24	50.9783	6		IGR	opensea	IGR-opensea	-0.815358
cg23666117	-3.48352	-1.36883	-16.7998	5.94e-27	3.01e-24	50.9697	3	CLDN18	TSS1500	shore	TSS1500-shore	-0.509305
cg15320998	-2.85293	-3.02262	-16.7965	6.01e-27	3.04e-24	50.9583	8	EIF2C2	Body	shore	Body-shore	-0.252941
cg11927233	-2.20356	-2.59775	-16.7922	6.1e-27	3.07e-24	50.9434	9	CIZ1	5'UTR	shore	5'UTR-shore	-0.220062
cg02993991	-2.5394	-1.92819	-16.7842	6.27e-27	3.16e-24	50.9155	1	RER1	Body	shore	Body-shore	-0.33383
cg14972228	-4.46487	-0.470401	-16.7817	6.33e-27	3.18e-24	50.907	6	MLLT4	TSS1500	island	TSS1500-island	-0.687243
cg04544699	-2.42504	-1.65229	-16.7717	6.55e-27	3.29e-24	50.8724	5	ANXA6	TSS1500	shore	TSS1500-shore	-0.334584
cg03335624	-3.46707	-2.90413	-16.7644	6.72e-27	3.37e-24	50.8472	8	TRAPPC9	5'UTR	shore	5'UTR-shore	-0.33417
cg15132282	-4.06635	-1.63611	-16.7561	6.92e-27	3.46e-24	50.8182	6	HLA-DOB	Body	opensea	Body-opensea	-0.581424
cg21184216	-2.79584	-0.805457	-16.7559	6.92e-27	3.46e-24	50.8179	2		IGR	opensea	IGR-opensea	-0.469908
cg07211259	-3.30462	-3.74756	-16.7525	7.01e-27	3.49e-24	50.806	1	PRKCZ	5'UTR	shore	5'UTR-shore	-0.224225
cg16160637	-3.97588	-1.40581	-16.7527	7e-27	3.49e-24	50.8065	5	OCLN	5'UTR	opensea	5'UTR-opensea	-0.573937
cg00946187	-2.14377	-2.63797	-16.752	7.02e-27	3.5e-24	50.8041	16	ELMO3	TSS1500	shore	TSS1500-shore	-0.213927
cg14814167	-4.31912	-0.81312	-16.7488	7.1e-27	3.53e-24	50.7931	10	FBXW4	TSS1500	shore	TSS1500-shore	-0.669639
cg16464322	-1.91869	-2.305	-16.746	7.17e-27	3.56e-24	50.7835	7		IGR	shelf	IGR-shelf	-0.234876
cg21570709	-2.92307	-2.77593	-16.7408	7.3e-27	3.61e-24	50.7655	20	C20orf118	TSS200	opensea	TSS200-opensea	-0.287767
cg24704287	-2.22982	-1.63282	-16.7409	7.3e-27	3.61e-24	50.7657	16	SLC7A6	3'UTR	opensea	3'UTR-opensea	-0.337765
cg02641917	-5.72217	-0.649893	-16.7362	7.42e-27	3.66e-24	50.7496	6	IL22RA2	5'UTR	opensea	5'UTR-opensea	-0.781819
cg19030554	-2.95247	-2.76392	-16.7181	7.91e-27	3.89e-24	50.6867	2	SLC8A1	Body	opensea	Body-opensea	-0.282174
cg24492202	-4.21268	-0.944909	-16.716	7.97e-27	3.91e-24	50.6795	10	RGR	TSS200	opensea	TSS200-opensea	-0.667791
cg05810129	-2.58084	-2.4205	-16.71	8.14e-27	3.99e-24	50.6585	1	GJA4	TSS1500	shore	TSS1500-shore	-0.294977
cg03113867	-3.55192	-1.33967	-16.7089	8.17e-27	4e-24	50.6549	6		IGR	shore	IGR-shore	-0.547296
cg15431934	-2.25227	-2.38408	-16.7026	8.35e-27	4.08e-24	50.6329	2		IGR	shelf	IGR-shelf	-0.275925
cg19190900	-2.73758	-2.66319	-16.6913	8.69e-27	4.24e-24	50.5936	20	RRBP1	Body	shelf	Body-shelf	-0.282865
cg09432376	-2.91375	-2.69032	-16.6876	8.8e-27	4.29e-24	50.5807	11	PRDM11	Body	opensea	Body-opensea	-0.299556
cg03726357	-3.50336	-2.44157	-16.687	8.82e-27	4.29e-24	50.5788	12	TMTC2	Body	opensea	Body-opensea	-0.385178
cg13971849	-4.06898	-1.02918	-16.6803	9.03e-27	4.39e-24	50.5554	19	PGPEP1	TSS1500	shore	TSS1500-shore	-0.623539
cg00992048	-2.53806	-0.0706094	-16.6697	9.37e-27	4.53e-24	50.5186	2	ANKRD53	Body	island	Body-island	-0.412642
cg07917978	-3.66721	-2.28345	-16.6663	9.49e-27	4.58e-24	50.5068	5	TNFAIP8	Body	shelf	Body-shelf	-0.457118
cg27524460	-2.39043	-2.38583	-16.6598	9.71e-27	4.68e-24	50.4842	2		IGR	opensea	IGR-opensea	-0.283699
cg07711192	-3.76941	-1.19125	-16.6559	9.84e-27	4.73e-24	50.4708	11	OR51B6	1stExon	opensea	1stExon-opensea	-0.565646
cg16943019	-4.1351	0.928974	-16.6506	1e-26	4.8e-24	50.4522	9		IGR	shore	IGR-shore	-0.550854
cg22694983	-4.87886	-0.338407	-16.6437	1.03e-26	4.9e-24	50.4282	6	RPS6KA2	Body	opensea	Body-opensea	-0.710618
cg00511167	-2.89422	-1.85717	-16.6419	1.03e-26	4.92e-24	50.4218	17		IGR	shore	IGR-shore	-0.36745
cg21400549	-3.87596	-2.24786	-16.6421	1.03e-26	4.92e-24	50.4226	20		IGR	shelf	IGR-shelf	-0.489434
cg02099194	-2.54527	-2.77681	-16.6411	1.04e-26	4.93e-24	50.4193	16	MYH11	5'UTR	shore	5'UTR-shore	-0.254344
cg24670151	-3.86402	-1.95989	-16.6405	1.04e-26	4.93e-24	50.4171	1		IGR	opensea	IGR-opensea	-0.498872
cg08425678	-2.23895	-2.48838	-16.6387	1.05e-26	4.96e-24	50.4108	17	PECAM1	TSS200	opensea	TSS200-opensea	-0.236614
cg24956176	-3.49234	-2.2186	-16.6373	1.05e-26	4.98e-24	50.4058	20	KCNB1	Body	shore	Body-shore	-0.448199
cg23320499	-4.13426	-2.22443	-16.6306	1.08e-26	5.09e-24	50.3828	9	SLC35D2	Body	shore	Body-shore	-0.528523
cg26002091	-5.46299	-0.273326	-16.6223	1.11e-26	5.23e-24	50.3536	7	C7orf50	Body	shore	Body-shore	-0.76907
cg02172058	-4.39593	-0.896207	-16.6217	1.11e-26	5.24e-24	50.3517	16		IGR	opensea	IGR-opensea	-0.67192
cg07921759	-4.81585	-1.05464	-16.6208	1.11e-26	5.25e-24	50.3485	6	ULBP3	TSS1500	shore	TSS1500-shore	-0.685802
cg12061649	-2.89247	-2.2368	-16.6135	1.14e-26	5.37e-24	50.3233	7		IGR	opensea	IGR-opensea	-0.362003
cg16847428	-5.49682	-0.666719	-16.6128	1.15e-26	5.37e-24	50.3205	6	SIM1	Body	island	Body-island	-0.772658
cg06752040	-4.00203	-1.69855	-16.6115	1.15e-26	5.39e-24	50.3162	3	DGKG	TSS1500	shore	TSS1500-shore	-0.539966
cg23684449	-3.53162	-1.55152	-16.6084	1.16e-26	5.45e-24	50.3053	19	MKNK2	Body	island	Body-island	-0.527307
cg16489259	-3.16318	-0.988284	-16.6034	1.18e-26	5.52e-24	50.288	17	PGS1	TSS1500	shore	TSS1500-shore	-0.498518
cg20975414	-3.81938	-2.43865	-16.6037	1.18e-26	5.52e-24	50.2891	17	RAB5C	5'UTR	opensea	5'UTR-opensea	-0.441743
cg15225325	-3.10882	-1.55302	-16.5912	1.24e-26	5.76e-24	50.2455	5		IGR	shore	IGR-shore	-0.466073
cg08055994	-4.20736	0.226985	-16.5893	1.24e-26	5.79e-24	50.2387	6	C6orf1	5'UTR	shore	5'UTR-shore	-0.610984
cg21653149	-5.45328	0.35049	-16.5894	1.24e-26	5.79e-24	50.2393	2	OR6B2	TSS1500	opensea	TSS1500-opensea	-0.730157
cg13039082	-2.79503	-2.19206	-16.5846	1.26e-26	5.87e-24	50.2224	2		IGR	opensea	IGR-opensea	-0.343416
cg12192282	-4.16828	-0.842033	-16.5843	1.27e-26	5.87e-24	50.2213	10	PPAPDC1A	3'UTR	opensea	3'UTR-opensea	-0.637956
cg16578636	-3.31407	-2.82383	-16.582	1.28e-26	5.91e-24	50.2135	11	GRM5	Body	opensea	Body-opensea	-0.324879
cg05201300	-4.76218	-1.23822	-16.5816	1.28e-26	5.92e-24	50.212	11	OR10A6	TSS200	opensea	TSS200-opensea	-0.68438
cg19030737	-4.31201	-1.00804	-16.5804	1.28e-26	5.93e-24	50.2079	8	MIR1208	TSS200	opensea	TSS200-opensea	-0.622143
cg14334587	-2.05685	-2.70438	-16.5756	1.31e-26	6.02e-24	50.1911	3	MUC13	3'UTR	opensea	3'UTR-opensea	-0.213945
cg09795087	-4.17902	-1.22885	-16.5711	1.33e-26	6.11e-24	50.1755	15		IGR	opensea	IGR-opensea	-0.624355
cg06793728	-3.0571	-1.86591	-16.5669	1.35e-26	6.19e-24	50.1609	19	EXOC3L2	TSS200	island	TSS200-island	-0.41183
cg00020405	-2.48018	-2.67883	-16.5584	1.39e-26	6.37e-24	50.1312	16		IGR	opensea	IGR-opensea	-0.247707
cg02864954	-5.1653	-0.0475706	-16.5559	1.4e-26	6.42e-24	50.1223	5		IGR	shore	IGR-shore	-0.727909
cg01385198	-2.67283	-1.93808	-16.5532	1.41e-26	6.47e-24	50.1131	2	KLHL29	5'UTR	shelf	5'UTR-shelf	-0.34813
cg17550566	-3.42471	-1.07691	-16.5517	1.42e-26	6.5e-24	50.1076	8	PXMP3	TSS1500	shore	TSS1500-shore	-0.539482
cg20252837	-5.31076	-0.90177	-16.5514	1.42e-26	6.5e-24	50.1068	2	GTF2A1L	TSS1500	shore	TSS1500-shore	-0.768521
cg20704028	-5.80576	-0.0929081	-16.5439	1.46e-26	6.67e-24	50.0804	8	VPS13B	Body	opensea	Body-opensea	-0.786769
cg21808406	-4.05998	-2.30496	-16.5415	1.47e-26	6.71e-24	50.0721	16	SCNN1G	3'UTR	opensea	3'UTR-opensea	-0.506265
cg22509422	-5.22329	-0.342995	-16.5344	1.51e-26	6.87e-24	50.0475	1	SNHG3-RCC1	Body	opensea	Body-opensea	-0.746246
cg05673882	-2.66032	-2.90526	-16.5326	1.52e-26	6.91e-24	50.0412	1	C1orf9	Body	opensea	Body-opensea	-0.267982
cg16864063	-2.40894	-3.13579	-16.5288	1.54e-26	6.99e-24	50.0278	10		IGR	opensea	IGR-opensea	-0.203093
cg26354367	-4.60709	-0.87481	-16.5226	1.57e-26	7.14e-24	50.0062	16	UNKL	TSS1500	island	TSS1500-island	-0.68301
cg13724812	-4.42604	-1.75329	-16.5209	1.58e-26	7.18e-24	50.0001	15	C2CD4A	TSS1500	shore	TSS1500-shore	-0.599678
cg24428218	-3.56379	-1.17699	-16.519	1.59e-26	7.22e-24	49.9936	3	SST	Body	shore	Body-shore	-0.535587
cg08640824	-2.83765	-1.95764	-16.5115	1.64e-26	7.39e-24	49.9672	17	SP2	TSS1500	shore	TSS1500-shore	-0.402642
cg08064068	-3.24106	-2.02267	-16.5107	1.64e-26	7.4e-24	49.9647	19		IGR	shelf	IGR-shelf	-0.444293
cg25273451	-3.04829	-1.99035	-16.5091	1.65e-26	7.43e-24	49.9591	22	DGCR10	Body	opensea	Body-opensea	-0.388602
cg00140914	-3.05351	-0.697721	-16.5027	1.69e-26	7.59e-24	49.9366	10	LDB3	TSS1500	opensea	TSS1500-opensea	-0.493634
cg24641737	-4.16481	-1.79928	-16.4976	1.72e-26	7.71e-24	49.9189	2		IGR	opensea	IGR-opensea	-0.613
cg08090640	-3.3103	-1.84933	-16.4969	1.72e-26	7.72e-24	49.9164	1		IGR	shelf	IGR-shelf	-0.464412
cg05260236	-4.18557	-0.689202	-16.4947	1.74e-26	7.78e-24	49.9087	1		IGR	opensea	IGR-opensea	-0.662251
cg14093474	-2.8951	-2.96135	-16.4944	1.74e-26	7.78e-24	49.9074	2	PRKRA	Body	shore	Body-shore	-0.265921
cg15698107	-4.64378	-0.281504	-16.4933	1.75e-26	7.8e-24	49.9035	10		IGR	opensea	IGR-opensea	-0.699357
cg20461310	-3.78208	-0.28735	-16.4887	1.77e-26	7.92e-24	49.8875	12		IGR	shore	IGR-shore	-0.590441
cg14550985	-2.04949	-2.28231	-16.4818	1.82e-26	8.1e-24	49.8634	4	GRIA2	Body	island	Body-island	-0.225092
cg18028470	-3.49996	-1.78506	-16.4776	1.85e-26	8.21e-24	49.8489	17	ITGAE	TSS200	opensea	TSS200-opensea	-0.465703
cg08164233	-3.01201	-2.27291	-16.4764	1.85e-26	8.23e-24	49.8444	7	C7orf49	Body	shore	Body-shore	-0.348921
cg26672098	-3.55168	-1.14841	-16.4756	1.86e-26	8.25e-24	49.8416	6	ATXN1	5'UTR	shore	5'UTR-shore	-0.539187
cg20627646	-6.00377	-0.164473	-16.467	1.92e-26	8.49e-24	49.8117	1		IGR	shelf	IGR-shelf	-0.796415
cg15871766	-2.64834	-0.955737	-16.4601	1.96e-26	8.69e-24	49.7876	18	MAPK4	Body	shelf	Body-shelf	-0.420566
cg07364240	-4.04544	-0.973873	-16.4597	1.97e-26	8.7e-24	49.7861	13		IGR	shore	IGR-shore	-0.625198
cg04881903	-3.44132	-1.79927	-16.4527	2.02e-26	8.9e-24	49.7616	16		IGR	opensea	IGR-opensea	-0.472911
cg16794579	-3.74854	-1.92958	-16.4522	2.02e-26	8.9e-24	49.7598	13	ATP8A2	Body	opensea	Body-opensea	-0.499183
cg03764585	-3.52614	-2.72847	-16.4515	2.02e-26	8.9e-24	49.7575	3		IGR	opensea	IGR-opensea	-0.356092
cg06872185	-4.08171	-0.494612	-16.4518	2.02e-26	8.9e-24	49.7586	3	SLITRK3	TSS200	opensea	TSS200-opensea	-0.63192
cg00817377	-2.62029	-3.01289	-16.4352	2.14e-26	9.39e-24	49.7003	1	TBX15	TSS1500	shore	TSS1500-shore	-0.226507
cg00225157	-2.47225	-2.12495	-16.4339	2.15e-26	9.43e-24	49.6956	11	OR51A7	1stExon	opensea	1stExon-opensea	-0.30413
cg23655848	-2.49643	-2.54419	-16.4288	2.19e-26	9.59e-24	49.6779	6	ID4	1stExon	island	1stExon-island	-0.264205
cg03738384	-4.22172	-1.05478	-16.4271	2.21e-26	9.63e-24	49.672	16	XPO6	Body	opensea	Body-opensea	-0.617713
cg18527651	-3.09558	-3.02068	-16.425	2.22e-26	9.69e-24	49.6645	16	WWOX	Body	opensea	Body-opensea	-0.263106
cg00407659	-3.41551	-1.03789	-16.4243	2.23e-26	9.7e-24	49.6621	4		IGR	opensea	IGR-opensea	-0.536914
cg11828203	-3.06963	-1.97958	-16.4205	2.26e-26	9.8e-24	49.6487	6		IGR	shore	IGR-shore	-0.406447
cg12929983	-3.25003	-2.54144	-16.4205	2.26e-26	9.8e-24	49.6487	2	PDE1A	Body	opensea	Body-opensea	-0.369051
cg01057573	-5.56282	-0.657091	-16.4177	2.28e-26	9.89e-24	49.639	12	LPAR5	5'UTR	opensea	5'UTR-opensea	-0.799077
cg02879423	-4.21572	-1.6362	-16.4149	2.3e-26	9.98e-24	49.6291	16	PLCG2	5'UTR	shelf	5'UTR-shelf	-0.627026
cg24638828	-3.1218	-2.29886	-16.4117	2.33e-26	1.01e-23	49.6178	11	TSPAN32	Body	opensea	Body-opensea	-0.387298
cg19456938	-4.26306	-0.699622	-16.3936	2.49e-26	1.07e-23	49.5544	5	SLC6A19	Body	shore	Body-shore	-0.660581
cg06021088	-2.48309	-2.22817	-16.3905	2.51e-26	1.08e-23	49.5435	3	ARPC4	TSS1500	shore	TSS1500-shore	-0.311532
cg13563026	-2.27328	-2.42734	-16.3891	2.53e-26	1.08e-23	49.5384	12		IGR	shelf	IGR-shelf	-0.247542
cg18091264	-3.37178	-1.92277	-16.3881	2.54e-26	1.09e-23	49.5349	16	SPNS1	Body	shelf	Body-shelf	-0.445384
cg21030160	-4.28196	-1.14858	-16.3876	2.54e-26	1.09e-23	49.5332	2	MRPL44	TSS1500	shore	TSS1500-shore	-0.619569
cg07662734	-4.43939	-0.244435	-16.3784	2.62e-26	1.12e-23	49.5011	22	CRELD2	Body	island	Body-island	-0.664207
cg13491737	-4.2267	-0.59732	-16.373	2.67e-26	1.14e-23	49.4822	7	C7orf20	Body	island	Body-island	-0.654121
cg18756771	-3.03618	-0.785496	-16.3647	2.75e-26	1.17e-23	49.4527	5		IGR	shore	IGR-shore	-0.475135
cg24331475	-2.82283	-2.34303	-16.3556	2.85e-26	1.21e-23	49.4208	6		IGR	shore	IGR-shore	-0.329296
cg19791637	-4.50414	-1.36717	-16.3545	2.86e-26	1.21e-23	49.4169	7	PTPRN2	Body	shore	Body-shore	-0.629214
cg19411557	-4.52415	0.208584	-16.344	2.96e-26	1.26e-23	49.3801	11	TRPC2	Body	opensea	Body-opensea	-0.623263
cg00382999	-4.87325	-1.40471	-16.343	2.98e-26	1.26e-23	49.3766	2	DYSF	Body	shore	Body-shore	-0.709262
cg00186499	-2.43952	-1.96085	-16.3383	3.02e-26	1.28e-23	49.3602	3	BTLA	3'UTR	opensea	3'UTR-opensea	-0.325991
cg11321083	-3.0978	-2.04308	-16.3369	3.04e-26	1.28e-23	49.355	11	SPDYC	TSS1500	opensea	TSS1500-opensea	-0.396293
cg07834069	-2.63688	-2.43266	-16.3357	3.05e-26	1.29e-23	49.3507	2		IGR	opensea	IGR-opensea	-0.288261
cg21335012	-5.5524	-0.501435	-16.335	3.06e-26	1.29e-23	49.3486	3		IGR	shore	IGR-shore	-0.779937
cg18772205	-2.23861	-2.7264	-16.3318	3.1e-26	1.3e-23	49.3373	19		IGR	island	IGR-island	-0.205351
cg20832020	-5.00793	-1.01517	-16.3302	3.11e-26	1.31e-23	49.3316	20	CBLN4	TSS200	island	TSS200-island	-0.717975
cg00963675	-4.9477	-1.60967	-16.3299	3.12e-26	1.31e-23	49.3304	12	AMDHD1	Body	shelf	Body-shelf	-0.662841
cg10021122	-3.35786	-0.903462	-16.3275	3.14e-26	1.32e-23	49.3221	2		IGR	opensea	IGR-opensea	-0.520258
cg22544881	-3.05549	-1.71394	-16.3273	3.15e-26	1.32e-23	49.3213	16	DECR2	TSS1500	island	TSS1500-island	-0.459687
cg01026898	-2.74788	-2.11869	-16.3222	3.2e-26	1.34e-23	49.3033	18	MIR122	TSS200	opensea	TSS200-opensea	-0.365629
cg12832565	-4.33421	-1.50864	-16.3198	3.23e-26	1.35e-23	49.2948	19	SIGLEC10	Body	opensea	Body-opensea	-0.605453
cg20025658	-3.52139	-2.33599	-16.3176	3.26e-26	1.36e-23	49.2871	3	SST	Body	shore	Body-shore	-0.458911
cg09547190	-3.02164	-2.22699	-16.3148	3.29e-26	1.37e-23	49.2773	2	SH3RF3	Body	opensea	Body-opensea	-0.368484
cg01132484	-3.93973	-1.78112	-16.3077	3.37e-26	1.4e-23	49.2524	3	ALS2CL	TSS1500	shore	TSS1500-shore	-0.564744
cg07313882	-2.73153	-2.03482	-16.3013	3.45e-26	1.43e-23	49.2297	2		IGR	shelf	IGR-shelf	-0.374517
cg13433729	-3.96227	-1.18457	-16.3	3.47e-26	1.43e-23	49.2254	4		IGR	opensea	IGR-opensea	-0.591747
cg08298591	-3.22655	-1.01298	-16.2964	3.51e-26	1.45e-23	49.2126	15		IGR	opensea	IGR-opensea	-0.51924
cg15097489	-3.17877	-2.0567	-16.2957	3.52e-26	1.45e-23	49.2101	22	HPS4	Body	shore	Body-shore	-0.413786
cg19135352	-5.26412	-0.60948	-16.2878	3.62e-26	1.49e-23	49.1821	15		IGR	opensea	IGR-opensea	-0.714464
cg19433807	-3.8408	-1.04171	-16.2817	3.7e-26	1.52e-23	49.1606	5	FLT4	Body	island	Body-island	-0.580063
cg22998476	-2.8622	-2.63545	-16.2812	3.71e-26	1.52e-23	49.1591	7	IKZF1	Body	shore	Body-shore	-0.31175
cg21614201	-4.98256	-0.268539	-16.2809	3.71e-26	1.52e-23	49.158	11	TNKS1BP1	5'UTR	shore	5'UTR-shore	-0.74078
cg01953317	-6.05167	-0.259425	-16.2787	3.74e-26	1.53e-23	49.1501	1	AIM2	TSS200	opensea	TSS200-opensea	-0.815479
cg16767886	-5.06598	0.404564	-16.2782	3.75e-26	1.53e-23	49.1486	2	FIGN	TSS1500	shore	TSS1500-shore	-0.637312
cg05836943	-2.49108	-2.01871	-16.2767	3.77e-26	1.54e-23	49.143	11	NAV2	Body	opensea	Body-opensea	-0.315483
cg08170427	-3.67275	-1.86016	-16.2746	3.8e-26	1.55e-23	49.1357	1	EPS8L3	TSS200	opensea	TSS200-opensea	-0.499466
cg19854901	-3.31737	-1.76926	-16.2745	3.8e-26	1.55e-23	49.1353	16	A2BP1	5'UTR	opensea	5'UTR-opensea	-0.470036
cg15027815	-2.19428	-2.87633	-16.2739	3.81e-26	1.55e-23	49.1333	12		IGR	shelf	IGR-shelf	-0.201787
cg00986598	-5.40699	-0.27967	-16.2667	3.9e-26	1.59e-23	49.1079	3	PPP1R2	Body	shore	Body-shore	-0.77874
cg11739399	-3.05543	-1.79843	-16.2634	3.95e-26	1.61e-23	49.0961	10	GDF2	TSS1500	shelf	TSS1500-shelf	-0.403936
cg24865110	-2.38918	-2.8089	-16.2602	4e-26	1.62e-23	49.085	2	DARS	Body	opensea	Body-opensea	-0.230175
cg11426726	-4.31256	-1.66412	-16.2416	4.27e-26	1.73e-23	49.0192	2	HOXD11	TSS200	island	TSS200-island	-0.602988
cg27560292	-2.57619	-1.91576	-16.2397	4.3e-26	1.74e-23	49.0125	16	LPCAT2	3'UTR	opensea	3'UTR-opensea	-0.351867
cg02470043	-4.57776	-0.0119831	-16.2371	4.34e-26	1.75e-23	49.0035	7		IGR	opensea	IGR-opensea	-0.69563
cg21585162	-2.5827	-2.49274	-16.2324	4.41e-26	1.78e-23	48.987	2	SLC1A4	Body	shore	Body-shore	-0.271652
cg21246872	-3.06078	-1.47183	-16.2263	4.51e-26	1.82e-23	48.9653	17	PRKCA	Body	opensea	Body-opensea	-0.446225
cg22446709	-3.00318	-3.22757	-16.2261	4.51e-26	1.82e-23	48.9647	2	PSD4	3'UTR	shelf	3'UTR-shelf	-0.24532
cg07893801	-4.58745	-1.43837	-16.2206	4.6e-26	1.85e-23	48.945	19	ICAM4	TSS1500	shore	TSS1500-shore	-0.675538
cg02308150	-3.81801	-1.55562	-16.2182	4.64e-26	1.86e-23	48.9366	20		IGR	shore	IGR-shore	-0.5402
cg26068180	-3.91188	-0.912988	-16.2167	4.67e-26	1.87e-23	48.9315	22	C22orf46	3'UTR	shore	3'UTR-shore	-0.611993
cg09754197	-5.16313	-0.391176	-16.2146	4.7e-26	1.88e-23	48.924	3	CSRNP1	5'UTR	shore	5'UTR-shore	-0.714854
cg09078527	-6.23389	-0.895657	-16.213	4.73e-26	1.89e-23	48.9185	6	LTA	Body	opensea	Body-opensea	-0.814941
cg03233656	-2.87121	-2.32111	-16.208	4.81e-26	1.92e-23	48.9005	15	LOC283761	TSS1500	opensea	TSS1500-opensea	-0.339972
cg07728865	-5.69871	-0.568272	-16.2072	4.83e-26	1.93e-23	48.8979	1	FGGY	Body	opensea	Body-opensea	-0.77949
cg01408817	-3.99496	-0.603273	-16.2024	4.91e-26	1.96e-23	48.8807	3		IGR	island	IGR-island	-0.635696
cg11642298	-3.74501	-2.44855	-16.1963	5.02e-26	2e-23	48.8594	1		IGR	island	IGR-island	-0.432392
cg15065340	-3.38274	-0.863315	-16.1962	5.02e-26	2e-23	48.8588	7		IGR	shelf	IGR-shelf	-0.500994
cg01502872	-2.70308	-2.3745	-16.1893	5.15e-26	2.04e-23	48.8345	1	GON4L	TSS1500	shore	TSS1500-shore	-0.320809
cg19737225	-3.11305	-2.43074	-16.189	5.15e-26	2.04e-23	48.8334	22	C22orf25	5'UTR	opensea	5'UTR-opensea	-0.368851
cg20821314	-4.071	-1.59399	-16.1879	5.17e-26	2.05e-23	48.8295	10	ARID5B	Body	opensea	Body-opensea	-0.564493
cg03906681	-3.41671	-1.93395	-16.1817	5.29e-26	2.09e-23	48.8077	3	UBA3	TSS1500	shore	TSS1500-shore	-0.466928
cg26164488	-3.57459	-1.63517	-16.1813	5.3e-26	2.09e-23	48.8062	15		IGR	shore	IGR-shore	-0.537261
cg06983746	-4.40867	-1.07879	-16.175	5.42e-26	2.13e-23	48.784	12	ATP2B1	TSS1500	opensea	TSS1500-opensea	-0.671757
cg08698159	-2.70283	-3.22616	-16.1749	5.42e-26	2.13e-23	48.7835	16	IRX6	3'UTR	shore	3'UTR-shore	-0.225363
cg05709770	-3.87569	-1.68038	-16.1746	5.43e-26	2.13e-23	48.7824	5	FAM71B	TSS1500	opensea	TSS1500-opensea	-0.569045
cg18748064	-5.33518	-0.879147	-16.1718	5.48e-26	2.15e-23	48.7725	7	C7orf50	Body	island	Body-island	-0.765948
cg07552374	-6.12611	-0.0941355	-16.17	5.51e-26	2.16e-23	48.7663	3	CEP63	5'UTR	shore	5'UTR-shore	-0.800666
cg02923972	-4.41453	-0.713429	-16.1664	5.59e-26	2.19e-23	48.7536	4	RBM47	5'UTR	opensea	5'UTR-opensea	-0.690431
cg06136199	-2.53421	-2.32484	-16.1637	5.64e-26	2.21e-23	48.7441	15		IGR	opensea	IGR-opensea	-0.303969
cg15915658	-4.15925	-1.60342	-16.163	5.65e-26	2.21e-23	48.7415	10	UPF2	TSS1500	shore	TSS1500-shore	-0.578341
cg05977992	-2.29752	-2.39012	-16.1561	5.8e-26	2.26e-23	48.7169	7	HECW1	5'UTR	opensea	5'UTR-opensea	-0.261712
cg06940720	-4.51248	-0.656031	-16.1555	5.81e-26	2.27e-23	48.715	6	SPACA1	Body	shelf	Body-shelf	-0.695979
cg16289029	-4.08067	-1.05637	-16.1536	5.85e-26	2.28e-23	48.7084	20		IGR	shelf	IGR-shelf	-0.617
cg05928537	-3.39466	-1.8685	-16.1501	5.92e-26	2.31e-23	48.6958	15		IGR	shelf	IGR-shelf	-0.468002
cg17252780	-4.36437	-0.22539	-16.1493	5.94e-26	2.31e-23	48.6928	15	CSK	Body	shelf	Body-shelf	-0.655851
cg11576424	-3.00837	-2.65111	-16.1476	5.98e-26	2.32e-23	48.6868	17	ALDH3A1	5'UTR	shelf	5'UTR-shelf	-0.320086
cg04903089	-3.21012	-1.95295	-16.1454	6.02e-26	2.34e-23	48.6792	8	RPL8	Body	shore	Body-shore	-0.446971
cg05567408	-5.52225	-0.398381	-16.1433	6.07e-26	2.35e-23	48.6716	11		IGR	opensea	IGR-opensea	-0.781444
cg27470486	-3.65162	-1.31975	-16.1425	6.08e-26	2.35e-23	48.669	13		IGR	opensea	IGR-opensea	-0.549338
cg06808089	-3.54501	0.19979	-16.1398	6.14e-26	2.37e-23	48.6594	19	CD97	TSS1500	opensea	TSS1500-opensea	-0.548411
cg02784232	-2.82501	-1.25071	-16.1392	6.16e-26	2.38e-23	48.6572	16		IGR	opensea	IGR-opensea	-0.41059
cg03339609	-2.95675	-3.05692	-16.1379	6.19e-26	2.39e-23	48.6525	10	CRTAC1	Body	opensea	Body-opensea	-0.259944
cg09228833	-2.93469	-1.79617	-16.1335	6.28e-26	2.42e-23	48.6369	4	ENPP6	Body	shore	Body-shore	-0.393747
cg26197915	-2.31684	-2.54186	-16.1262	6.45e-26	2.48e-23	48.611	16	CTU2	Body	shore	Body-shore	-0.269761
cg21265072	-5.82324	-0.00882376	-16.1247	6.49e-26	2.49e-23	48.6058	22	LIMK2	TSS1500	opensea	TSS1500-opensea	-0.755505
cg23166857	-2.9849	-2.7429	-16.1128	6.77e-26	2.59e-23	48.5636	10	GRK5	Body	opensea	Body-opensea	-0.296257
cg07068735	-2.29347	-2.51457	-16.1089	6.86e-26	2.63e-23	48.5499	18	MYOM1	Body	island	Body-island	-0.263526
cg19284277	-2.81023	-2.55929	-16.103	7.01e-26	2.68e-23	48.529	12	CACNA2D4	Body	opensea	Body-opensea	-0.322816
cg10732871	-2.90495	-1.98423	-16.0912	7.31e-26	2.79e-23	48.4869	6		IGR	opensea	IGR-opensea	-0.39443
cg11065271	-2.85406	-2.33135	-16.0854	7.47e-26	2.85e-23	48.4663	10		IGR	opensea	IGR-opensea	-0.309766
cg00782811	-2.55602	-2.28921	-16.07	7.89e-26	3e-23	48.4117	11	MUC5B	TSS200	shelf	TSS200-shelf	-0.288231
cg11888982	-3.61117	-1.67901	-16.0701	7.89e-26	3e-23	48.412	12		IGR	opensea	IGR-opensea	-0.530104
cg26792089	-2.38653	-2.11882	-16.0656	8.02e-26	3.03e-23	48.3959	16	PRSS36	Body	shore	Body-shore	-0.302638
cg09904907	-2.43232	-3.0161	-16.0619	8.12e-26	3.07e-23	48.3829	5	TNFAIP8	Body	opensea	Body-opensea	-0.219328
cg01272428	-2.09659	-2.47705	-16.0575	8.25e-26	3.11e-23	48.3674	6	TNXB	Body	island	Body-island	-0.213581
cg07532405	-4.97723	-1.50227	-16.0573	8.26e-26	3.11e-23	48.3665	10	SGPL1	TSS1500	shore	TSS1500-shore	-0.657043
cg23928726	-2.16552	-2.35084	-16.0562	8.29e-26	3.12e-23	48.3627	6	HLA-DRA	Body	opensea	Body-opensea	-0.266584
cg18876826	-2.87888	-3.10401	-16.0535	8.37e-26	3.15e-23	48.3532	1	ZBTB17	5'UTR	opensea	5'UTR-opensea	-0.242855
cg02210498	-3.79347	-1.27854	-16.0525	8.4e-26	3.15e-23	48.3496	1		IGR	opensea	IGR-opensea	-0.558331
cg17177006	-2.5172	-3.14433	-16.0511	8.45e-26	3.17e-23	48.3444	13	ZIC5	TSS200	island	TSS200-island	-0.203918
cg21201657	-2.40425	-2.65228	-16.0504	8.47e-26	3.17e-23	48.3422	6		IGR	opensea	IGR-opensea	-0.241374
cg06784691	-2.51378	-1.55557	-16.0493	8.5e-26	3.18e-23	48.3382	16	RPS15A	Body	shore	Body-shore	-0.378327
cg16030869	-4.90071	-0.834107	-16.0475	8.56e-26	3.2e-23	48.3317	11	DGKZ	Body	shore	Body-shore	-0.728739
cg16719404	-3.02272	-2.10137	-16.0469	8.57e-26	3.2e-23	48.3297	2	ACVR2A	Body	opensea	Body-opensea	-0.363905
cg05726118	-3.43469	-2.20461	-16.0444	8.65e-26	3.23e-23	48.3207	16	CTRB2	TSS1500	opensea	TSS1500-opensea	-0.438005
cg19379721	-3.22846	-0.330116	-16.0432	8.69e-26	3.24e-23	48.3164	1	SLC1A7	Body	opensea	Body-opensea	-0.516382
cg26149739	-3.47046	-0.606608	-16.0429	8.7e-26	3.24e-23	48.3154	6	PSMB8	Body	shore	Body-shore	-0.542092
cg15358372	-2.08798	-2.44945	-16.0414	8.75e-26	3.26e-23	48.31	1	HNRNPU	TSS1500	shore	TSS1500-shore	-0.240957
cg13982220	-2.88903	0.209372	-16.0382	8.85e-26	3.29e-23	48.2988	19		IGR	island	IGR-island	-0.450079
cg19589396	-4.16896	-1.70599	-16.0224	9.36e-26	3.47e-23	48.2425	2		IGR	opensea	IGR-opensea	-0.566742
cg22546151	-2.45233	-2.99039	-16.0162	9.57e-26	3.54e-23	48.2205	5	SLIT3	Body	opensea	Body-opensea	-0.212987
cg12828656	-3.02751	-1.26978	-16.0157	9.59e-26	3.54e-23	48.2186	6	C6orf227	TSS1500	shore	TSS1500-shore	-0.469987
cg01597398	-3.32588	-1.5966	-16.0151	9.61e-26	3.55e-23	48.2166	8		IGR	shore	IGR-shore	-0.479519
cg17469276	-4.65636	-1.20543	-16.0148	9.62e-26	3.55e-23	48.2156	6	SRF	Body	shore	Body-shore	-0.624771
cg07794409	-2.37001	-2.89587	-16.0135	9.67e-26	3.56e-23	48.211	1	CAMTA1	Body	opensea	Body-opensea	-0.223019
cg10881451	-5.29966	0.0117299	-16.0125	9.7e-26	3.57e-23	48.2072	20	CTSZ	TSS1500	shore	TSS1500-shore	-0.738952
cg03318906	-4.44548	-1.31057	-15.9979	1.02e-25	3.75e-23	48.1551	16		IGR	shelf	IGR-shelf	-0.657322
cg05779272	-2.70313	-1.88912	-15.9975	1.02e-25	3.75e-23	48.154	3	KLF15	5'UTR	shore	5'UTR-shore	-0.36777
cg04990420	-3.19889	-1.67164	-15.9971	1.03e-25	3.76e-23	48.1523	19		IGR	shelf	IGR-shelf	-0.452766
cg14737484	-3.48761	-2.67341	-15.9898	1.05e-25	3.85e-23	48.1263	20	CHRNA4	3'UTR	shore	3'UTR-shore	-0.39556
cg15995265	-2.78418	-2.7916	-15.9817	1.08e-25	3.96e-23	48.0975	7	PTPRN2	Body	shore	Body-shore	-0.260209
cg16323609	-3.21733	-1.70255	-15.9805	1.09e-25	3.97e-23	48.0933	19	ZNF256	Body	shelf	Body-shelf	-0.431921
cg05992368	-1.99836	-2.25903	-15.977	1.1e-25	4.02e-23	48.0807	15	TPM1	Body	shore	Body-shore	-0.22394
cg25341726	-2.9815	-1.56717	-15.976	1.11e-25	4.03e-23	48.0771	2		IGR	opensea	IGR-opensea	-0.440066
cg04383058	-2.2175	-2.39407	-15.9737	1.12e-25	4.06e-23	48.0689	11		IGR	opensea	IGR-opensea	-0.237061
cg10914815	-4.87075	-0.693016	-15.9696	1.13e-25	4.11e-23	48.0546	13	GPC6	Body	opensea	Body-opensea	-0.712047
cg11700959	-3.29506	-2.11314	-15.9688	1.14e-25	4.12e-23	48.0515	20	DEFB132	1stExon	opensea	1stExon-opensea	-0.445202
cg27582585	-4.09625	-0.985558	-15.9626	1.16e-25	4.21e-23	48.0296	1	PLXNA2	Body	opensea	Body-opensea	-0.629471
cg04776120	-5.74436	0.0583352	-15.9585	1.18e-25	4.26e-23	48.015	1	PLCH2	Body	shore	Body-shore	-0.782776
cg25589929	-4.05744	-0.779304	-15.9586	1.18e-25	4.26e-23	48.0151	1	NUCKS1	Body	opensea	Body-opensea	-0.620996
cg15930703	-5.76545	-0.191621	-15.9503	1.21e-25	4.39e-23	47.9854	16	SNX29	Body	opensea	Body-opensea	-0.784281
cg17339440	-4.022	-1.30444	-15.9498	1.22e-25	4.39e-23	47.9838	16		IGR	opensea	IGR-opensea	-0.600881
cg26033526	-3.49606	-2.0815	-15.9493	1.22e-25	4.39e-23	47.9821	17		IGR	shore	IGR-shore	-0.439315
cg17841440	-2.63178	-0.802762	-15.9476	1.23e-25	4.42e-23	47.9758	17	KRTAP9-9	Body	opensea	Body-opensea	-0.407425
cg19251514	-4.47606	0.71779	-15.946	1.23e-25	4.44e-23	47.9701	22		IGR	shore	IGR-shore	-0.622653
cg16326590	-2.66221	-2.23803	-15.9422	1.25e-25	4.5e-23	47.9565	19	GRIK5	TSS1500	opensea	TSS1500-opensea	-0.322867
cg23534301	-4.62839	-0.988092	-15.9411	1.26e-25	4.51e-23	47.9526	5	TNIP1	TSS1500	shore	TSS1500-shore	-0.665199
cg19670290	-2.666	-2.66483	-15.9355	1.28e-25	4.6e-23	47.9327	3		IGR	opensea	IGR-opensea	-0.289923
cg23172671	-2.83559	-2.7137	-15.9279	1.32e-25	4.71e-23	47.9057	4		IGR	opensea	IGR-opensea	-0.27374
cg19088912	-3.56214	-0.947134	-15.9271	1.32e-25	4.71e-23	47.9027	11	FAM55D	TSS200	opensea	TSS200-opensea	-0.547027
cg16237031	-3.77495	-1.59315	-15.9245	1.33e-25	4.75e-23	47.8936	1	NFIA	Body	opensea	Body-opensea	-0.538541
cg26850469	-4.8977	-0.0644679	-15.9224	1.34e-25	4.79e-23	47.886	6	GCNT2	3'UTR	opensea	3'UTR-opensea	-0.681091
cg02372037	-4.96935	-0.558423	-15.9198	1.35e-25	4.83e-23	47.8769	2		IGR	opensea	IGR-opensea	-0.726803
cg16936953	-3.27368	-2.00015	-15.9175	1.37e-25	4.86e-23	47.8687	11		IGR	opensea	IGR-opensea	-0.452302
cg03431111	-3.48962	-1.61904	-15.913	1.39e-25	4.93e-23	47.8525	16		IGR	shelf	IGR-shelf	-0.480901
cg15470102	-4.18103	-0.721318	-15.9131	1.39e-25	4.93e-23	47.8529	12	SPATS2	5'UTR	shelf	5'UTR-shelf	-0.632584
cg00700866	-2.08855	-2.48332	-15.9106	1.4e-25	4.97e-23	47.8437	6		IGR	opensea	IGR-opensea	-0.214208
cg25741609	-3.57402	-1.97662	-15.9101	1.4e-25	4.97e-23	47.842	10	DIP2C	Body	shore	Body-shore	-0.467066
cg05780543	-2.15465	-2.60623	-15.9022	1.44e-25	5.11e-23	47.8139	15		IGR	shelf	IGR-shelf	-0.228543
cg26868097	-3.66069	-2.06253	-15.902	1.45e-25	5.11e-23	47.8131	5	LOC285692	Body	opensea	Body-opensea	-0.46848
cg08336604	-5.05132	-1.53894	-15.8991	1.46e-25	5.15e-23	47.8029	15	STRA6	Body	opensea	Body-opensea	-0.670369
cg18061327	-2.72737	-2.94933	-15.8993	1.46e-25	5.15e-23	47.8036	1	CAPN9	1stExon	opensea	1stExon-opensea	-0.251759
cg13568659	-3.65976	-1.49436	-15.8987	1.46e-25	5.16e-23	47.8014	4	RNF150	Body	opensea	Body-opensea	-0.538056
cg04742397	-1.56985	-2.09103	-15.8857	1.53e-25	5.39e-23	47.7547	1		IGR	island	IGR-island	-0.20539
cg11293312	-4.98555	-0.661849	-15.881	1.56e-25	5.47e-23	47.7381	5	C5orf36	Body	opensea	Body-opensea	-0.7469
cg06651783	-5.72372	0.449628	-15.8777	1.58e-25	5.53e-23	47.7261	5	FGF1	5'UTR	opensea	5'UTR-opensea	-0.717726
cg07570898	-5.00255	-0.523001	-15.8728	1.61e-25	5.62e-23	47.7088	21	MIR155HG	TSS1500	shore	TSS1500-shore	-0.729742
cg14532894	-3.49424	-0.960939	-15.8685	1.63e-25	5.71e-23	47.6932	12		IGR	opensea	IGR-opensea	-0.569493
cg23058673	-3.5894	0.607475	-15.8661	1.65e-25	5.75e-23	47.6847	1		IGR	shelf	IGR-shelf	-0.528027
cg05873568	-2.62828	-1.84515	-15.8626	1.67e-25	5.82e-23	47.6723	7	KBTBD2	5'UTR	shelf	5'UTR-shelf	-0.365927
cg07536018	-5.79958	-0.826666	-15.8597	1.68e-25	5.87e-23	47.6619	1	BTG2	TSS1500	shore	TSS1500-shore	-0.800756
cg11043092	-6.05165	0.102765	-15.8527	1.73e-25	6.02e-23	47.6367	11	TSPAN18	5'UTR	opensea	5'UTR-opensea	-0.799563
cg02855207	-3.98424	-1.24423	-15.8472	1.76e-25	6.13e-23	47.6171	1		IGR	opensea	IGR-opensea	-0.589031
cg01182455	-4.64234	-1.49802	-15.8375	1.82e-25	6.32e-23	47.5822	5		IGR	shelf	IGR-shelf	-0.650194
cg06303168	-3.72074	-2.46144	-15.8375	1.82e-25	6.32e-23	47.5822	19	C19orf76	1stExon	shore	1stExon-shore	-0.435762
cg26771582	-2.88125	-2.4057	-15.8362	1.83e-25	6.34e-23	47.5778	19	C19orf6	Body	shelf	Body-shelf	-0.320557
cg21449597	-3.41436	-2.27518	-15.8353	1.84e-25	6.36e-23	47.5745	7	KCNH2	Body	opensea	Body-opensea	-0.425875
cg08370787	-4.50717	-1.15376	-15.8331	1.85e-25	6.4e-23	47.5665	1		IGR	shelf	IGR-shelf	-0.672434
cg09977847	-3.51896	-1.98705	-15.8263	1.9e-25	6.55e-23	47.5423	7		IGR	opensea	IGR-opensea	-0.464418
cg10597362	-5.13899	0.443184	-15.8263	1.9e-25	6.55e-23	47.5423	1	LDLRAD2	TSS1500	shelf	TSS1500-shelf	-0.71422
cg02732508	-3.9992	-1.17858	-15.8097	2.02e-25	6.93e-23	47.4828	17	ABHD15	Body	shore	Body-shore	-0.603446
cg03282991	-5.7964	-0.0756919	-15.8047	2.05e-25	7.03e-23	47.4647	1	ESRRG	5'UTR	shore	5'UTR-shore	-0.78146
cg01855070	-2.29614	-2.71631	-15.8029	2.07e-25	7.07e-23	47.4583	20	MAFB	3'UTR	shore	3'UTR-shore	-0.221091
cg14359798	-4.68143	-0.784811	-15.7995	2.09e-25	7.14e-23	47.4463	3	HYAL2	Body	shore	Body-shore	-0.678481
cg25123427	-4.45037	-0.96016	-15.7989	2.1e-25	7.15e-23	47.4439	1	C1orf52	TSS1500	shore	TSS1500-shore	-0.65624
cg07504977	-3.81235	-2.47243	-15.7963	2.12e-25	7.21e-23	47.4346	3	HTR3D	TSS1500	opensea	TSS1500-opensea	-0.434456
cg00089453	-3.34963	-1.3938	-15.7959	2.12e-25	7.21e-23	47.4333	3		IGR	shore	IGR-shore	-0.515282
cg04370983	-3.39489	-2.61914	-15.7951	2.13e-25	7.22e-23	47.4305	9	ALDOB	5'UTR	opensea	5'UTR-opensea	-0.356897
cg23097499	-4.36386	0.0623665	-15.7953	2.13e-25	7.22e-23	47.4312	14	ZNF219	Body	island	Body-island	-0.630366
cg12151656	-3.03823	-2.26548	-15.7934	2.14e-25	7.26e-23	47.4242	8		IGR	opensea	IGR-opensea	-0.365997
cg11200930	-3.25062	-1.80078	-15.7911	2.16e-25	7.31e-23	47.4161	1		IGR	opensea	IGR-opensea	-0.448994
cg17675386	-6.21367	0.0343342	-15.7912	2.16e-25	7.31e-23	47.4165	7	CARD11	Body	shore	Body-shore	-0.820314
cg00942920	-3.51888	-2.42929	-15.7894	2.17e-25	7.35e-23	47.4099	11	TMEM218	TSS1500	opensea	TSS1500-opensea	-0.409395
cg00095688	-4.18633	-0.975248	-15.7885	2.18e-25	7.36e-23	47.4065	2	TFCP2L1	3'UTR	shore	3'UTR-shore	-0.639947
cg03732014	-3.44738	-1.50169	-15.7845	2.21e-25	7.46e-23	47.3924	21	SFRS15	Body	shore	Body-shore	-0.506069
cg12816198	-2.7851	-1.7741	-15.7832	2.22e-25	7.49e-23	47.3875	5		IGR	shore	IGR-shore	-0.381538
cg11987802	-4.14729	-1.73891	-15.7824	2.23e-25	7.5e-23	47.3846	16	CBFA2T3	5'UTR	shore	5'UTR-shore	-0.553474
cg14656441	-3.95092	-2.19555	-15.7823	2.23e-25	7.5e-23	47.3845	8	RGS20	1stExon	opensea	1stExon-opensea	-0.49763
cg24598495	-3.38214	-1.31203	-15.7813	2.24e-25	7.53e-23	47.3807	17		IGR	opensea	IGR-opensea	-0.536582
cg23264429	-3.63675	-2.12603	-15.7802	2.25e-25	7.55e-23	47.377	1		IGR	opensea	IGR-opensea	-0.454682
cg12065777	-3.64343	-2.42308	-15.777	2.27e-25	7.63e-23	47.3652	16	FOXL1	1stExon	island	1stExon-island	-0.430964
cg10168494	-3.39758	-1.39241	-15.7727	2.31e-25	7.75e-23	47.35	8		IGR	opensea	IGR-opensea	-0.515927
cg17927313	-4.45638	-0.0295299	-15.7723	2.31e-25	7.75e-23	47.3486	4	DNAJB14	TSS1500	shore	TSS1500-shore	-0.64917
cg07735969	-2.62048	-2.14417	-15.7715	2.32e-25	7.77e-23	47.3455	6		IGR	shore	IGR-shore	-0.327544
cg00163199	-2.84608	-2.40818	-15.7701	2.33e-25	7.79e-23	47.3406	1		IGR	opensea	IGR-opensea	-0.312645
cg10799327	-3.01402	-1.51321	-15.7702	2.33e-25	7.79e-23	47.3409	17		IGR	shelf	IGR-shelf	-0.439728
cg16791210	-2.68177	-2.37673	-15.7697	2.33e-25	7.8e-23	47.3393	2	HOXD3	Body	shore	Body-shore	-0.325351
cg13759905	-2.22055	-2.04488	-15.7688	2.34e-25	7.82e-23	47.336	3	GRM7	Body	opensea	Body-opensea	-0.300204
cg22407942	-2.61842	-3.33953	-15.7671	2.35e-25	7.86e-23	47.3299	12	PUS1	TSS1500	shore	TSS1500-shore	-0.220123
cg05835414	-4.19651	-0.707328	-15.7657	2.37e-25	7.89e-23	47.3248	6		IGR	opensea	IGR-opensea	-0.641752
cg11469594	-2.61462	-2.06725	-15.765	2.37e-25	7.91e-23	47.3222	10	ZNF487	Body	shore	Body-shore	-0.315712
cg00175838	-2.69929	-0.64529	-15.7626	2.39e-25	7.97e-23	47.3137	3	FNDC3B	Body	opensea	Body-opensea	-0.434382
cg07519229	-2.99961	-2.41832	-15.7616	2.4e-25	7.99e-23	47.31	16	NLRC5	Body	opensea	Body-opensea	-0.337724
cg18593039	-2.62913	2.10239	-15.7607	2.41e-25	8.01e-23	47.3068	7	MAD1L1	Body	shore	Body-shore	-0.265558
cg21450228	-4.82049	-0.757591	-15.758	2.43e-25	8.08e-23	47.2973	3	UTS2D	TSS200	shore	TSS200-shore	-0.683951
cg16757384	-2.07309	-1.18298	-15.7537	2.47e-25	8.2e-23	47.2818	5	SV2C	Body	shore	Body-shore	-0.325042
cg03568305	-3.25118	-2.57127	-15.7473	2.53e-25	8.39e-23	47.2585	10	FRMD4A	Body	opensea	Body-opensea	-0.368928
cg24656005	-3.50734	1.01687	-15.747	2.53e-25	8.39e-23	47.2577	12		IGR	opensea	IGR-opensea	-0.462519
cg11883141	-3.68598	-1.80172	-15.7464	2.54e-25	8.4e-23	47.2556	4		IGR	shelf	IGR-shelf	-0.526195
cg03734391	-2.85512	-0.523018	-15.7412	2.59e-25	8.56e-23	47.2366	10		IGR	opensea	IGR-opensea	-0.413782
cg15363134	-3.93766	-1.14171	-15.7403	2.59e-25	8.58e-23	47.2337	17		IGR	shelf	IGR-shelf	-0.603821
cg20983531	-4.67183	-0.368115	-15.7343	2.65e-25	8.75e-23	47.2119	4		IGR	shelf	IGR-shelf	-0.706006
cg19421218	-4.98811	-1.52677	-15.7337	2.66e-25	8.77e-23	47.2098	4	LAP3	Body	shore	Body-shore	-0.681122
cg17222434	-3.29419	-1.32396	-15.7309	2.69e-25	8.85e-23	47.1997	12		IGR	shelf	IGR-shelf	-0.483705
cg09504092	-2.68214	-2.77859	-15.7301	2.69e-25	8.86e-23	47.197	8	LONRF1	Body	shore	Body-shore	-0.25039
cg02097120	-3.17887	-1.27765	-15.7292	2.7e-25	8.89e-23	47.1935	20	C20orf160	Body	shelf	Body-shelf	-0.476247
cg14490686	-2.83251	0.654689	-15.7258	2.74e-25	8.99e-23	47.1815	15		IGR	opensea	IGR-opensea	-0.40696
cg00468395	-4.1676	-1.39171	-15.7255	2.74e-25	8.99e-23	47.1804	7	ZNF767	Body	shelf	Body-shelf	-0.589147
cg03756485	-3.37509	-1.8711	-15.7217	2.78e-25	9.11e-23	47.1667	5		IGR	shore	IGR-shore	-0.474618
cg26986443	-4.82002	0.937718	-15.7191	2.8e-25	9.19e-23	47.1574	1	TMEM82	Body	shore	Body-shore	-0.5555
cg24983189	-3.65333	-1.51558	-15.7181	2.81e-25	9.22e-23	47.1536	18	DTNA	5'UTR	opensea	5'UTR-opensea	-0.524791
cg08614871	-3.63407	-2.02996	-15.7156	2.84e-25	9.29e-23	47.1447	18		IGR	island	IGR-island	-0.484719
cg10397322	-2.18245	-2.52356	-15.7128	2.87e-25	9.38e-23	47.1344	6		IGR	island	IGR-island	-0.21204
cg16792613	-1.90582	-2.04674	-15.7108	2.89e-25	9.44e-23	47.1274	7		IGR	opensea	IGR-opensea	-0.236852
cg27024654	-3.0973	-0.678456	-15.7104	2.89e-25	9.45e-23	47.126	12	AQP6	5'UTR	opensea	5'UTR-opensea	-0.507673
cg21589858	-4.56665	-0.393481	-15.7082	2.92e-25	9.52e-23	47.1181	16	USP7	Body	opensea	Body-opensea	-0.702866
cg06691963	-6.0749	-0.644927	-15.7059	2.94e-25	9.57e-23	47.1098	5	TRIM7	TSS200	shelf	TSS200-shelf	-0.801542
cg09444531	-5.08536	-0.859601	-15.7061	2.94e-25	9.57e-23	47.1105	12	CHST11	Body	opensea	Body-opensea	-0.713149
cg14841929	-2.90288	-2.31141	-15.6986	3.02e-25	9.82e-23	47.0836	1		IGR	shore	IGR-shore	-0.339364
cg08799394	-3.3926	-1.12456	-15.6982	3.02e-25	9.83e-23	47.0821	20		IGR	shore	IGR-shore	-0.532269
cg22485289	-3.20688	-2.60696	-15.6913	3.1e-25	1.01e-22	47.0572	5	NDFIP1	TSS1500	shore	TSS1500-shore	-0.326942
cg07229212	-2.98092	-2.13922	-15.6902	3.11e-25	1.01e-22	47.0532	6		IGR	opensea	IGR-opensea	-0.360351
cg01496136	-3.19188	-2.21492	-15.6794	3.24e-25	1.05e-22	47.0142	2	VRK2	TSS1500	shore	TSS1500-shore	-0.388964
cg02816367	-2.34104	-1.68324	-15.6779	3.26e-25	1.05e-22	47.009	4		IGR	shore	IGR-shore	-0.348364
cg10772991	-5.63804	-0.00128798	-15.6753	3.29e-25	1.06e-22	46.9995	15		IGR	shelf	IGR-shelf	-0.780203
cg13252730	-4.91838	-1.63817	-15.6752	3.29e-25	1.06e-22	46.9993	1	ZNF692	Body	shore	Body-shore	-0.656949
cg12691679	-4.87082	-0.268995	-15.6734	3.31e-25	1.07e-22	46.9927	22	PISD	5'UTR	shore	5'UTR-shore	-0.732261
cg20151301	-2.8897	-1.85165	-15.6727	3.32e-25	1.07e-22	46.9903	10	LOC283050	Body	opensea	Body-opensea	-0.424625
cg04252203	-4.16688	-1.29662	-15.6639	3.43e-25	1.1e-22	46.9586	8	C8orf46	Body	shelf	Body-shelf	-0.612986
cg06285727	-2.24792	-2.9779	-15.661	3.46e-25	1.11e-22	46.9481	8	COL22A1	Body	opensea	Body-opensea	-0.202142
cg14780070	-3.5018	-1.74283	-15.6568	3.52e-25	1.13e-22	46.9328	10	ADAMTS14	Body	opensea	Body-opensea	-0.485484
cg10033675	-3.33589	-1.60442	-15.655	3.54e-25	1.13e-22	46.9266	17	SEC14L1	Body	opensea	Body-opensea	-0.473087
cg16180082	-2.94204	-3.16183	-15.6546	3.54e-25	1.14e-22	46.925	2		IGR	island	IGR-island	-0.23784
cg18091615	-5.5539	0.425292	-15.6509	3.59e-25	1.15e-22	46.9115	1	DENND2D	TSS200	shelf	TSS200-shelf	-0.735997
cg03034696	-3.53043	-1.67164	-15.6448	3.67e-25	1.18e-22	46.8895	3	GPD1L	TSS1500	shore	TSS1500-shore	-0.503423
cg01653532	-5.75506	0.0561478	-15.6421	3.71e-25	1.18e-22	46.88	16		IGR	opensea	IGR-opensea	-0.78022
cg12505390	-3.21143	-2.09086	-15.6324	3.84e-25	1.22e-22	46.8449	11	OR10S1	TSS1500	opensea	TSS1500-opensea	-0.428171
cg23738760	-2.5905	-2.54124	-15.6323	3.84e-25	1.22e-22	46.8447	7	UFSP1	1stExon	shore	1stExon-shore	-0.2668
cg01919567	-3.3845	-1.2601	-15.6307	3.87e-25	1.23e-22	46.8389	16	GPT2	Body	shore	Body-shore	-0.529479
cg22360765	-2.57248	-0.902453	-15.6279	3.91e-25	1.24e-22	46.8285	15	ODF3L1	5'UTR	opensea	5'UTR-opensea	-0.400298
cg11046593	-4.44091	-0.267446	-15.6257	3.94e-25	1.25e-22	46.8207	7		IGR	shore	IGR-shore	-0.66264
cg20138067	-4.05263	-1.77727	-15.6251	3.95e-25	1.25e-22	46.8185	15	ZNF710	5'UTR	opensea	5'UTR-opensea	-0.544806
cg11938367	-3.67226	-0.911119	-15.6223	3.99e-25	1.26e-22	46.8085	3		IGR	opensea	IGR-opensea	-0.563696
cg26567496	-2.32496	-2.7987	-15.6189	4.04e-25	1.28e-22	46.7961	10		IGR	shelf	IGR-shelf	-0.222977
cg13888748	-5.57867	-0.498744	-15.6146	4.1e-25	1.3e-22	46.7807	3	TBL1XR1	5'UTR	opensea	5'UTR-opensea	-0.788096
cg00291478	-4.20532	-1.50248	-15.6134	4.12e-25	1.3e-22	46.7763	20	SLC12A5	Body	shelf	Body-shelf	-0.579155
cg17747551	-4.88192	-0.561916	-15.6131	4.12e-25	1.3e-22	46.7754	19	TRAPPC5	5'UTR	island	5'UTR-island	-0.735546
cg17803993	-2.65851	-2.6209	-15.6125	4.13e-25	1.3e-22	46.773	1	LEPR	5'UTR	island	5'UTR-island	-0.293274
cg24525744	-6.20393	-0.298019	-15.6121	4.14e-25	1.3e-22	46.7715	6		IGR	opensea	IGR-opensea	-0.803379
cg10216414	-2.42867	-2.67205	-15.6106	4.16e-25	1.31e-22	46.7662	12	PWP1	TSS1500	shore	TSS1500-shore	-0.245782
cg19280572	-2.96905	-3.00804	-15.6102	4.17e-25	1.31e-22	46.7648	15	SHC4	Body	opensea	Body-opensea	-0.260144
cg05339415	-3.16208	-1.81694	-15.6077	4.21e-25	1.32e-22	46.7556	5		IGR	shore	IGR-shore	-0.428085
cg18942579	-3.62794	-1.79266	-15.6075	4.21e-25	1.32e-22	46.755	19		IGR	island	IGR-island	-0.502783
cg01859460	-3.21859	-1.96753	-15.6049	4.25e-25	1.33e-22	46.7456	20	WFDC6	TSS1500	opensea	TSS1500-opensea	-0.431114
cg20197756	-5.95847	0.345496	-15.605	4.25e-25	1.33e-22	46.746	5	GRK6	Body	shore	Body-shore	-0.762315
cg11639708	-4.41282	-1.45581	-15.6033	4.27e-25	1.34e-22	46.7398	20		IGR	shore	IGR-shore	-0.62707
cg18372930	-3.73485	-2.28958	-15.5974	4.37e-25	1.37e-22	46.7185	5	SNCAIP	Body	opensea	Body-opensea	-0.466687
cg17081976	-2.3004	-2.90888	-15.5913	4.47e-25	1.4e-22	46.6964	12	CCDC42B	Body	shore	Body-shore	-0.213484
cg10180165	-2.40636	1.49318	-15.5905	4.48e-25	1.4e-22	46.6935	8		IGR	opensea	IGR-opensea	-0.309755
cg14580628	-2.43886	-3.14219	-15.5891	4.5e-25	1.41e-22	46.6886	1	C1orf74	Body	shore	Body-shore	-0.201913
cg05264101	-3.23996	-1.00411	-15.5876	4.53e-25	1.41e-22	46.6831	7	PDGFA	Body	shelf	Body-shelf	-0.532197
cg14245199	-3.65897	-0.831721	-15.5819	4.62e-25	1.44e-22	46.6625	6		IGR	opensea	IGR-opensea	-0.595165
cg06362313	-3.3977	-2.15438	-15.5785	4.68e-25	1.46e-22	46.6501	17	SNORD42A	TSS200	shelf	TSS200-shelf	-0.437691
cg09001777	-2.0919	-1.57477	-15.5784	4.68e-25	1.46e-22	46.6499	8	SNORD87	TSS1500	shore	TSS1500-shore	-0.316769
cg13054358	-5.23953	-0.567619	-15.5761	4.72e-25	1.47e-22	46.6414	17	BCL6B	Body	island	Body-island	-0.750959
cg02912790	-3.50712	-0.682832	-15.5752	4.74e-25	1.47e-22	46.6382	10		IGR	shelf	IGR-shelf	-0.543315
cg10416861	-4.83176	-0.298892	-15.5752	4.73e-25	1.47e-22	46.6384	1		IGR	opensea	IGR-opensea	-0.674996
cg16844818	-4.59621	-0.6266	-15.5745	4.75e-25	1.47e-22	46.6357	7	INTS1	Body	island	Body-island	-0.644832
cg08159989	-3.69125	-0.285536	-15.5671	4.88e-25	1.51e-22	46.6089	17		IGR	shore	IGR-shore	-0.592242
cg07411165	-3.10612	-2.70269	-15.5637	4.94e-25	1.53e-22	46.5968	6	C6orf35	TSS1500	shore	TSS1500-shore	-0.325655
cg00342891	-4.56623	-1.22459	-15.5538	5.12e-25	1.58e-22	46.5609	7	DDC	TSS1500	opensea	TSS1500-opensea	-0.661487
cg11379605	-3.16906	-0.576095	-15.5494	5.2e-25	1.61e-22	46.5449	7	CNTNAP2	Body	opensea	Body-opensea	-0.508376
cg26340700	-2.71392	-2.61882	-15.5493	5.2e-25	1.61e-22	46.5446	16	ZFPM1	Body	shore	Body-shore	-0.27653
cg13327134	-2.39849	-1.4592	-15.5482	5.23e-25	1.61e-22	46.5405	16	SLC7A5	3'UTR	opensea	3'UTR-opensea	-0.370115
cg13294753	-4.63831	-0.528246	-15.5464	5.26e-25	1.62e-22	46.534	10		IGR	opensea	IGR-opensea	-0.685593
cg10054398	-5.86193	0.44466	-15.5449	5.29e-25	1.63e-22	46.5286	1	GUCA2B	TSS1500	opensea	TSS1500-opensea	-0.746952
cg02422603	-3.50119	-0.702966	-15.5396	5.39e-25	1.66e-22	46.5092	2	ALS2CR4	Body	shore	Body-shore	-0.546922
cg18893596	-2.82622	-1.47052	-15.5335	5.51e-25	1.69e-22	46.4874	18	TCF4	Body	opensea	Body-opensea	-0.425246
cg07090714	-1.97213	-1.59436	-15.5326	5.53e-25	1.7e-22	46.4839	15		IGR	opensea	IGR-opensea	-0.304574
cg03382306	-3.90535	-1.34847	-15.5299	5.59e-25	1.71e-22	46.4742	3	NCK1	TSS1500	shore	TSS1500-shore	-0.585275
cg23001370	-5.1303	-0.125101	-15.5298	5.59e-25	1.71e-22	46.4739	2		IGR	shore	IGR-shore	-0.739796
cg07013698	-2.41001	-2.2893	-15.5277	5.63e-25	1.72e-22	46.4662	5		IGR	shore	IGR-shore	-0.284804
cg18257541	-2.2786	-2.51308	-15.5272	5.64e-25	1.73e-22	46.4644	18	HSBP1L1	TSS1500	shore	TSS1500-shore	-0.244343
cg07038243	-2.94371	-0.766357	-15.5248	5.69e-25	1.74e-22	46.4559	8	ASAP1	TSS1500	opensea	TSS1500-opensea	-0.481932
cg07110659	-2.91929	-2.35173	-15.5182	5.83e-25	1.78e-22	46.4318	15	PCSK6	Body	opensea	Body-opensea	-0.353225
cg13918628	-5.58574	0.0573063	-15.5179	5.84e-25	1.78e-22	46.431	5	KIF3A	TSS1500	shore	TSS1500-shore	-0.767039
cg00588614	-1.95515	-2.19666	-15.5115	5.98e-25	1.82e-22	46.4078	8	KIAA1688	Body	shore	Body-shore	-0.247617
cg15953461	-4.1058	-0.851401	-15.5114	5.98e-25	1.82e-22	46.4074	10	COL13A1	Body	opensea	Body-opensea	-0.587465
cg23684410	-3.67042	-1.77707	-15.5106	6e-25	1.83e-22	46.4045	3	MBNL1	TSS1500	shore	TSS1500-shore	-0.523481
cg08274139	-6.87339	-0.0225513	-15.5094	6.02e-25	1.83e-22	46.4	6	BPHL	Body	shore	Body-shore	-0.848176
cg22366909	-4.16714	-1.96406	-15.5091	6.03e-25	1.83e-22	46.3988	3		IGR	shelf	IGR-shelf	-0.530709
cg18915456	-3.84178	-0.609376	-15.5087	6.04e-25	1.84e-22	46.3974	17	MINK1	Body	opensea	Body-opensea	-0.59445
cg25608555	-3.98315	-0.889386	-15.5075	6.07e-25	1.84e-22	46.393	1	MANEAL	Body	shore	Body-shore	-0.602532
cg00898920	-3.00854	-1.52567	-15.5038	6.15e-25	1.86e-22	46.3798	9		IGR	shore	IGR-shore	-0.447192
cg08301518	-2.82077	-1.21785	-15.4966	6.31e-25	1.91e-22	46.3537	3	SLITRK3	TSS200	opensea	TSS200-opensea	-0.437887
cg03519879	-3.44722	-1.43596	-15.4963	6.32e-25	1.91e-22	46.3525	17		IGR	shelf	IGR-shelf	-0.519698
cg23896695	-5.04109	-1.2204	-15.4961	6.32e-25	1.91e-22	46.3517	1	MORN1	Body	shore	Body-shore	-0.688576
cg14066757	-2.35482	-2.27598	-15.4957	6.33e-25	1.91e-22	46.3502	1	C1orf101	TSS1500	shore	TSS1500-shore	-0.29023
cg20821276	-3.46378	-1.74675	-15.4928	6.4e-25	1.93e-22	46.34	6		IGR	island	IGR-island	-0.481162
cg19507160	-4.25279	-1.98999	-15.4888	6.5e-25	1.96e-22	46.3253	12	SLC39A5	1stExon	opensea	1stExon-opensea	-0.543537
cg06111286	-2.77612	-2.28018	-15.4881	6.51e-25	1.96e-22	46.3229	2	C2orf85	TSS1500	shelf	TSS1500-shelf	-0.351291
cg22602513	-4.15609	-1.43338	-15.4868	6.54e-25	1.97e-22	46.3181	16		IGR	opensea	IGR-opensea	-0.584718
cg15723028	-3.70953	-1.15723	-15.4846	6.6e-25	1.99e-22	46.3102	3	SNORA63	TSS1500	shelf	TSS1500-shelf	-0.578321
cg12320164	-5.34079	-0.460195	-15.4811	6.68e-25	2.01e-22	46.2975	17		IGR	opensea	IGR-opensea	-0.730903
cg06251181	-6.30265	0.245616	-15.4801	6.71e-25	2.01e-22	46.2937	20		IGR	shelf	IGR-shelf	-0.753467
cg02802514	-2.14839	-2.45496	-15.4798	6.71e-25	2.01e-22	46.2927	16	GTF3C1	Body	shelf	Body-shelf	-0.224834
cg14154131	-5.27353	-0.513249	-15.474	6.86e-25	2.05e-22	46.2716	3	ESYT3	Body	shore	Body-shore	-0.743361
cg19731286	-4.22119	-0.0702451	-15.474	6.86e-25	2.05e-22	46.2717	1		IGR	shore	IGR-shore	-0.646302
cg01944137	-3.88868	-1.16622	-15.4686	6.99e-25	2.09e-22	46.2521	3		IGR	shore	IGR-shore	-0.591157
cg04495891	-4.2972	-0.255774	-15.4687	6.99e-25	2.09e-22	46.2523	10		IGR	shore	IGR-shore	-0.647574
cg10170847	-2.24919	-2.72096	-15.4686	7e-25	2.09e-22	46.2518	14		IGR	shelf	IGR-shelf	-0.208372
cg12259792	-3.57232	-0.836002	-15.4675	7.02e-25	2.1e-22	46.2479	13	DGKH	Body	opensea	Body-opensea	-0.55336
cg13922488	-2.58599	-1.76334	-15.4658	7.07e-25	2.11e-22	46.2417	22	BCR	TSS1500	shore	TSS1500-shore	-0.360293
cg11423096	-3.03067	-2.04841	-15.4636	7.12e-25	2.12e-22	46.234	12	KRT72	Body	shelf	Body-shelf	-0.390998
cg19212550	-3.6281	-0.423015	-15.4606	7.2e-25	2.14e-22	46.2231	2		IGR	shore	IGR-shore	-0.570419
cg26744362	-3.67547	-1.91268	-15.4596	7.23e-25	2.15e-22	46.2193	9	ST6GALNAC4	Body	shore	Body-shore	-0.497976
cg14875081	-2.39075	-2.84777	-15.4506	7.47e-25	2.22e-22	46.1865	8	TNKS	Body	opensea	Body-opensea	-0.211964
cg14832378	-4.43943	-1.00329	-15.4501	7.49e-25	2.22e-22	46.1848	2		IGR	opensea	IGR-opensea	-0.663979
cg11366934	-2.098	-2.10214	-15.4452	7.62e-25	2.26e-22	46.1669	6	TRIM31	5'UTR	opensea	5'UTR-opensea	-0.277493
cg24376955	-4.59647	-0.889104	-15.4438	7.66e-25	2.27e-22	46.162	17	UBE2Z	Body	opensea	Body-opensea	-0.674354
cg24420717	-3.16035	-1.52412	-15.4415	7.72e-25	2.29e-22	46.1537	2	DYSF	Body	opensea	Body-opensea	-0.476546
cg01054402	-4.35829	-1.41911	-15.4373	7.85e-25	2.32e-22	46.1383	4	BDH2	TSS1500	opensea	TSS1500-opensea	-0.645221
cg08656816	-3.92344	-1.88082	-15.4358	7.89e-25	2.33e-22	46.133	4	LPHN3	Body	shelf	Body-shelf	-0.540788
cg19456997	-3.92199	-0.369342	-15.4349	7.91e-25	2.34e-22	46.1297	6	CDKAL1	Body	opensea	Body-opensea	-0.59689
cg12469001	-3.68172	-1.88831	-15.4277	8.13e-25	2.4e-22	46.1034	16		IGR	island	IGR-island	-0.491747
cg19979738	-3.94951	-0.331654	-15.4243	8.23e-25	2.43e-22	46.0912	17	COASY	TSS1500	shore	TSS1500-shore	-0.617844
cg15902297	-3.68578	-1.03296	-15.4229	8.27e-25	2.44e-22	46.086	2		IGR	shore	IGR-shore	-0.594686
cg22246785	-3.83816	-1.18496	-15.4228	8.27e-25	2.44e-22	46.0856	6	MLLT4	Body	opensea	Body-opensea	-0.581728
cg06121808	-2.45375	-2.19224	-15.4217	8.31e-25	2.44e-22	46.0817	6	C6orf27	Body	opensea	Body-opensea	-0.31151
cg01127300	-3.16657	-1.6095	-15.4198	8.37e-25	2.46e-22	46.0746	8		IGR	shore	IGR-shore	-0.478014
cg13630871	-2.55147	-1.64835	-15.4187	8.4e-25	2.47e-22	46.0708	16		IGR	opensea	IGR-opensea	-0.368918
cg09803959	-3.39441	-2.0768	-15.4176	8.43e-25	2.47e-22	46.0667	12	FBRSL1	Body	shore	Body-shore	-0.476119
cg11757326	-4.67598	-0.345077	-15.4177	8.43e-25	2.47e-22	46.0671	7		IGR	opensea	IGR-opensea	-0.692174
cg20668765	-4.01117	-0.679004	-15.4175	8.44e-25	2.47e-22	46.0663	14	NFKBIA	Body	shore	Body-shore	-0.636054
cg24375209	-3.03435	-0.716381	-15.4157	8.49e-25	2.48e-22	46.0598	17	TIMP2	Body	shelf	Body-shelf	-0.496971
cg13403369	-3.23007	-0.080752	-15.4137	8.56e-25	2.5e-22	46.0525	17	STAT5A	TSS1500	shore	TSS1500-shore	-0.547747
cg02243276	-4.81264	-0.13166	-15.4116	8.62e-25	2.52e-22	46.0449	20	WFDC10B	Body	opensea	Body-opensea	-0.672672
cg00838415	-2.65471	-1.47368	-15.4076	8.75e-25	2.55e-22	46.0304	1	SLC2A5	Body	opensea	Body-opensea	-0.398835
cg01267797	-3.48013	-2.08241	-15.4045	8.85e-25	2.57e-22	46.0188	9	NR5A1	TSS200	shelf	TSS200-shelf	-0.447857
cg10162209	-4.36119	-0.386693	-15.4014	8.95e-25	2.6e-22	46.0078	1	ZYG11B	Body	opensea	Body-opensea	-0.638669
cg00377681	-3.381	-1.80947	-15.4007	8.98e-25	2.6e-22	46.0051	22	IL17REL	5'UTR	island	5'UTR-island	-0.457865
cg01934408	-2.54763	-2.8108	-15.3981	9.06e-25	2.63e-22	45.9957	1	AJAP1	Body	shore	Body-shore	-0.247273
cg26243740	-3.59651	-1.6341	-15.3836	9.56e-25	2.77e-22	45.943	6	RPS18	Body	shore	Body-shore	-0.514808
cg03005293	-3.88826	-1.58618	-15.3829	9.58e-25	2.77e-22	45.9405	12	LOC100233209	Body	opensea	Body-opensea	-0.574974
cg23223330	-3.68812	-1.02622	-15.3818	9.62e-25	2.78e-22	45.9364	1	LAMC2	Body	opensea	Body-opensea	-0.573641
cg01970904	-3.25944	-1.77299	-15.3815	9.63e-25	2.78e-22	45.9354	17	GRB7	5'UTR	opensea	5'UTR-opensea	-0.447289
cg23654112	-2.35435	-2.06136	-15.3802	9.68e-25	2.79e-22	45.9304	3	CD86	TSS1500	opensea	TSS1500-opensea	-0.299766
cg18307303	-4.30661	-0.555103	-15.3773	9.78e-25	2.82e-22	45.9199	9	ADAMTSL2	Body	shore	Body-shore	-0.644818
cg19063856	-3.20686	-1.55796	-15.3771	9.79e-25	2.82e-22	45.9193	19	SULT2B1	1stExon	opensea	1stExon-opensea	-0.479171
cg10387769	-2.64214	-2.53337	-15.3769	9.8e-25	2.82e-22	45.9184	1		IGR	shore	IGR-shore	-0.27587
cg18278694	-5.00453	-1.32617	-15.3731	9.93e-25	2.85e-22	45.9045	20	VSX1	Body	shore	Body-shore	-0.726972
cg24481594	-4.65697	-0.666465	-15.3725	9.96e-25	2.86e-22	45.9024	4	GRIA2	TSS200	island	TSS200-island	-0.693942
cg17526890	-4.26877	-1.32325	-15.3702	1e-24	2.88e-22	45.894	18	SMCHD1	Body	shelf	Body-shelf	-0.620023
cg22845912	-4.50632	-0.983681	-15.3689	1.01e-24	2.89e-22	45.8895	1	RSPO1	5'UTR	shelf	5'UTR-shelf	-0.668272
cg22463097	-2.68015	-2.75318	-15.3664	1.02e-24	2.91e-22	45.8803	7	CACNA2D1	Body	opensea	Body-opensea	-0.256203
cg13948857	-3.0706	-2.21355	-15.365	1.02e-24	2.93e-22	45.8753	17	RPTOR	Body	shore	Body-shore	-0.388985
cg03346692	-2.65897	-2.26687	-15.3641	1.03e-24	2.93e-22	45.8721	17	ATP6V0A1	TSS1500	shore	TSS1500-shore	-0.324502
cg02400725	-6.39447	0.0266586	-15.36	1.04e-24	2.97e-22	45.857	18	MBP	3'UTR	shore	3'UTR-shore	-0.820477
cg07563725	-4.79657	0.0550111	-15.355	1.06e-24	3.02e-22	45.8386	3	KIF9	5'UTR	shore	5'UTR-shore	-0.674803
cg13157980	-3.70925	-2.19873	-15.3545	1.06e-24	3.03e-22	45.837	1	PRDM16	Body	shore	Body-shore	-0.486298
cg26953232	-2.93406	-2.82125	-15.349	1.09e-24	3.09e-22	45.8171	16		IGR	shore	IGR-shore	-0.290092
cg25342059	-2.70411	-2.17351	-15.348	1.09e-24	3.09e-22	45.8134	5	PCDHA1	Body	island	Body-island	-0.33068
cg25343388	-3.29694	-1.44909	-15.3417	1.11e-24	3.16e-22	45.7902	12	KDM2B	Body	shelf	Body-shelf	-0.483277
cg23090046	-3.23013	-0.877417	-15.3401	1.12e-24	3.18e-22	45.7843	4	PROM1	5'UTR	shore	5'UTR-shore	-0.502726
cg06161299	-4.50092	-1.24477	-15.3359	1.14e-24	3.22e-22	45.7691	1	OSBPL9	Body	shore	Body-shore	-0.656348
cg08544331	-5.7433	-0.521617	-15.3358	1.14e-24	3.22e-22	45.7686	3	ABI3BP	Body	opensea	Body-opensea	-0.786567
cg00407062	-4.19829	-0.266054	-15.3322	1.15e-24	3.26e-22	45.7556	3	ATP2B2	3'UTR	shore	3'UTR-shore	-0.626507
cg01243823	-2.70573	-3.1051	-15.328	1.17e-24	3.31e-22	45.7404	7		IGR	island	IGR-island	-0.257857
cg08790036	-3.66688	-0.828989	-15.3277	1.17e-24	3.31e-22	45.7392	16		IGR	shelf	IGR-shelf	-0.594282
cg26438942	-4.20238	-1.21863	-15.3194	1.21e-24	3.41e-22	45.7088	18	LOC284276	TSS1500	opensea	TSS1500-opensea	-0.610256
cg01875106	-2.54269	-2.8247	-15.3185	1.21e-24	3.42e-22	45.7055	19	C19orf76	TSS1500	island	TSS1500-island	-0.210433
cg12859101	-5.13148	-0.589718	-15.3168	1.22e-24	3.44e-22	45.6994	3	MAGI1	3'UTR	shore	3'UTR-shore	-0.708259
cg12675417	-5.38344	0.184924	-15.3164	1.22e-24	3.44e-22	45.6979	3	GCET2	Body	opensea	Body-opensea	-0.73013
cg01991861	-4.66542	-0.660264	-15.3144	1.23e-24	3.46e-22	45.6907	1	FCRLA	Body	opensea	Body-opensea	-0.68361
cg17290213	-3.49731	-2.33384	-15.313	1.24e-24	3.48e-22	45.6856	1	RCAN3	3'UTR	shore	3'UTR-shore	-0.424945
cg19411729	-4.30111	-1.53691	-15.3121	1.24e-24	3.49e-22	45.6821	17	PRPF8	Body	shore	Body-shore	-0.620513
cg10042132	-4.53466	0.17757	-15.3114	1.25e-24	3.49e-22	45.6797	19	CYTH2	Body	shelf	Body-shelf	-0.697623
cg01637169	-3.43354	-2.44135	-15.3094	1.26e-24	3.51e-22	45.6725	3	C3orf26	Body	opensea	Body-opensea	-0.400934
cg26217846	-3.85245	-0.325077	-15.3094	1.26e-24	3.51e-22	45.6723	15		IGR	island	IGR-island	-0.594717
cg12665414	-5.45677	-0.115738	-15.303	1.29e-24	3.59e-22	45.6491	5	SH3PXD2B	Body	shore	Body-shore	-0.749813
cg27409802	-4.28641	-0.324613	-15.299	1.3e-24	3.64e-22	45.6344	1	HAX1	TSS1500	shore	TSS1500-shore	-0.653182
cg04919489	-5.50027	-1.21599	-15.2987	1.31e-24	3.65e-22	45.6332	17	NGFR	Body	island	Body-island	-0.738709
cg12083893	-3.55587	-1.03098	-15.2938	1.33e-24	3.71e-22	45.6154	20	MYLK2	Body	shore	Body-shore	-0.565215
cg09538921	-2.12164	-0.403369	-15.2935	1.33e-24	3.71e-22	45.6142	1	MOV10	Body	opensea	Body-opensea	-0.356279
cg06245711	-3.18289	-1.53095	-15.2883	1.36e-24	3.78e-22	45.5955	20		IGR	shore	IGR-shore	-0.466174
cg12556586	-4.24868	0.206573	-15.2859	1.37e-24	3.81e-22	45.5866	3	PISRT1	TSS1500	opensea	TSS1500-opensea	-0.601549
cg25481160	-3.94777	-1.65606	-15.2845	1.38e-24	3.83e-22	45.5816	11	B3GNT6	TSS1500	opensea	TSS1500-opensea	-0.56007
cg04657325	-2.05335	-2.12479	-15.2838	1.38e-24	3.83e-22	45.5787	10		IGR	opensea	IGR-opensea	-0.261465
cg02927618	-4.99711	-0.901424	-15.2777	1.41e-24	3.91e-22	45.5566	20		IGR	shore	IGR-shore	-0.708401
cg16095155	-3.9909	-1.15517	-15.2779	1.41e-24	3.91e-22	45.5572	4		IGR	shore	IGR-shore	-0.590677
cg03077969	-4.53022	-0.795261	-15.2748	1.43e-24	3.95e-22	45.5459	22		IGR	shore	IGR-shore	-0.684241
cg24076537	-3.38256	-1.47708	-15.274	1.43e-24	3.96e-22	45.543	4	MYL5	Body	shore	Body-shore	-0.50384
cg06355422	-4.34362	-0.419526	-15.2729	1.44e-24	3.97e-22	45.5391	2		IGR	opensea	IGR-opensea	-0.640217
cg25911551	-5.53205	-0.383241	-15.2701	1.45e-24	4.01e-22	45.5289	22	NPTXR	TSS1500	shore	TSS1500-shore	-0.771892
cg04023936	-5.63072	-0.219895	-15.2678	1.46e-24	4.04e-22	45.5204	22		IGR	shore	IGR-shore	-0.795955
cg12868738	-3.73554	-2.08312	-15.2679	1.46e-24	4.04e-22	45.5209	2	MTERFD2	Body	shore	Body-shore	-0.493663
cg10798745	-4.07337	-1.70229	-15.2675	1.47e-24	4.04e-22	45.5193	4		IGR	shore	IGR-shore	-0.568172
cg00989229	-4.75251	-0.908074	-15.267	1.47e-24	4.05e-22	45.5175	7	HOXA3	TSS1500	shelf	TSS1500-shelf	-0.691082
cg26752663	-4.0547	-1.1717	-15.2661	1.47e-24	4.06e-22	45.5141	6	C6orf114	5'UTR	shelf	5'UTR-shelf	-0.608163
cg14995202	-4.25687	-1.02849	-15.2649	1.48e-24	4.07e-22	45.5097	18	AQP4	Body	shore	Body-shore	-0.63571
cg03431524	-3.6983	-1.61697	-15.2644	1.48e-24	4.08e-22	45.5078	16		IGR	opensea	IGR-opensea	-0.518358
cg01781850	-3.53518	-0.785958	-15.2615	1.5e-24	4.12e-22	45.4975	17	TBX2	Body	shore	Body-shore	-0.543028
cg14101659	-3.24739	-1.6385	-15.2593	1.51e-24	4.15e-22	45.4891	1	MAP3K6	TSS1500	shore	TSS1500-shore	-0.447183
cg17451760	-3.69056	-0.88688	-15.2586	1.51e-24	4.16e-22	45.4867	3	C3orf79	TSS200	opensea	TSS200-opensea	-0.586577
cg10325253	-4.44412	-0.44476	-15.2583	1.52e-24	4.16e-22	45.4857	6		IGR	opensea	IGR-opensea	-0.704674
cg15690542	-3.10063	-1.32963	-15.2535	1.54e-24	4.22e-22	45.4681	7	NACAD	Body	shore	Body-shore	-0.470199
cg23529249	-5.36535	-0.454253	-15.253	1.55e-24	4.23e-22	45.4664	10		IGR	opensea	IGR-opensea	-0.767705
cg26296653	-3.75226	-0.456254	-15.2518	1.55e-24	4.24e-22	45.4619	8		IGR	opensea	IGR-opensea	-0.555608
cg17574050	-2.94979	-1.33477	-15.2481	1.57e-24	4.3e-22	45.4484	21	PCBP3	Body	shore	Body-shore	-0.436743
cg01113488	-2.33618	-1.28635	-15.2463	1.59e-24	4.32e-22	45.4418	8		IGR	opensea	IGR-opensea	-0.356635
cg04704856	-2.97675	-2.25583	-15.2442	1.6e-24	4.35e-22	45.4339	17	GRB7	5'UTR	opensea	5'UTR-opensea	-0.375963
cg04287259	-3.38857	-1.97059	-15.2435	1.6e-24	4.36e-22	45.4314	3		IGR	island	IGR-island	-0.450431
cg08961450	-5.23722	-0.71345	-15.2426	1.61e-24	4.36e-22	45.4284	6		IGR	shore	IGR-shore	-0.736022
cg09125127	-2.97496	-1.51201	-15.2426	1.61e-24	4.36e-22	45.4284	16	GGA2	Body	opensea	Body-opensea	-0.433305
cg17385448	-2.58489	-2.04891	-15.2379	1.64e-24	4.43e-22	45.4108	14	BATF	3'UTR	shore	3'UTR-shore	-0.348484
cg05967129	-5.07363	0.139028	-15.2376	1.64e-24	4.43e-22	45.4099	1	SLC2A1	Body	shore	Body-shore	-0.693253
cg03441853	-3.57047	-2.19972	-15.2363	1.64e-24	4.45e-22	45.405	5	LOC340074	TSS1500	opensea	TSS1500-opensea	-0.431902
cg06762891	-5.06643	-0.576672	-15.233	1.66e-24	4.5e-22	45.3931	17	C17orf96	TSS1500	shore	TSS1500-shore	-0.738154
cg15832574	-5.04075	-0.177045	-15.2314	1.67e-24	4.52e-22	45.3872	14	ACTN1	Body	opensea	Body-opensea	-0.711959
cg10422334	-3.57352	-1.20549	-15.2279	1.7e-24	4.58e-22	45.3746	6	C6orf108	TSS1500	shore	TSS1500-shore	-0.534084
cg11119275	-5.91132	-0.458325	-15.2262	1.71e-24	4.6e-22	45.3681	6	LOC285768	Body	opensea	Body-opensea	-0.822199
cg24425316	-2.23141	-1.89377	-15.2132	1.79e-24	4.82e-22	45.3206	4	TNIP2	Body	opensea	Body-opensea	-0.306124
cg25014229	-5.42328	-0.60368	-15.2104	1.81e-24	4.87e-22	45.3103	16		IGR	shelf	IGR-shelf	-0.755247
cg22898783	-1.78066	-2.39954	-15.2095	1.82e-24	4.88e-22	45.3069	6		IGR	shelf	IGR-shelf	-0.203735
cg10195619	-6.0422	-0.00591899	-15.209	1.82e-24	4.89e-22	45.3053	13		IGR	opensea	IGR-opensea	-0.790964
cg03435448	-3.19091	-2.59507	-15.2084	1.82e-24	4.9e-22	45.303	16	CCNF	Body	opensea	Body-opensea	-0.374709
cg01213231	-3.85404	-0.730043	-15.2054	1.84e-24	4.95e-22	45.2919	2	MAP4K4	Body	opensea	Body-opensea	-0.610503
cg03406609	-3.8995	-0.37344	-15.2028	1.86e-24	4.99e-22	45.2825	11	NAV2	1stExon	opensea	1stExon-opensea	-0.607976
cg17933008	-3.7228	-0.448777	-15.2027	1.86e-24	4.99e-22	45.282	19		IGR	shelf	IGR-shelf	-0.575855
cg14113353	-3.804	-1.02587	-15.1999	1.88e-24	5.04e-22	45.2718	7		IGR	shore	IGR-shore	-0.595692
cg05439368	-4.12214	-2.05992	-15.1965	1.91e-24	5.1e-22	45.2595	1		IGR	opensea	IGR-opensea	-0.530809
cg23267665	-4.15208	-0.625536	-15.1893	1.96e-24	5.23e-22	45.2329	3	ROBO1	Body	shelf	Body-shelf	-0.629942
cg05629278	-4.11513	-0.450954	-15.1849	1.99e-24	5.3e-22	45.2168	2		IGR	shelf	IGR-shelf	-0.614666
cg00949661	-3.87711	-1.54081	-15.1825	2.01e-24	5.35e-22	45.208	2		IGR	shore	IGR-shore	-0.528543
cg14255644	-2.6679	-1.3633	-15.1823	2.01e-24	5.35e-22	45.2074	2	MOBKL1B	Body	shore	Body-shore	-0.400508
cg15633035	-2.27375	-2.83141	-15.1788	2.03e-24	5.41e-22	45.1944	3		IGR	opensea	IGR-opensea	-0.20346
cg00804354	-2.33919	-2.47764	-15.1778	2.04e-24	5.42e-22	45.1909	9	RXRA	Body	shore	Body-shore	-0.278859
cg02072515	-4.6203	0.298264	-15.1778	2.04e-24	5.42e-22	45.1906	11	HRASLS5	TSS1500	shore	TSS1500-shore	-0.630438
cg19906284	-4.05531	-1.65071	-15.1776	2.04e-24	5.42e-22	45.1902	1	ZCCHC11	TSS1500	shore	TSS1500-shore	-0.590013
cg18866817	-2.05063	-0.0446432	-15.1764	2.05e-24	5.44e-22	45.1857	1	RGS8	TSS200	opensea	TSS200-opensea	-0.330691
cg04864179	-4.1604	-2.13745	-15.1753	2.06e-24	5.45e-22	45.1816	14	SYNE2	Body	opensea	Body-opensea	-0.508822
cg25591418	-4.13111	-1.04294	-15.1753	2.06e-24	5.45e-22	45.1816	12	WDR51B	TSS1500	shore	TSS1500-shore	-0.643699
cg07880109	-3.43882	-2.14583	-15.1748	2.07e-24	5.46e-22	45.1797	3	PLCH1	Body	opensea	Body-opensea	-0.432965
cg02787120	-4.62581	-0.890505	-15.1716	2.09e-24	5.51e-22	45.1681	16	NDRG4	Body	shore	Body-shore	-0.680888
cg24435747	-2.80038	-1.60688	-15.1695	2.11e-24	5.55e-22	45.1602	16	ANKRD11	5'UTR	opensea	5'UTR-opensea	-0.419094
cg00885461	-4.73364	-0.354293	-15.1674	2.12e-24	5.59e-22	45.1527	1		IGR	opensea	IGR-opensea	-0.701213
cg13359998	-4.40873	-2.15664	-15.1664	2.13e-24	5.6e-22	45.1488	4	IRF2	Body	opensea	Body-opensea	-0.574825
cg18515031	-4.12436	-1.83643	-15.1665	2.13e-24	5.6e-22	45.1494	17	LIG3	TSS1500	shore	TSS1500-shore	-0.548135
cg13872326	-5.19424	0.294797	-15.1619	2.17e-24	5.69e-22	45.1323	1	KIAA1026	Body	opensea	Body-opensea	-0.731428
cg06994787	-5.19668	-1.37353	-15.1556	2.22e-24	5.82e-22	45.1092	7	DGKI	Body	opensea	Body-opensea	-0.69096
cg18801311	-3.24493	-2.39034	-15.1549	2.22e-24	5.83e-22	45.1066	2	UGT1A10	Body	shore	Body-shore	-0.383648
cg26311610	-2.091	-2.17979	-15.1531	2.24e-24	5.87e-22	45.0999	1	C1orf51	TSS200	shore	TSS200-shore	-0.270987
cg07764829	-5.93959	0.49131	-15.1519	2.25e-24	5.89e-22	45.0955	19	KCNN1	Body	island	Body-island	-0.733679
cg14518276	-3.71178	-1.09341	-15.1503	2.26e-24	5.92e-22	45.0898	6	NKAPL	TSS200	shore	TSS200-shore	-0.58109
cg10753283	-4.27656	-1.54156	-15.1488	2.27e-24	5.95e-22	45.0844	1		IGR	shelf	IGR-shelf	-0.609084
cg26501657	-3.79385	-2.59894	-15.1471	2.29e-24	5.98e-22	45.0781	9	KIAA0649	5'UTR	shore	5'UTR-shore	-0.42375
cg16914953	-3.72471	-1.26152	-15.1453	2.3e-24	6.01e-22	45.0713	16		IGR	opensea	IGR-opensea	-0.564616
cg00160872	-3.79306	-1.47711	-15.1435	2.32e-24	6.04e-22	45.0648	15	LOC145663	Body	shore	Body-shore	-0.538731
cg15538767	-3.77167	-1.61078	-15.1418	2.33e-24	6.08e-22	45.0586	12	WNT5B	3'UTR	shore	3'UTR-shore	-0.552097
cg18578954	-3.43038	-1.98076	-15.1417	2.33e-24	6.08e-22	45.0584	3	IL17RD	Body	shelf	Body-shelf	-0.485591
cg16976870	-2.64415	-2.17636	-15.1402	2.35e-24	6.11e-22	45.0527	2		IGR	opensea	IGR-opensea	-0.345721
cg10523000	-4.13989	-1.98989	-15.1397	2.35e-24	6.11e-22	45.051	4	C4orf34	5'UTR	shelf	5'UTR-shelf	-0.552885
cg20699549	-3.27897	-2.3351	-15.1389	2.36e-24	6.13e-22	45.048	12	RASSF3	Body	shelf	Body-shelf	-0.384515
cg25276892	-3.14477	-1.01324	-15.1333	2.41e-24	6.25e-22	45.0274	22	CHCHD10	TSS1500	shore	TSS1500-shore	-0.491874
cg14817867	-3.01883	-2.06045	-15.129	2.45e-24	6.34e-22	45.0117	10	BUB3	Body	shore	Body-shore	-0.38205
cg05331472	-4.54045	0.0342372	-15.123	2.5e-24	6.47e-22	44.9895	7	ABCA13	Body	opensea	Body-opensea	-0.644146
cg14217091	-3.61732	-1.92084	-15.1186	2.54e-24	6.57e-22	44.9734	1	TBCE	Body	opensea	Body-opensea	-0.476235
cg09287933	-4.09791	-1.36726	-15.1174	2.55e-24	6.6e-22	44.9689	16	PLCG2	Body	opensea	Body-opensea	-0.599103
cg05199682	-5.52632	-0.411622	-15.1158	2.57e-24	6.63e-22	44.9629	3	TLR9	Body	island	Body-island	-0.767433
cg20007622	-4.50735	-0.331328	-15.1138	2.59e-24	6.68e-22	44.9556	2	CTNNA2	Body	opensea	Body-opensea	-0.672574
cg20534694	-3.63786	-0.304224	-15.113	2.6e-24	6.69e-22	44.9526	17	SERPINF1	5'UTR	opensea	5'UTR-opensea	-0.568627
cg04070601	-4.01435	-1.37734	-15.1107	2.62e-24	6.75e-22	44.9442	2		IGR	shore	IGR-shore	-0.588742
cg07134316	-2.85847	-1.5748	-15.1096	2.63e-24	6.77e-22	44.9404	1		IGR	opensea	IGR-opensea	-0.414879
cg12587818	-6.09391	0.271939	-15.109	2.64e-24	6.78e-22	44.9381	2	MYO7B	Body	shore	Body-shore	-0.802062
cg12706474	-3.73221	-1.53643	-15.1079	2.65e-24	6.8e-22	44.9342	14		IGR	shelf	IGR-shelf	-0.529602
cg06639053	-3.57063	-1.83832	-15.1052	2.67e-24	6.86e-22	44.924	2	COL6A3	Body	island	Body-island	-0.487755
cg22797644	-2.95113	-2.867	-15.0996	2.73e-24	7e-22	44.9034	3	WDR49	5'UTR	opensea	5'UTR-opensea	-0.29076
cg26482626	-3.4618	-1.05644	-15.0991	2.73e-24	7.01e-22	44.9016	8	PVT1	Body	shore	Body-shore	-0.54552
cg17877600	-3.53125	-1.64806	-15.0976	2.75e-24	7.04e-22	44.896	14	C14orf179	TSS1500	shore	TSS1500-shore	-0.50994
cg14093936	-2.22889	-2.57461	-15.0956	2.77e-24	7.09e-22	44.8888	9	TUSC1	1stExon	island	1stExon-island	-0.246981
cg02346442	-4.70046	-0.882979	-15.0917	2.81e-24	7.19e-22	44.8746	20		IGR	shore	IGR-shore	-0.699411
cg02255510	-4.01733	-1.50978	-15.0912	2.82e-24	7.19e-22	44.8725	12		IGR	shelf	IGR-shelf	-0.603748
cg04726824	-4.15587	-1.09746	-15.0911	2.82e-24	7.19e-22	44.8721	6	RCAN2	TSS1500	opensea	TSS1500-opensea	-0.611449
cg15611912	-3.25854	-1.80435	-15.0902	2.83e-24	7.21e-22	44.8689	1	CHRM3	5'UTR	opensea	5'UTR-opensea	-0.44415
cg05279761	-2.93336	-1.76666	-15.0879	2.85e-24	7.27e-22	44.8606	2		IGR	shore	IGR-shore	-0.428474
cg22777668	-2.35433	-1.93373	-15.0868	2.86e-24	7.3e-22	44.8563	10	FAM190B	5'UTR	opensea	5'UTR-opensea	-0.337511
cg22083866	-4.15428	-1.06777	-15.0855	2.88e-24	7.33e-22	44.8518	6	TRIM31	Body	shore	Body-shore	-0.619861
cg14284394	-4.3039	-1.06623	-15.0797	2.94e-24	7.48e-22	44.8303	1	SNAP47	TSS1500	shore	TSS1500-shore	-0.65443
cg09861057	-4.54535	-0.874278	-15.079	2.95e-24	7.5e-22	44.8276	1		IGR	opensea	IGR-opensea	-0.676842
cg19589317	-2.84992	-1.14997	-15.0785	2.95e-24	7.5e-22	44.826	16	SYNGR3	TSS1500	shore	TSS1500-shore	-0.455126
cg06640695	-3.58002	-0.726942	-15.0778	2.96e-24	7.52e-22	44.8233	20	TOX2	TSS1500	shore	TSS1500-shore	-0.569096
cg14780427	-3.4072	-1.43512	-15.0752	2.99e-24	7.59e-22	44.8136	2		IGR	opensea	IGR-opensea	-0.513132
cg17179881	-2.94554	-2.80629	-15.0735	3.01e-24	7.63e-22	44.8076	4	NFKB1	Body	opensea	Body-opensea	-0.281422
cg18721397	-3.5193	-1.43456	-15.0731	3.01e-24	7.63e-22	44.8059	1	PRDM16	Body	shelf	Body-shelf	-0.534709
cg20716774	-1.7675	-2.45957	-15.0732	3.01e-24	7.63e-22	44.8062	22	NHP2L1	Body	shelf	Body-shelf	-0.201026
cg13277254	-3.28535	-1.27576	-15.0724	3.02e-24	7.64e-22	44.8035	15		IGR	opensea	IGR-opensea	-0.500923
cg27395200	-3.6041	-1.62995	-15.0712	3.03e-24	7.67e-22	44.7989	6	MTHFD1L	TSS1500	shore	TSS1500-shore	-0.505706
cg12555086	-4.16766	-1.20712	-15.0708	3.04e-24	7.67e-22	44.7976	22		IGR	shore	IGR-shore	-0.605577
cg01527562	-3.22961	-1.73114	-15.0678	3.07e-24	7.76e-22	44.7865	2	CAPN13	Body	opensea	Body-opensea	-0.48946
cg08223837	-2.23761	-2.27262	-15.0609	3.15e-24	7.95e-22	44.761	10	C10orf120	TSS200	opensea	TSS200-opensea	-0.264898
cg07757252	-4.24827	-0.34226	-15.0603	3.16e-24	7.96e-22	44.7588	1	IL6R	Body	opensea	Body-opensea	-0.632288
cg10820587	-4.29937	-0.859954	-15.0578	3.19e-24	8.03e-22	44.7497	2	DIRC3	Body	opensea	Body-opensea	-0.639525
cg00409816	-3.93307	-1.08146	-15.0565	3.2e-24	8.06e-22	44.745	22		IGR	opensea	IGR-opensea	-0.612559
cg26153096	-2.26229	-0.163842	-15.0559	3.21e-24	8.07e-22	44.7425	2	PDCD1	TSS1500	shelf	TSS1500-shelf	-0.390741
cg05284727	-2.60901	-2.57147	-15.0533	3.24e-24	8.14e-22	44.7331	17	KRTAP17-1	TSS200	opensea	TSS200-opensea	-0.273447
cg08973382	-3.41298	-1.76636	-15.0484	3.3e-24	8.28e-22	44.7149	1	SRGAP2	Body	opensea	Body-opensea	-0.462029
cg22655196	-2.5043	-1.84544	-15.0483	3.3e-24	8.28e-22	44.7146	17	KCNJ2	5'UTR	shelf	5'UTR-shelf	-0.343877
cg25676074	-3.87175	-0.369225	-15.0477	3.31e-24	8.29e-22	44.7124	14		IGR	shore	IGR-shore	-0.585559
cg02006142	-4.24484	-0.83455	-15.0444	3.35e-24	8.37e-22	44.7003	7	TTYH3	TSS1500	shore	TSS1500-shore	-0.647357
cg15933729	-3.66074	-1.28733	-15.0423	3.38e-24	8.44e-22	44.6923	7	HECW1	3'UTR	opensea	3'UTR-opensea	-0.570262
cg14392283	-5.26973	-0.235863	-15.041	3.39e-24	8.47e-22	44.6878	3	CCR5	TSS200	opensea	TSS200-opensea	-0.732677
cg16946687	-3.38275	-1.05214	-15.0395	3.41e-24	8.51e-22	44.6823	6	DDO	TSS200	opensea	TSS200-opensea	-0.528227
cg07042289	-3.08212	-2.09078	-15.0292	3.55e-24	8.83e-22	44.6443	1	PRDM16	Body	shore	Body-shore	-0.38842
cg09444818	-4.34564	-0.524117	-15.0272	3.57e-24	8.9e-22	44.6367	1	SH3BP5L	Body	opensea	Body-opensea	-0.65677
cg09472600	-2.60135	-2.12563	-15.0258	3.59e-24	8.93e-22	44.6318	6	TJAP1	5'UTR	opensea	5'UTR-opensea	-0.335188
cg08644356	-3.47595	-0.296083	-15.0241	3.61e-24	8.99e-22	44.6253	16	ESRP2	Body	shelf	Body-shelf	-0.544155
cg20254718	-2.16529	-2.3508	-15.02	3.67e-24	9.12e-22	44.6104	10		IGR	shelf	IGR-shelf	-0.233871
cg14500070	-4.79998	-0.528055	-15.0179	3.7e-24	9.18e-22	44.6025	10	MSMB	Body	opensea	Body-opensea	-0.700687
cg20418308	-5.37458	0.0106544	-15.0179	3.7e-24	9.18e-22	44.6024	12	GNB3	TSS1500	opensea	TSS1500-opensea	-0.733758
cg12015615	-4.45856	-0.497511	-15.0117	3.78e-24	9.38e-22	44.5797	3	LOC100129354	TSS1500	shore	TSS1500-shore	-0.679278
cg00290023	-2.56186	-2.0876	-15.0102	3.81e-24	9.43e-22	44.574	16	MKL2	5'UTR	opensea	5'UTR-opensea	-0.346478
cg04953061	-2.23579	-2.74166	-15.008	3.84e-24	9.5e-22	44.5659	11	USP35	TSS1500	shore	TSS1500-shore	-0.200377
cg05798664	-2.90534	-2.71974	-15.0079	3.84e-24	9.5e-22	44.5654	3		IGR	opensea	IGR-opensea	-0.28661
cg12673499	-4.04731	-1.80074	-15.0069	3.85e-24	9.53e-22	44.5619	1	ZNF692	TSS1500	shore	TSS1500-shore	-0.564002
cg06159980	-4.86346	-0.585275	-15.0052	3.88e-24	9.58e-22	44.5558	4	RGS12	Body	shore	Body-shore	-0.701125
cg05299836	-3.52586	-1.42219	-14.9998	3.96e-24	9.77e-22	44.5357	16	TRAF7	5'UTR	shelf	5'UTR-shelf	-0.531729
cg17311132	-3.10307	-1.78416	-14.999	3.97e-24	9.8e-22	44.5326	6	APOM	Body	shelf	Body-shelf	-0.426941
cg21121082	-5.89774	0.829815	-14.9974	3.99e-24	9.85e-22	44.527	12	ITPR2	Body	opensea	Body-opensea	-0.67216
cg03367679	-2.22841	-2.89193	-14.995	4.03e-24	9.92e-22	44.518	5	NPY6R	Body	opensea	Body-opensea	-0.20713
cg17977304	-2.83708	-1.85718	-14.9946	4.03e-24	9.93e-22	44.5165	12	NCOR2	Body	island	Body-island	-0.37888
cg17515347	-4.28277	-1.60019	-14.9918	4.08e-24	1e-21	44.506	6		IGR	opensea	IGR-opensea	-0.579807
cg23290159	-3.46339	-1.85472	-14.9913	4.08e-24	1e-21	44.5043	3		IGR	opensea	IGR-opensea	-0.452731
cg17031926	-4.62549	-0.456056	-14.9876	4.14e-24	1.02e-21	44.4908	19	LONP1	3'UTR	island	3'UTR-island	-0.690039
cg05337019	-2.13172	-2.26945	-14.9863	4.16e-24	1.02e-21	44.4859	1		IGR	island	IGR-island	-0.257528
cg22295925	-3.07246	-1.85597	-14.9836	4.2e-24	1.03e-21	44.4758	11	SPON1	Body	island	Body-island	-0.404519
cg24961795	-4.77165	-1.33811	-14.9824	4.22e-24	1.04e-21	44.4716	7	ELN	TSS1500	opensea	TSS1500-opensea	-0.678108
cg07392740	-4.24704	-0.756552	-14.9821	4.23e-24	1.04e-21	44.4702	10	PWWP2B	3'UTR	shore	3'UTR-shore	-0.642435
cg10540721	-5.09241	-0.0740674	-14.9783	4.29e-24	1.05e-21	44.4563	16	TMCO7	Body	shelf	Body-shelf	-0.745297
cg24678869	-3.56634	-1.51071	-14.9748	4.34e-24	1.06e-21	44.4433	1	VANGL1	5'UTR	opensea	5'UTR-opensea	-0.519367
cg21113768	-5.18205	-0.726408	-14.9662	4.48e-24	1.1e-21	44.4115	17	RARA	3'UTR	opensea	3'UTR-opensea	-0.733985
cg26394308	-2.68766	-3.25194	-14.9648	4.51e-24	1.1e-21	44.4063	8		IGR	shore	IGR-shore	-0.219283
cg04289575	-3.55194	-0.404881	-14.9643	4.52e-24	1.1e-21	44.4047	14	FRMD6	TSS1500	opensea	TSS1500-opensea	-0.551291
cg10600647	-3.36365	-1.11486	-14.9642	4.52e-24	1.1e-21	44.4043	12		IGR	opensea	IGR-opensea	-0.486049
cg10636246	-2.93884	-1.79711	-14.9643	4.52e-24	1.1e-21	44.4045	2	CRYGB	TSS1500	opensea	TSS1500-opensea	-0.435769
cg17782974	-3.52604	-2.36615	-14.9597	4.59e-24	1.12e-21	44.3877	1	CACHD1	Body	opensea	Body-opensea	-0.395221
cg06240652	-4.58355	-0.716557	-14.9594	4.6e-24	1.12e-21	44.3865	1	BAI2	TSS1500	shore	TSS1500-shore	-0.665549
cg17711527	-3.35833	-2.73988	-14.9582	4.62e-24	1.13e-21	44.3819	8	NPM2	Body	shelf	Body-shelf	-0.360121
cg24216770	-4.77017	-0.225858	-14.9529	4.71e-24	1.15e-21	44.3625	2	NCKAP5	Body	opensea	Body-opensea	-0.71714
cg13537646	-4.76815	-0.570088	-14.9453	4.85e-24	1.18e-21	44.3342	3		IGR	shore	IGR-shore	-0.711226
cg01472113	-4.1969	-1.07375	-14.944	4.87e-24	1.18e-21	44.3296	3		IGR	opensea	IGR-opensea	-0.649498
cg21478597	-3.40776	-1.08964	-14.9431	4.89e-24	1.19e-21	44.3262	2	OSBPL6	5'UTR	opensea	5'UTR-opensea	-0.527473
cg15158106	-4.91611	-0.77157	-14.9356	5.03e-24	1.22e-21	44.2985	8		IGR	shore	IGR-shore	-0.710184
cg26680608	-2.23102	-2.41895	-14.9338	5.06e-24	1.23e-21	44.2919	1		IGR	opensea	IGR-opensea	-0.246018
cg07215695	-3.15151	-1.67014	-14.9291	5.15e-24	1.25e-21	44.2745	16	RPS15A	Body	shelf	Body-shelf	-0.455898
cg01329690	-3.01126	-1.91992	-14.9286	5.16e-24	1.25e-21	44.2724	1	EPHB2	Body	shore	Body-shore	-0.389193
cg01250845	-4.5605	-1.63296	-14.9273	5.18e-24	1.25e-21	44.2678	14	PRIMA1	Body	shore	Body-shore	-0.631652
cg23713742	-4.0412	-1.61967	-14.9246	5.24e-24	1.27e-21	44.2576	3		IGR	opensea	IGR-opensea	-0.574139
cg00523604	-2.60876	-2.54266	-14.9242	5.24e-24	1.27e-21	44.2564	8	FAM83A	Body	opensea	Body-opensea	-0.272048
cg15892497	-4.15347	-0.422467	-14.9234	5.26e-24	1.27e-21	44.2532	1	PDPN	TSS1500	island	TSS1500-island	-0.662945
cg25448281	-4.6448	-0.343811	-14.9228	5.27e-24	1.27e-21	44.2509	12	BICD1	Body	opensea	Body-opensea	-0.68386
cg24109739	-2.81331	-1.71359	-14.9216	5.3e-24	1.28e-21	44.2466	19		IGR	island	IGR-island	-0.403821
cg13420364	-2.41456	-2.25134	-14.9188	5.35e-24	1.29e-21	44.2361	7		IGR	shelf	IGR-shelf	-0.286783
cg03763874	-2.56016	-0.289805	-14.9184	5.36e-24	1.29e-21	44.2346	3	KLHL6	Body	opensea	Body-opensea	-0.402682
cg18183961	-3.95953	-1.64551	-14.916	5.41e-24	1.3e-21	44.2258	7	CTTNBP2	Body	opensea	Body-opensea	-0.541207
cg22894805	-3.90237	-0.651095	-14.9157	5.41e-24	1.3e-21	44.2249	7	C7orf10	Body	opensea	Body-opensea	-0.656108
cg26765295	-3.2547	-0.331445	-14.9159	5.41e-24	1.3e-21	44.2254	8	PCMTD1	5'UTR	opensea	5'UTR-opensea	-0.506544
cg20451050	-4.36032	-0.619864	-14.9121	5.49e-24	1.32e-21	44.2114	13	PDS5B	5'UTR	opensea	5'UTR-opensea	-0.660306
cg27139457	-3.52203	-1.38319	-14.9121	5.49e-24	1.32e-21	44.2116	19	FKRP	5'UTR	shelf	5'UTR-shelf	-0.525723
cg12435134	-3.58228	-1.50228	-14.911	5.51e-24	1.32e-21	44.2072	18	SMAD7	Body	shore	Body-shore	-0.499625
cg04038246	-5.21635	-0.713047	-14.9097	5.54e-24	1.33e-21	44.2026	3	HYAL2	5'UTR	shore	5'UTR-shore	-0.727636
cg19015086	-3.44366	-1.05443	-14.9095	5.54e-24	1.33e-21	44.2017	14	KIAA0247	5'UTR	opensea	5'UTR-opensea	-0.558595
cg00718336	-4.56306	-0.77236	-14.9085	5.56e-24	1.33e-21	44.198	17	C17orf97	Body	island	Body-island	-0.687645
cg21784940	-3.80997	-0.690208	-14.9084	5.56e-24	1.33e-21	44.1979	13		IGR	opensea	IGR-opensea	-0.597924
cg21144988	-3.4168	-1.25343	-14.9065	5.6e-24	1.34e-21	44.1908	7		IGR	opensea	IGR-opensea	-0.533661
cg00673344	-2.35289	-2.84902	-14.9054	5.63e-24	1.34e-21	44.1868	3	ITGA9	Body	opensea	Body-opensea	-0.217749
cg03411579	-3.23385	-2.4646	-14.9053	5.63e-24	1.34e-21	44.1862	19	FAM83E	TSS1500	shore	TSS1500-shore	-0.38651
cg15608714	-4.62801	-0.20831	-14.9037	5.66e-24	1.35e-21	44.1804	10	SPRN	3'UTR	shore	3'UTR-shore	-0.681727
cg06511330	-4.25476	-0.636902	-14.9021	5.7e-24	1.36e-21	44.1743	4		IGR	opensea	IGR-opensea	-0.670199
cg12910851	-4.39564	-1.03841	-14.9018	5.7e-24	1.36e-21	44.1733	16	NAGPA	3'UTR	opensea	3'UTR-opensea	-0.654516
cg13526040	-2.59844	-1.90652	-14.901	5.72e-24	1.36e-21	44.1705	8	E2F5	Body	shore	Body-shore	-0.330029
cg17312546	-3.77077	-1.7314	-14.9011	5.72e-24	1.36e-21	44.1706	10	TLX1NB	Body	opensea	Body-opensea	-0.509346
cg14643264	-4.43948	-0.990711	-14.8977	5.79e-24	1.38e-21	44.1581	1		IGR	opensea	IGR-opensea	-0.679606
cg15136410	-3.97248	-1.58907	-14.8966	5.81e-24	1.38e-21	44.1541	14		IGR	shelf	IGR-shelf	-0.54254
cg00490406	-3.72872	-2.32093	-14.8952	5.84e-24	1.39e-21	44.149	1		IGR	opensea	IGR-opensea	-0.447545
cg09622557	-5.50976	0.883162	-14.8953	5.84e-24	1.39e-21	44.1493	6	TTBK1	5'UTR	shore	5'UTR-shore	-0.648154
cg19846991	-2.60923	-2.45647	-14.8955	5.84e-24	1.39e-21	44.15	16	A2BP1	5'UTR	island	5'UTR-island	-0.279215
cg13387050	-6.08586	-0.161338	-14.8915	5.93e-24	1.41e-21	44.1352	15	ISG20	TSS1500	opensea	TSS1500-opensea	-0.814264
cg07329251	-3.36476	-2.12693	-14.8882	6e-24	1.42e-21	44.123	3	GHRL	Body	opensea	Body-opensea	-0.446034
cg03214715	-3.2337	-1.38297	-14.8873	6.02e-24	1.43e-21	44.1194	10	C10orf72	Body	opensea	Body-opensea	-0.502578
cg00777079	-4.4207	-0.375448	-14.8864	6.04e-24	1.43e-21	44.1162	11	CYB5R2	5'UTR	shore	5'UTR-shore	-0.689805
cg02812809	-2.50564	0.873833	-14.8832	6.11e-24	1.45e-21	44.1042	1	ZC3H12A	Body	shelf	Body-shelf	-0.373197
cg08014182	-3.43818	-0.860855	-14.8818	6.15e-24	1.45e-21	44.0992	7	MAD1L1	Body	shore	Body-shore	-0.540249
cg16385335	-2.99916	-1.29761	-14.881	6.16e-24	1.46e-21	44.0962	22	PANX2	Body	shore	Body-shore	-0.455946
cg15264991	-2.8412	-1.6154	-14.8808	6.17e-24	1.46e-21	44.0954	1	BTG2	TSS1500	shore	TSS1500-shore	-0.426242
cg26262049	-2.24202	-2.73605	-14.8804	6.18e-24	1.46e-21	44.094	4		IGR	shore	IGR-shore	-0.229178
cg20252769	-3.44421	-0.464599	-14.8778	6.24e-24	1.47e-21	44.0844	6	C6orf10	Body	opensea	Body-opensea	-0.546354
cg11900509	-4.48245	-1.13344	-14.8773	6.25e-24	1.47e-21	44.0824	1	DTL	Body	opensea	Body-opensea	-0.677294
cg01810875	-2.63802	-2.69696	-14.8726	6.36e-24	1.5e-21	44.0649	17	TEX2	5'UTR	opensea	5'UTR-opensea	-0.266738
cg11210357	-4.90117	-0.547007	-14.8721	6.37e-24	1.5e-21	44.0631	8	RPS20	Body	shore	Body-shore	-0.718108
cg01567051	-3.27878	-0.994081	-14.8689	6.45e-24	1.51e-21	44.0514	19	HNRNPL	5'UTR	shelf	5'UTR-shelf	-0.510875
cg25324786	-4.27109	-0.677442	-14.869	6.45e-24	1.51e-21	44.0518	14		IGR	opensea	IGR-opensea	-0.660737
cg12022621	-3.49213	-2.42174	-14.8657	6.53e-24	1.53e-21	44.0396	4	MAPK10	5'UTR	opensea	5'UTR-opensea	-0.416591
cg18764192	-5.67804	-0.21131	-14.8656	6.53e-24	1.53e-21	44.0389	2	RAPGEF4	Body	opensea	Body-opensea	-0.751993
cg08097359	-4.16143	-2.5897	-14.8637	6.58e-24	1.54e-21	44.0321	10		IGR	opensea	IGR-opensea	-0.461133
cg06958535	-4.12615	-2.00656	-14.8622	6.61e-24	1.55e-21	44.0266	16	SF3B3	Body	opensea	Body-opensea	-0.533175
cg04945945	-2.87802	-1.07856	-14.8588	6.7e-24	1.57e-21	44.0139	2		IGR	opensea	IGR-opensea	-0.459298
cg25625457	-4.67775	-0.787881	-14.8568	6.75e-24	1.58e-21	44.0065	4		IGR	shelf	IGR-shelf	-0.69924
cg11130630	-2.29112	-1.80891	-14.8564	6.76e-24	1.58e-21	44.0048	6	COL11A2	Body	opensea	Body-opensea	-0.326171
cg26053876	-3.91383	-1.05313	-14.8535	6.83e-24	1.59e-21	43.9942	16	TUBB3	Body	shelf	Body-shelf	-0.570395
cg05612654	-3.78357	0.38515	-14.8517	6.88e-24	1.6e-21	43.9875	8	OC90	Body	opensea	Body-opensea	-0.567196
cg14517390	-5.21327	-0.351284	-14.8509	6.9e-24	1.61e-21	43.9847	12	DCD	Body	opensea	Body-opensea	-0.736268
cg16476235	-2.48154	-2.82665	-14.85	6.92e-24	1.61e-21	43.9812	3	LPP	TSS1500	opensea	TSS1500-opensea	-0.232702
cg07621224	-3.1432	-2.19561	-14.8486	6.96e-24	1.62e-21	43.9762	8	C8orf74	1stExon	opensea	1stExon-opensea	-0.392602
cg17342709	-5.49693	0.166206	-14.847	7e-24	1.63e-21	43.9702	2	SLC8A1	Body	opensea	Body-opensea	-0.72402
cg02220617	-3.72803	-1.0081	-14.8466	7.01e-24	1.63e-21	43.9686	14		IGR	opensea	IGR-opensea	-0.574821
cg12858593	-2.26077	-2.36429	-14.8429	7.11e-24	1.65e-21	43.9547	2		IGR	opensea	IGR-opensea	-0.272171
cg10639435	-3.65845	-2.47615	-14.8422	7.13e-24	1.66e-21	43.9521	3		IGR	opensea	IGR-opensea	-0.430897
cg16770549	-3.40076	-1.30476	-14.8417	7.14e-24	1.66e-21	43.9504	3		IGR	opensea	IGR-opensea	-0.517923
cg22298487	-3.91679	-1.22294	-14.8373	7.26e-24	1.68e-21	43.9342	17		IGR	island	IGR-island	-0.594793
cg18906596	-3.59874	-0.0276358	-14.8337	7.36e-24	1.7e-21	43.9208	14	TRAF3	5'UTR	opensea	5'UTR-opensea	-0.575166
cg20435387	-5.09845	-0.697901	-14.8307	7.44e-24	1.72e-21	43.9095	17	HSF5	5'UTR	island	5'UTR-island	-0.738996
cg16341836	-3.01139	-2.39689	-14.8286	7.5e-24	1.73e-21	43.9016	17	PECAM1	1stExon	opensea	1stExon-opensea	-0.339078
cg25143508	-2.99127	-1.87483	-14.8268	7.55e-24	1.74e-21	43.8951	3		IGR	shore	IGR-shore	-0.405159
cg01885635	-2.25376	-2.72752	-14.8259	7.58e-24	1.75e-21	43.8918	1	NHLH1	TSS200	shelf	TSS200-shelf	-0.204935
cg27353824	-4.3396	-0.779687	-14.8241	7.63e-24	1.76e-21	43.8851	2	SPTBN1	Body	opensea	Body-opensea	-0.636517
cg00398048	-2.50799	-2.1773	-14.8213	7.71e-24	1.77e-21	43.8747	1	OR2T6	1stExon	opensea	1stExon-opensea	-0.304816
cg20813374	-3.06257	-2.37423	-14.8212	7.71e-24	1.77e-21	43.8745	6	C6orf129	Body	shore	Body-shore	-0.362079
cg16268734	-2.53108	-1.33603	-14.8192	7.77e-24	1.78e-21	43.8668	13		IGR	opensea	IGR-opensea	-0.416355
cg14536906	-4.31944	-0.608262	-14.815	7.89e-24	1.81e-21	43.8513	3		IGR	opensea	IGR-opensea	-0.655559
cg14278148	-4.05088	-1.28621	-14.8149	7.9e-24	1.81e-21	43.8508	13	FGF14	Body	opensea	Body-opensea	-0.61367
cg26964651	-4.69819	-0.720822	-14.8146	7.9e-24	1.81e-21	43.8499	1	DSTYK	Body	opensea	Body-opensea	-0.700778
cg26669717	-2.76118	-1.39064	-14.8131	7.95e-24	1.82e-21	43.8442	2	PARD3B	Body	opensea	Body-opensea	-0.426085
cg03117079	-2.196	-2.99755	-14.8112	8.01e-24	1.83e-21	43.8372	13		IGR	island	IGR-island	-0.205402
cg16139785	-3.68998	-1.46511	-14.8111	8.01e-24	1.83e-21	43.8367	6		IGR	opensea	IGR-opensea	-0.543715
cg06724937	-2.41573	-1.92077	-14.8107	8.02e-24	1.83e-21	43.8351	1	SPSB1	5'UTR	opensea	5'UTR-opensea	-0.311269
cg14212012	-2.74367	-3.18372	-14.8094	8.06e-24	1.84e-21	43.8304	16	C16orf73	Body	opensea	Body-opensea	-0.225429
cg26389316	-3.84817	-0.425248	-14.8076	8.12e-24	1.85e-21	43.8237	13	SACS	Body	opensea	Body-opensea	-0.601448
cg26312191	-3.01075	-2.58186	-14.8055	8.18e-24	1.87e-21	43.8158	9	DNM1	Body	shore	Body-shore	-0.341704
cg27179002	-3.74721	-0.459031	-14.8029	8.26e-24	1.88e-21	43.8061	7	SLC13A1	TSS200	opensea	TSS200-opensea	-0.583395
cg09183450	-3.53601	-2.05593	-14.8026	8.27e-24	1.88e-21	43.8052	13		IGR	opensea	IGR-opensea	-0.450815
cg15699524	-3.87658	-1.44964	-14.8025	8.27e-24	1.88e-21	43.8046	3	ZIC4	Body	shore	Body-shore	-0.548734
cg06923861	-3.91032	-0.612906	-14.7979	8.42e-24	1.91e-21	43.7876	2	TMEM163	Body	opensea	Body-opensea	-0.583455
cg02268510	-5.52655	-0.0899908	-14.7945	8.52e-24	1.94e-21	43.7751	6	TNXB	Body	opensea	Body-opensea	-0.764286
cg25890838	-2.1586	-1.53988	-14.7935	8.55e-24	1.94e-21	43.7715	17	BTBD17	TSS1500	shelf	TSS1500-shelf	-0.324716
cg07630078	-3.64469	-1.73118	-14.7929	8.57e-24	1.95e-21	43.7693	2		IGR	shore	IGR-shore	-0.517856
cg07267600	-3.68778	-2.16505	-14.7922	8.6e-24	1.95e-21	43.7665	10	C10orf25	Body	shore	Body-shore	-0.473868
cg07275218	-3.47507	-1.58495	-14.7923	8.59e-24	1.95e-21	43.7668	2		IGR	opensea	IGR-opensea	-0.506776
cg11145826	-3.75021	-1.7521	-14.7902	8.66e-24	1.96e-21	43.7591	6		IGR	shore	IGR-shore	-0.515952
cg01668099	-3.8181	-1.16358	-14.7886	8.72e-24	1.97e-21	43.7529	17	GRB2	Body	opensea	Body-opensea	-0.585739
cg23198262	-3.79968	-1.26878	-14.7883	8.72e-24	1.97e-21	43.7519	7	CHN2	Body	opensea	Body-opensea	-0.562935
cg00563348	-2.39187	-2.60826	-14.7872	8.76e-24	1.98e-21	43.7479	10		IGR	island	IGR-island	-0.231194
cg02532700	-3.42501	-3.85677	-14.7859	8.8e-24	1.99e-21	43.7429	3	LPP	Body	opensea	Body-opensea	-0.221706
cg02431562	-3.52444	-1.25863	-14.7854	8.82e-24	1.99e-21	43.7412	3		IGR	opensea	IGR-opensea	-0.5307
cg14146657	-3.9885	-0.364527	-14.7815	8.95e-24	2.02e-21	43.7266	13	LMO7	Body	opensea	Body-opensea	-0.584395
cg09025210	-4.00112	-0.890725	-14.7797	9.01e-24	2.03e-21	43.72	13	ATP11A	Body	shore	Body-shore	-0.606147
cg23459424	-3.51722	-1.28835	-14.779	9.03e-24	2.03e-21	43.7176	1		IGR	opensea	IGR-opensea	-0.561
cg14816917	-3.61335	-0.755315	-14.7774	9.09e-24	2.04e-21	43.7113	16	LOC146336	Body	island	Body-island	-0.584763
cg17366225	-3.88858	-1.3365	-14.7765	9.12e-24	2.05e-21	43.7079	16	SEPX1	3'UTR	shelf	3'UTR-shelf	-0.563131
cg02681400	-3.31491	0.154882	-14.7759	9.14e-24	2.05e-21	43.7059	14		IGR	shelf	IGR-shelf	-0.476576
cg20497635	-2.815	-0.358476	-14.7741	9.2e-24	2.06e-21	43.6992	3	ROBO1	Body	opensea	Body-opensea	-0.49435
cg07795928	-3.24251	-0.430093	-14.7714	9.3e-24	2.08e-21	43.6889	5	CXXC5	5'UTR	shore	5'UTR-shore	-0.522782
cg15817163	-5.4602	0.222004	-14.7697	9.36e-24	2.1e-21	43.6826	7	INTS1	Body	shore	Body-shore	-0.742631
cg00065048	-2.71472	-2.78939	-14.7678	9.42e-24	2.11e-21	43.6758	12	ERBB3	Body	shore	Body-shore	-0.254488
cg15947301	-2.40702	-2.58581	-14.7607	9.68e-24	2.16e-21	43.6492	3	SLC4A7	1stExon	opensea	1stExon-opensea	-0.251164
cg05903223	-5.71971	1.40436	-14.7576	9.79e-24	2.19e-21	43.6376	17		IGR	opensea	IGR-opensea	-0.617152
cg05209514	-3.51375	-2.0383	-14.7564	9.84e-24	2.19e-21	43.6331	2	CKAP2L	Body	shore	Body-shore	-0.473603
cg18096388	-2.98246	-1.79379	-14.7536	9.94e-24	2.22e-21	43.6229	1	CDKN2C	TSS1500	shore	TSS1500-shore	-0.416453
cg08781257	-6.04318	0.407742	-14.7511	1e-23	2.24e-21	43.6136	1	CELSR2	3'UTR	opensea	3'UTR-opensea	-0.747119
cg14784253	-4.83669	-0.587987	-14.7507	1e-23	2.24e-21	43.6122	6		IGR	shore	IGR-shore	-0.710048
cg06922393	-3.79279	-2.06289	-14.7476	1.02e-23	2.26e-21	43.6006	17		IGR	shelf	IGR-shelf	-0.50384
cg04587617	-5.05923	-0.231192	-14.7464	1.02e-23	2.27e-21	43.596	8	MAPK15	Body	shore	Body-shore	-0.707655
cg11573318	-3.03642	-0.901448	-14.7464	1.02e-23	2.27e-21	43.5961	8		IGR	shore	IGR-shore	-0.484272
cg25063165	-2.52943	-2.06546	-14.7459	1.02e-23	2.27e-21	43.594	12	FGD6	Body	opensea	Body-opensea	-0.320464
cg25148456	-4.58928	-0.964417	-14.7445	1.03e-23	2.28e-21	43.589	2		IGR	shore	IGR-shore	-0.670833
cg07236076	-4.21394	-0.980769	-14.7407	1.04e-23	2.31e-21	43.5748	8	DOCK5	Body	opensea	Body-opensea	-0.643288
cg24130739	-2.65045	-2.16925	-14.7407	1.04e-23	2.31e-21	43.575	16	RHBDF1	3'UTR	shelf	3'UTR-shelf	-0.337211
cg17329534	-3.58601	-2.03127	-14.7375	1.06e-23	2.34e-21	43.5629	12	VPS37B	3'UTR	shore	3'UTR-shore	-0.497087
cg19319037	-3.32499	-1.12458	-14.7345	1.07e-23	2.36e-21	43.5516	17		IGR	shelf	IGR-shelf	-0.524159
cg10359807	-4.15524	-0.519257	-14.7316	1.08e-23	2.39e-21	43.5408	7	CAV2	TSS1500	shore	TSS1500-shore	-0.635491
cg15260951	-4.30987	-0.362501	-14.7305	1.08e-23	2.4e-21	43.5367	4	CTBP1	Body	shore	Body-shore	-0.672275
cg05962793	-4.46767	-0.825088	-14.7295	1.09e-23	2.4e-21	43.5329	4		IGR	opensea	IGR-opensea	-0.672843
cg23181899	-4.61645	-0.595623	-14.7293	1.09e-23	2.4e-21	43.5325	6	SLC29A1	5'UTR	shore	5'UTR-shore	-0.674061
cg07219769	-1.87173	-2.09598	-14.7291	1.09e-23	2.41e-21	43.5317	8	BMP1	Body	shore	Body-shore	-0.228048
cg04643920	-4.20192	-0.52852	-14.7245	1.11e-23	2.45e-21	43.5144	1	GPR37L1	TSS1500	opensea	TSS1500-opensea	-0.666681
cg14667104	-3.47395	0.499703	-14.7236	1.11e-23	2.45e-21	43.5109	12	GPR133	Body	opensea	Body-opensea	-0.490884
cg20539142	-3.36401	-2.29522	-14.7234	1.11e-23	2.45e-21	43.5101	7	SEMA3A	Body	opensea	Body-opensea	-0.38938
cg03068068	-3.2742	-1.88332	-14.7228	1.12e-23	2.46e-21	43.508	8		IGR	opensea	IGR-opensea	-0.438914
cg01647795	-4.79947	-0.352408	-14.7182	1.14e-23	2.5e-21	43.491	22		IGR	shore	IGR-shore	-0.677056
cg13533069	-2.30546	-1.91642	-14.7179	1.14e-23	2.5e-21	43.4899	6	NT5E	Body	shelf	Body-shelf	-0.309263
cg27143842	-4.68624	-0.336062	-14.717	1.14e-23	2.51e-21	43.4863	7	TFEC	Body	opensea	Body-opensea	-0.669949
cg09791743	-3.75724	-1.52479	-14.7142	1.15e-23	2.53e-21	43.476	2		IGR	opensea	IGR-opensea	-0.523002
cg08445687	-5.33667	0.13933	-14.7138	1.15e-23	2.53e-21	43.4744	2		IGR	opensea	IGR-opensea	-0.712905
cg03474926	-2.22953	-2.03975	-14.7135	1.16e-23	2.53e-21	43.4733	10	ARID5B	Body	opensea	Body-opensea	-0.278251
cg13657200	-3.26076	-1.14173	-14.7135	1.16e-23	2.53e-21	43.4735	17	TEX14	Body	opensea	Body-opensea	-0.519628
cg05245650	-3.15169	-3.19387	-14.7115	1.16e-23	2.55e-21	43.4659	8	BAI1	Body	shore	Body-shore	-0.266562
cg26101942	-5.45067	-0.545173	-14.7093	1.17e-23	2.57e-21	43.4578	22	PATZ1	1stExon	shore	1stExon-shore	-0.766509
cg23598480	-2.70188	-1.46393	-14.7067	1.19e-23	2.6e-21	43.4482	2		IGR	opensea	IGR-opensea	-0.392363
cg15962267	-3.64721	-1.39141	-14.7051	1.19e-23	2.61e-21	43.442	10	LHPP	Body	opensea	Body-opensea	-0.557006
cg22821300	-4.0325	-1.2038	-14.7041	1.2e-23	2.62e-21	43.4384	17	FMNL1	TSS1500	shore	TSS1500-shore	-0.587536
cg21454485	-4.47389	-2.19236	-14.7015	1.21e-23	2.64e-21	43.4286	8	DLC1	TSS1500	opensea	TSS1500-opensea	-0.575235
cg04396998	-2.47767	-2.12095	-14.6989	1.22e-23	2.66e-21	43.4189	8	BAALC	Body	opensea	Body-opensea	-0.2775
cg08754067	-3.00806	-2.86276	-14.699	1.22e-23	2.66e-21	43.4194	17	44078	Body	shelf	Body-shelf	-0.284651
cg12277336	-4.69012	0.0706802	-14.6989	1.22e-23	2.66e-21	43.4191	8	ZMAT4	Body	opensea	Body-opensea	-0.623958
cg21253943	-3.49974	-0.313784	-14.6986	1.22e-23	2.66e-21	43.4179	1	FCRL6	1stExon	opensea	1stExon-opensea	-0.548843
cg05031424	-4.61283	-0.0939656	-14.6963	1.23e-23	2.68e-21	43.4094	8	KIF13B	Body	opensea	Body-opensea	-0.672731
cg25692785	-4.28103	-0.192896	-14.6895	1.26e-23	2.75e-21	43.3837	10	SGMS1	5'UTR	opensea	5'UTR-opensea	-0.694675
cg02249390	-3.67312	-1.39943	-14.6886	1.27e-23	2.76e-21	43.3804	15	CPEB1	TSS1500	opensea	TSS1500-opensea	-0.531257
cg11190987	-6.12142	0.660871	-14.6884	1.27e-23	2.76e-21	43.3797	8	LOC286094	TSS1500	opensea	TSS1500-opensea	-0.720626
cg03586564	-4.52154	-0.569201	-14.6847	1.29e-23	2.79e-21	43.3661	6	SYNCRIP	Body	shore	Body-shore	-0.690609
cg19052193	-2.73162	-1.94312	-14.6796	1.31e-23	2.84e-21	43.3467	8	MAL2	3'UTR	opensea	3'UTR-opensea	-0.371064
cg13984746	-2.77646	-2.10112	-14.6787	1.32e-23	2.85e-21	43.3435	14		IGR	opensea	IGR-opensea	-0.350033
cg13458211	-2.83888	-1.54795	-14.6781	1.32e-23	2.85e-21	43.3413	1	LAX1	Body	opensea	Body-opensea	-0.428158
cg05677184	-4.64444	-1.08625	-14.6765	1.33e-23	2.87e-21	43.3354	1	DAB1	5'UTR	opensea	5'UTR-opensea	-0.666452
cg17759095	-3.04775	-2.04528	-14.6766	1.33e-23	2.87e-21	43.3358	7	TRRAP	Body	shelf	Body-shelf	-0.389255
cg21728650	-4.59315	0.0274358	-14.6764	1.33e-23	2.87e-21	43.3348	1	C1orf158	TSS200	opensea	TSS200-opensea	-0.671857
cg01421994	-4.41557	-0.748315	-14.6748	1.34e-23	2.88e-21	43.3292	16		IGR	shelf	IGR-shelf	-0.675151
cg09745791	-3.52637	-1.63546	-14.6747	1.34e-23	2.88e-21	43.3284	6	MTHFD1L	Body	opensea	Body-opensea	-0.50749
cg19390271	-4.0872	-1.24306	-14.673	1.35e-23	2.9e-21	43.3221	7	HEATR2	Body	island	Body-island	-0.615972
cg17117981	-4.03733	-0.401527	-14.671	1.36e-23	2.92e-21	43.3146	17	MYO1C	TSS1500	shore	TSS1500-shore	-0.626559
cg02383666	-4.77895	-0.236801	-14.6691	1.37e-23	2.94e-21	43.3077	1	KDM4A	5'UTR	shore	5'UTR-shore	-0.712728
cg16685586	-4.73362	-0.502287	-14.6689	1.37e-23	2.94e-21	43.3068	17	MAP2K4	Body	opensea	Body-opensea	-0.690944
cg25535418	-4.97382	-1.48793	-14.6664	1.38e-23	2.97e-21	43.2977	17	UBE2Z	3'UTR	opensea	3'UTR-opensea	-0.669633
cg24146776	-5.01679	0.0800164	-14.6656	1.38e-23	2.97e-21	43.2945	9	OLFM1	Body	shore	Body-shore	-0.735856
cg04519622	-2.07491	-2.63513	-14.6652	1.39e-23	2.98e-21	43.2932	20	ATP9A	3'UTR	opensea	3'UTR-opensea	-0.202111
cg05041511	-4.54933	0.381031	-14.6649	1.39e-23	2.98e-21	43.2921	17	QRICH2	Body	opensea	Body-opensea	-0.582344
cg10603757	-4.10732	-1.25969	-14.6647	1.39e-23	2.98e-21	43.2912	5		IGR	opensea	IGR-opensea	-0.607226
cg09241714	-4.60203	-0.915139	-14.6597	1.41e-23	3.03e-21	43.2728	14	RABGGTA	TSS1500	shore	TSS1500-shore	-0.672916
cg21241889	-2.44217	-2.59105	-14.6579	1.42e-23	3.05e-21	43.2658	1	CAMTA1	Body	opensea	Body-opensea	-0.261162
cg08661164	-3.9399	-0.879898	-14.6565	1.43e-23	3.07e-21	43.2606	6		IGR	opensea	IGR-opensea	-0.608101
cg03382501	-3.05061	-2.80559	-14.655	1.44e-23	3.08e-21	43.2549	5	TMED7-TICAM2	Body	shore	Body-shore	-0.281014
cg02075791	-5.37699	-0.623113	-14.6499	1.47e-23	3.14e-21	43.2358	18	ENOSF1	TSS200	island	TSS200-island	-0.732298
cg16435627	-4.34401	-0.97298	-14.6471	1.48e-23	3.17e-21	43.2254	21		IGR	shelf	IGR-shelf	-0.638859
cg26256521	-2.11393	-1.02704	-14.6472	1.48e-23	3.17e-21	43.2258	6	FLJ22536	Body	opensea	Body-opensea	-0.355415
cg18470101	-3.38175	-1.44939	-14.6465	1.49e-23	3.17e-21	43.2234	1	PHACTR4	Body	opensea	Body-opensea	-0.503408
cg08682036	-3.29438	-1.48863	-14.6451	1.49e-23	3.19e-21	43.2182	10	TRIM8	Body	shore	Body-shore	-0.515248
cg26581200	-2.40556	-0.234661	-14.6442	1.5e-23	3.2e-21	43.2145	4	LIMCH1	TSS200	opensea	TSS200-opensea	-0.398755
cg10597661	-4.55133	-0.163973	-14.6433	1.51e-23	3.21e-21	43.2111	1	RNF220	Body	opensea	Body-opensea	-0.680264
cg24396875	-4.63817	-1.32965	-14.6384	1.53e-23	3.26e-21	43.1929	1	KIAA0040	TSS1500	shore	TSS1500-shore	-0.669257
cg17115419	-4.15747	-0.972749	-14.6366	1.54e-23	3.28e-21	43.1861	1	KPNA6	Body	shelf	Body-shelf	-0.612228
cg17425144	-2.18459	-2.42987	-14.632	1.57e-23	3.34e-21	43.169	3	PARP9	5'UTR	shore	5'UTR-shore	-0.257969
cg26501049	-3.35172	-2.20345	-14.6273	1.6e-23	3.39e-21	43.1516	1	TMEM48	Body	shore	Body-shore	-0.410075
cg13682345	-3.23895	-2.33846	-14.6263	1.6e-23	3.4e-21	43.1478	1		IGR	opensea	IGR-opensea	-0.378511
cg17425014	-3.82504	0.117422	-14.625	1.61e-23	3.42e-21	43.143	5		IGR	opensea	IGR-opensea	-0.568296
cg08538581	-4.2247	-1.32067	-14.6219	1.63e-23	3.45e-21	43.1314	7		IGR	opensea	IGR-opensea	-0.636231
cg10546487	-3.35717	0.705826	-14.6208	1.64e-23	3.46e-21	43.1272	1	PIGR	TSS1500	opensea	TSS1500-opensea	-0.49314
cg09055507	-2.70868	-1.68346	-14.6187	1.65e-23	3.49e-21	43.1193	16	A2BP1	5'UTR	opensea	5'UTR-opensea	-0.407329
cg10622536	-4.60953	-0.216797	-14.616	1.67e-23	3.52e-21	43.1093	1	SDCCAG8	Body	opensea	Body-opensea	-0.669828
cg21960364	-4.53819	-0.525184	-14.6148	1.68e-23	3.53e-21	43.1048	14		IGR	opensea	IGR-opensea	-0.688677
cg14405603	-4.84668	-1.08058	-14.6141	1.68e-23	3.54e-21	43.102	10	EGR2	3'UTR	shore	3'UTR-shore	-0.705686
cg11665613	-4.95393	0.75362	-14.6137	1.68e-23	3.54e-21	43.1007	1	PPFIA4	Body	opensea	Body-opensea	-0.598599
cg09565397	-3.84233	-1.12879	-14.6115	1.7e-23	3.57e-21	43.0925	22	SMTN	Body	shelf	Body-shelf	-0.593572
cg21534578	-3.46351	-1.63788	-14.6116	1.7e-23	3.57e-21	43.0929	22	APOL3	5'UTR	opensea	5'UTR-opensea	-0.495661
cg09960641	-3.81721	-1.41762	-14.6101	1.71e-23	3.59e-21	43.087	4		IGR	island	IGR-island	-0.556291
cg12102682	-5.71198	0.36365	-14.6095	1.71e-23	3.59e-21	43.0849	7	MIR589	TSS1500	shore	TSS1500-shore	-0.744845
cg23586138	-2.30579	-2.47952	-14.6086	1.72e-23	3.6e-21	43.0814	4		IGR	opensea	IGR-opensea	-0.260848
cg25510614	-3.22892	-1.38403	-14.6082	1.72e-23	3.61e-21	43.08	7	PPP1R3A	1stExon	opensea	1stExon-opensea	-0.507741
cg11621113	-2.33834	-2.83508	-14.6052	1.74e-23	3.64e-21	43.0686	3	TMEM45A	Body	opensea	Body-opensea	-0.210009
cg25918827	-4.10163	-1.85585	-14.6006	1.77e-23	3.7e-21	43.0514	1	CAPZB	Body	shore	Body-shore	-0.562098
cg03845363	-3.41825	-2.10585	-14.5982	1.78e-23	3.73e-21	43.0426	15	TLN2	3'UTR	opensea	3'UTR-opensea	-0.461423
cg05632420	-3.35938	-2.06244	-14.5982	1.78e-23	3.73e-21	43.0427	1	HIVEP3	5'UTR	opensea	5'UTR-opensea	-0.422844
cg04661457	-3.83597	-1.75628	-14.5977	1.79e-23	3.74e-21	43.0405	3	FOXP1	Body	opensea	Body-opensea	-0.560021
cg04436528	-3.17931	-1.40754	-14.5971	1.79e-23	3.74e-21	43.0383	11	TMPRSS13	TSS1500	opensea	TSS1500-opensea	-0.490297
cg11685223	-3.59188	-1.36535	-14.5939	1.81e-23	3.78e-21	43.0265	1	USH2A	Body	opensea	Body-opensea	-0.545491
cg13669740	-4.90932	-0.732115	-14.5919	1.83e-23	3.81e-21	43.019	1	HPCAL4	5'UTR	shelf	5'UTR-shelf	-0.726849
cg15166900	-3.41183	-1.97505	-14.5919	1.83e-23	3.81e-21	43.0189	17		IGR	shelf	IGR-shelf	-0.442363
cg07502892	-3.25196	-0.379953	-14.5889	1.85e-23	3.85e-21	43.0077	21	PRDM15	Body	shore	Body-shore	-0.513788
cg02558288	-3.13176	-0.498259	-14.5885	1.85e-23	3.85e-21	43.0063	6	PRICKLE4	Body	shore	Body-shore	-0.524356
cg16513984	-4.1898	-2.12149	-14.5862	1.87e-23	3.88e-21	42.9976	5	ANKH	Body	opensea	Body-opensea	-0.532818
cg13374432	-4.63008	-1.64061	-14.584	1.88e-23	3.91e-21	42.9893	1	SAMD11	Body	shelf	Body-shelf	-0.672668
cg12977447	-3.57632	-1.31424	-14.5829	1.89e-23	3.92e-21	42.9854	3	CCNL1	Body	shore	Body-shore	-0.549936
cg09845000	-3.37571	-1.65266	-14.5754	1.95e-23	4.04e-21	42.957	4	CDKL2	Body	opensea	Body-opensea	-0.475166
cg16090881	-3.23002	-1.29425	-14.5737	1.96e-23	4.06e-21	42.951	16		IGR	shelf	IGR-shelf	-0.485294
cg14607286	-4.76012	-0.28881	-14.5736	1.96e-23	4.06e-21	42.9502	1	MAN1C1	Body	shore	Body-shore	-0.733136
cg23192749	-4.6332	-1.08369	-14.5726	1.97e-23	4.07e-21	42.9465	1	ZBTB17	TSS1500	shore	TSS1500-shore	-0.675768
cg17385088	-4.61895	-0.195012	-14.5707	1.98e-23	4.1e-21	42.9396	14	C14orf68	TSS1500	opensea	TSS1500-opensea	-0.724007
cg05067156	-3.17544	-0.0869527	-14.5703	1.98e-23	4.1e-21	42.9379	2		IGR	opensea	IGR-opensea	-0.499504
cg17672262	-5.37732	0.60225	-14.5681	2e-23	4.14e-21	42.9299	11	ATG16L2	Body	island	Body-island	-0.703932
cg17168428	-4.16926	0.858815	-14.5677	2e-23	4.14e-21	42.9281	1		IGR	opensea	IGR-opensea	-0.53034
cg00881010	-3.1552	-1.13582	-14.567	2.01e-23	4.15e-21	42.9255	17	ABI3	TSS200	opensea	TSS200-opensea	-0.496503
cg11575131	-3.59466	-2.09641	-14.5661	2.01e-23	4.16e-21	42.9222	2		IGR	opensea	IGR-opensea	-0.466214
cg18925664	-3.99596	-1.24752	-14.5658	2.02e-23	4.16e-21	42.9213	3	RASSF1	Body	shore	Body-shore	-0.586121
cg09479241	-2.34464	-3.20515	-14.5651	2.02e-23	4.17e-21	42.9185	6	PLAGL1	TSS1500	shore	TSS1500-shore	-0.215271
cg17284854	-3.82041	-0.255204	-14.565	2.02e-23	4.17e-21	42.9181	2	CLK1	Body	shelf	Body-shelf	-0.601973
cg18325866	-3.25728	-0.132309	-14.564	2.03e-23	4.18e-21	42.9145	10	SFTA1P	TSS1500	opensea	TSS1500-opensea	-0.522073
cg13131501	-2.48123	-2.43356	-14.562	2.05e-23	4.21e-21	42.9068	10	PTPRE	Body	opensea	Body-opensea	-0.285495
cg27314422	-3.47745	-1.66627	-14.5595	2.07e-23	4.25e-21	42.8976	22	CPT1B	1stExon	shore	1stExon-shore	-0.483941
cg05945608	-2.56774	-3.09513	-14.5588	2.07e-23	4.26e-21	42.8949	1	SKINTL	Body	opensea	Body-opensea	-0.212393
cg05727573	-2.43498	-1.42838	-14.558	2.08e-23	4.27e-21	42.8918	3	KALRN	Body	opensea	Body-opensea	-0.365202
cg06585141	-3.42634	0.213362	-14.5576	2.08e-23	4.27e-21	42.8903	4		IGR	opensea	IGR-opensea	-0.528655
cg22539431	-2.33106	-2.55684	-14.5574	2.08e-23	4.27e-21	42.8898	1		IGR	opensea	IGR-opensea	-0.244283
cg19459207	-3.09622	-2.61318	-14.5568	2.09e-23	4.28e-21	42.8874	14		IGR	opensea	IGR-opensea	-0.306114
cg21379733	-4.52242	-1.35882	-14.5568	2.09e-23	4.28e-21	42.8875	3	TMCC1	3'UTR	opensea	3'UTR-opensea	-0.624598
cg05072995	-4.3265	-0.504197	-14.5565	2.09e-23	4.28e-21	42.8862	7		IGR	opensea	IGR-opensea	-0.643312
cg01520105	-2.86962	-1.00898	-14.5558	2.09e-23	4.29e-21	42.8836	6	TRIM40	3'UTR	opensea	3'UTR-opensea	-0.465402
cg22996170	-3.89121	-1.49379	-14.5536	2.11e-23	4.33e-21	42.8754	5	PTGER4	3'UTR	opensea	3'UTR-opensea	-0.552211
cg15114651	-2.9589	-1.56758	-14.5499	2.14e-23	4.38e-21	42.8617	1	GALE	5'UTR	shore	5'UTR-shore	-0.444582
cg10377299	-3.8566	-0.293969	-14.5487	2.15e-23	4.4e-21	42.8569	1		IGR	opensea	IGR-opensea	-0.59517
cg18282393	-4.48618	-1.30242	-14.5485	2.15e-23	4.4e-21	42.8563	6	HLA-DOA	TSS1500	shelf	TSS1500-shelf	-0.599672
cg11931463	-3.41423	-2.28504	-14.5451	2.18e-23	4.45e-21	42.8437	7		IGR	opensea	IGR-opensea	-0.421598
cg10558233	-4.38867	-1.33113	-14.5442	2.19e-23	4.47e-21	42.8402	6	TAPBP	Body	opensea	Body-opensea	-0.640719
cg20124610	-2.56497	-2.03792	-14.5424	2.2e-23	4.49e-21	42.8334	16		IGR	opensea	IGR-opensea	-0.339177
cg27095222	-2.51667	-2.02342	-14.5425	2.2e-23	4.49e-21	42.8337	5	N4BP3	Body	opensea	Body-opensea	-0.318699
cg25040934	-4.34269	-0.907789	-14.5398	2.23e-23	4.54e-21	42.8235	7	CDCA7L	Body	shelf	Body-shelf	-0.674896
cg05007549	-3.4864	-1.04279	-14.5375	2.25e-23	4.57e-21	42.8149	8		IGR	shore	IGR-shore	-0.53287
cg03956042	-3.41995	-3.10886	-14.5361	2.26e-23	4.59e-21	42.8098	21	ERG	Body	opensea	Body-opensea	-0.330301
cg14786116	-3.39005	-1.58055	-14.536	2.26e-23	4.59e-21	42.8095	16		IGR	opensea	IGR-opensea	-0.479999
cg11107560	-3.79162	-0.403535	-14.5349	2.27e-23	4.61e-21	42.8054	6		IGR	island	IGR-island	-0.57945
cg00357958	-3.31946	-1.60993	-14.5347	2.27e-23	4.61e-21	42.8044	1	NADK	Body	shelf	Body-shelf	-0.473975
cg15402162	-4.49646	-0.430474	-14.534	2.27e-23	4.62e-21	42.8019	9	OLFML2A	Body	shore	Body-shore	-0.66847
cg06914270	-5.25041	-0.932038	-14.5338	2.28e-23	4.62e-21	42.8011	10	C1QL3	Body	shore	Body-shore	-0.721434
cg14339388	-2.5737	-1.73217	-14.5334	2.28e-23	4.62e-21	42.7996	6	PLEKHG1	Body	opensea	Body-opensea	-0.364995
cg25461300	-2.508	-2.76459	-14.5335	2.28e-23	4.62e-21	42.8	21	RUNX1	1stExon	island	1stExon-island	-0.260254
cg01695279	-2.99605	-1.99045	-14.5294	2.32e-23	4.69e-21	42.7845	12	SLCO1B1	TSS1500	opensea	TSS1500-opensea	-0.374438
cg21297772	-3.08392	-1.04381	-14.5293	2.32e-23	4.69e-21	42.7843	2		IGR	opensea	IGR-opensea	-0.478746
cg15815726	-3.56325	-1.3499	-14.5289	2.32e-23	4.69e-21	42.7827	9	DAB2IP	Body	shelf	Body-shelf	-0.536021
cg06750564	-2.36062	-2.25077	-14.5284	2.32e-23	4.7e-21	42.7809	1	KCNA3	TSS1500	shore	TSS1500-shore	-0.280316
cg24711336	-3.4608	-2.15325	-14.5261	2.34e-23	4.73e-21	42.7724	1	CD5L	Body	opensea	Body-opensea	-0.456047
cg16533359	-4.69991	-1.46498	-14.5251	2.35e-23	4.75e-21	42.7685	19	KLK2	3'UTR	opensea	3'UTR-opensea	-0.65145
cg03928384	-2.54742	-2.64427	-14.5242	2.36e-23	4.76e-21	42.7652	1		IGR	opensea	IGR-opensea	-0.265379
cg21335378	-3.24121	-1.51729	-14.5236	2.37e-23	4.77e-21	42.7629	3		IGR	shelf	IGR-shelf	-0.471532
cg07969918	-3.11671	-2.22715	-14.523	2.37e-23	4.78e-21	42.7605	5	ARHGAP26	Body	opensea	Body-opensea	-0.367874
cg04353769	-3.44897	-1.3625	-14.5218	2.38e-23	4.8e-21	42.7561	7	C7orf16	TSS1500	opensea	TSS1500-opensea	-0.534204
cg07200939	-4.33202	-0.785026	-14.5215	2.39e-23	4.8e-21	42.755	7		IGR	shore	IGR-shore	-0.653806
cg01656976	-4.22533	-1.06112	-14.5193	2.41e-23	4.84e-21	42.7467	1	POGZ	5'UTR	shelf	5'UTR-shelf	-0.629939
cg10502206	-4.38331	-0.817652	-14.518	2.42e-23	4.86e-21	42.7419	7		IGR	shore	IGR-shore	-0.675949
cg15231202	-3.35516	-0.632053	-14.5154	2.44e-23	4.9e-21	42.732	9	INSL6	Body	shore	Body-shore	-0.544941
cg26712809	-3.26608	-2.83521	-14.5154	2.44e-23	4.9e-21	42.732	14		IGR	opensea	IGR-opensea	-0.320743
cg01612936	-3.11709	-1.79539	-14.5141	2.45e-23	4.92e-21	42.7271	1	KIAA2013	Body	shore	Body-shore	-0.41665
cg07608611	-4.97855	-0.64812	-14.5141	2.45e-23	4.92e-21	42.7272	10	ADO	3'UTR	island	3'UTR-island	-0.722126
cg18529010	-3.07043	-1.7185	-14.5138	2.46e-23	4.92e-21	42.7262	7	SLC12A9	Body	island	Body-island	-0.419078
cg23301462	-3.86547	-1.82754	-14.5126	2.47e-23	4.94e-21	42.7217	5	CXXC5	5'UTR	shore	5'UTR-shore	-0.543735
cg05444514	-2.50365	0.0853453	-14.5119	2.47e-23	4.96e-21	42.7187	7		IGR	opensea	IGR-opensea	-0.405356
cg17799760	-4.28874	-0.689859	-14.5098	2.49e-23	4.99e-21	42.7111	22		IGR	shore	IGR-shore	-0.606023
cg26129353	-2.82615	-2.11173	-14.5077	2.51e-23	5.03e-21	42.7033	14		IGR	opensea	IGR-opensea	-0.358968
cg00438946	-2.86674	-1.42908	-14.5059	2.53e-23	5.06e-21	42.6964	22	CECR2	TSS200	opensea	TSS200-opensea	-0.42156
cg16702313	-3.38451	-0.972147	-14.506	2.53e-23	5.06e-21	42.6966	2	TIGD1	TSS1500	shore	TSS1500-shore	-0.537544
cg05383531	-3.70468	-1.40263	-14.5046	2.54e-23	5.08e-21	42.6914	7	SLC37A3	Body	opensea	Body-opensea	-0.529781
cg06551177	-4.09121	-0.8078	-14.5038	2.55e-23	5.09e-21	42.6886	8	MYOM2	Body	island	Body-island	-0.627875
cg03950000	-2.7113	-1.90821	-14.5005	2.58e-23	5.15e-21	42.676	5	MYO10	Body	opensea	Body-opensea	-0.362184
cg14369329	-3.12037	-1.49446	-14.4996	2.59e-23	5.17e-21	42.6726	8		IGR	shore	IGR-shore	-0.46962
cg05726935	-3.46591	-1.52113	-14.4975	2.61e-23	5.21e-21	42.6648	6		IGR	shore	IGR-shore	-0.513479
cg16536330	-2.50645	-2.73275	-14.4942	2.64e-23	5.27e-21	42.6525	2	NRXN1	Body	shore	Body-shore	-0.259384
cg01219347	-2.56621	-2.8158	-14.4911	2.68e-23	5.32e-21	42.6409	16		IGR	shelf	IGR-shelf	-0.243679
cg03556021	-3.54107	-2.61618	-14.4886	2.7e-23	5.37e-21	42.6313	3	OTOL1	1stExon	opensea	1stExon-opensea	-0.391216
cg09372617	-4.51001	-0.330514	-14.4881	2.71e-23	5.38e-21	42.6297	5	ODZ2	Body	opensea	Body-opensea	-0.64319
cg27020966	-3.20161	-2.51436	-14.4856	2.73e-23	5.43e-21	42.6202	2		IGR	shore	IGR-shore	-0.351037
cg26163284	-3.02487	-1.12921	-14.4845	2.74e-23	5.45e-21	42.616	7	RP9	Body	shore	Body-shore	-0.490217
cg08879684	-4.72782	-0.620987	-14.481	2.78e-23	5.52e-21	42.603	3	ARHGEF3	Body	shore	Body-shore	-0.70693
cg00071250	-4.33214	-1.6607	-14.4799	2.79e-23	5.54e-21	42.5986	16	BCKDK	3'UTR	shelf	3'UTR-shelf	-0.607048
cg18033416	-3.46432	-1.16992	-14.4794	2.8e-23	5.55e-21	42.5968	1	DNM3	TSS1500	shore	TSS1500-shore	-0.522159
cg06166915	-3.23692	-1.06125	-14.4786	2.81e-23	5.56e-21	42.5938	1	KIAA1026	Body	opensea	Body-opensea	-0.515706
cg09540102	-3.08207	-1.6988	-14.4779	2.81e-23	5.57e-21	42.591	4		IGR	opensea	IGR-opensea	-0.420944
cg01623879	-3.4589	-1.46598	-14.4774	2.82e-23	5.58e-21	42.5894	1		IGR	shelf	IGR-shelf	-0.476423
cg22514722	-3.50803	-2.62294	-14.4756	2.84e-23	5.62e-21	42.5825	6		IGR	opensea	IGR-opensea	-0.392136
cg22798400	-3.60359	-0.534517	-14.4733	2.86e-23	5.66e-21	42.5738	1	C1orf174	Body	shore	Body-shore	-0.558178
cg18617808	-3.14083	-2.603	-14.4722	2.87e-23	5.68e-21	42.5698	1		IGR	opensea	IGR-opensea	-0.33516
cg20452609	-1.43923	-1.07783	-14.4686	2.91e-23	5.76e-21	42.5561	16	CDH11	5'UTR	opensea	5'UTR-opensea	-0.236651
cg26611328	-4.05588	-2.20831	-14.4679	2.92e-23	5.77e-21	42.5534	14	KLC1	Body	opensea	Body-opensea	-0.498593
cg02354388	-4.96372	0.242341	-14.4645	2.96e-23	5.84e-21	42.5408	7	MIR589	TSS200	shore	TSS200-shore	-0.674518
cg22685215	-2.71728	-2.73908	-14.4632	2.97e-23	5.87e-21	42.536	19	HAS1	Body	island	Body-island	-0.253038
cg17331566	-2.71526	0.23317	-14.4626	2.98e-23	5.88e-21	42.5336	1	CCDC28B	TSS1500	shore	TSS1500-shore	-0.389712
cg15070801	-5.61685	0.585999	-14.4601	3.01e-23	5.93e-21	42.5243	5	ZNF474	5'UTR	opensea	5'UTR-opensea	-0.721054
cg23732608	-4.93305	-0.177032	-14.4583	3.03e-23	5.97e-21	42.5173	14	STRN3	Body	opensea	Body-opensea	-0.744304
cg25596405	-2.79339	-1.12729	-14.4567	3.05e-23	6.01e-21	42.5112	13		IGR	opensea	IGR-opensea	-0.456092
cg07450030	-2.0791	-2.10824	-14.4557	3.06e-23	6.03e-21	42.5076	6	HLA-DMB	Body	opensea	Body-opensea	-0.258114
cg16549957	-3.75585	-1.05822	-14.4547	3.07e-23	6.04e-21	42.504	11	LOC221122	TSS200	opensea	TSS200-opensea	-0.584843
cg21618521	-2.97925	-2.20112	-14.4544	3.08e-23	6.05e-21	42.5027	5	IL7R	Body	opensea	Body-opensea	-0.35682
cg04397652	-6.02802	-0.658724	-14.4531	3.09e-23	6.08e-21	42.4977	9	BICD2	Body	shore	Body-shore	-0.778517
cg14789529	-4.68471	-0.656355	-14.4528	3.09e-23	6.08e-21	42.4969	5		IGR	opensea	IGR-opensea	-0.701011
cg05754122	-3.19169	-1.57601	-14.4522	3.1e-23	6.09e-21	42.4945	20		IGR	shore	IGR-shore	-0.470222
cg12167564	-3.41354	-1.1117	-14.4506	3.12e-23	6.12e-21	42.4883	13		IGR	opensea	IGR-opensea	-0.534344
cg11485012	-3.71651	-1.30847	-14.4496	3.13e-23	6.14e-21	42.4849	12	C12orf56	TSS1500	island	TSS1500-island	-0.556315
cg00517855	-3.08028	-1.77335	-14.4471	3.16e-23	6.2e-21	42.4752	5		IGR	opensea	IGR-opensea	-0.445907
cg15698299	-2.76779	-1.69288	-14.4465	3.17e-23	6.21e-21	42.4732	6	DST	Body	opensea	Body-opensea	-0.396954
cg23960022	-2.48148	-0.215845	-14.4458	3.18e-23	6.22e-21	42.4705	4		IGR	opensea	IGR-opensea	-0.423528
cg14377791	-2.46378	-2.87913	-14.4435	3.21e-23	6.27e-21	42.4617	15	CORO2B	Body	opensea	Body-opensea	-0.209298
cg10951691	-3.13831	-1.25158	-14.4432	3.21e-23	6.28e-21	42.4605	15		IGR	opensea	IGR-opensea	-0.494249
cg05721773	-2.91047	-1.24952	-14.443	3.21e-23	6.28e-21	42.4598	3	HYAL3	3'UTR	shore	3'UTR-shore	-0.451021
cg16642299	-2.7085	-2.30046	-14.4426	3.22e-23	6.28e-21	42.4584	12	KRT3	TSS1500	opensea	TSS1500-opensea	-0.334389
cg16130238	-4.50599	-0.943605	-14.4416	3.23e-23	6.3e-21	42.4545	15		IGR	opensea	IGR-opensea	-0.661881
cg03652339	-2.7669	-1.79348	-14.4414	3.23e-23	6.31e-21	42.4537	15	TGM5	TSS1500	opensea	TSS1500-opensea	-0.393879
cg21044833	-3.23573	-0.382213	-14.4409	3.24e-23	6.31e-21	42.4521	17	GRB2	3'UTR	opensea	3'UTR-opensea	-0.558275
cg02484633	-3.73934	0.467755	-14.439	3.26e-23	6.36e-21	42.4448	3	ST6GAL1	5'UTR	opensea	5'UTR-opensea	-0.526156
cg10254692	-3.13139	-1.97056	-14.4383	3.27e-23	6.37e-21	42.442	1	MR1	TSS1500	opensea	TSS1500-opensea	-0.425883
cg14560670	-2.59593	-1.62456	-14.4312	3.36e-23	6.54e-21	42.4153	3		IGR	shore	IGR-shore	-0.371238
cg07260003	-3.0967	-2.47706	-14.4297	3.38e-23	6.57e-21	42.4098	10	RBP3	TSS1500	shelf	TSS1500-shelf	-0.351131
cg08776660	-3.49223	-1.3081	-14.429	3.39e-23	6.59e-21	42.4072	12	ACCN2	Body	island	Body-island	-0.530156
cg04584872	-2.57743	-1.78068	-14.4278	3.4e-23	6.61e-21	42.4026	3	IQSEC1	Body	opensea	Body-opensea	-0.353759
cg14586500	-2.01204	-1.80402	-14.4261	3.42e-23	6.65e-21	42.3963	19	CNN1	TSS200	opensea	TSS200-opensea	-0.301943
cg14484681	-3.93169	-1.09114	-14.4253	3.44e-23	6.66e-21	42.3933	15		IGR	shelf	IGR-shelf	-0.586515
cg02544257	-3.52591	-1.9254	-14.4246	3.44e-23	6.67e-21	42.3906	14		IGR	shore	IGR-shore	-0.475935
cg08958168	-2.75243	-1.739	-14.4247	3.44e-23	6.67e-21	42.3908	6		IGR	opensea	IGR-opensea	-0.380596
cg23216724	-2.97955	-1.87807	-14.4238	3.46e-23	6.69e-21	42.3875	11	LRRC32	5'UTR	shore	5'UTR-shore	-0.394132
cg27349687	-5.11038	0.748922	-14.4234	3.46e-23	6.7e-21	42.3859	19	SPTBN4	Body	shore	Body-shore	-0.608267
cg08355863	-4.62267	-0.617163	-14.421	3.49e-23	6.75e-21	42.3771	14		IGR	shore	IGR-shore	-0.654023
cg20609803	-4.75023	-0.180719	-14.4191	3.52e-23	6.79e-21	42.37	1		IGR	island	IGR-island	-0.744382
cg01005303	-3.88823	-1.23717	-14.4177	3.54e-23	6.83e-21	42.3646	2		IGR	shore	IGR-shore	-0.576857
cg21957813	-2.84209	-1.43436	-14.4164	3.55e-23	6.86e-21	42.3598	20	SCRT2	Body	shore	Body-shore	-0.415475
cg11693424	-4.44764	-1.07058	-14.4132	3.6e-23	6.94e-21	42.3477	11	SBF2	Body	opensea	Body-opensea	-0.65458
cg12950829	-3.30714	-1.82245	-14.4131	3.6e-23	6.94e-21	42.3473	9	KIAA0020	5'UTR	shore	5'UTR-shore	-0.461768
cg22035959	-3.79931	-1.57352	-14.4113	3.62e-23	6.98e-21	42.3406	15	LYSMD4	5'UTR	shore	5'UTR-shore	-0.55127
cg25770495	-4.99197	-0.188644	-14.4112	3.62e-23	6.98e-21	42.34	2	TGOLN2	Body	shelf	Body-shelf	-0.72942
cg13590228	-4.46864	-0.818484	-14.4095	3.65e-23	7.02e-21	42.3336	2	CCDC108	Body	opensea	Body-opensea	-0.683745
cg27097542	-2.59644	-1.98149	-14.4094	3.65e-23	7.02e-21	42.3334	11	ARNTL	Body	opensea	Body-opensea	-0.348387
cg01309121	-3.77077	-0.681427	-14.4083	3.66e-23	7.04e-21	42.3293	5	TNFAIP8	Body	opensea	Body-opensea	-0.597526
cg23029597	-4.4667	-1.42706	-14.407	3.68e-23	7.07e-21	42.3243	12	LOC283332	Body	opensea	Body-opensea	-0.638347
cg13077150	-5.19957	0.225734	-14.4061	3.7e-23	7.09e-21	42.3207	15	TNFAIP8L3	TSS1500	opensea	TSS1500-opensea	-0.71073
cg25773695	-3.11816	-1.93418	-14.406	3.7e-23	7.09e-21	42.3206	3	TMEM108	Body	opensea	Body-opensea	-0.406909
cg24027320	-2.63256	-3.24638	-14.4053	3.71e-23	7.11e-21	42.3179	12		IGR	island	IGR-island	-0.205607
cg00161556	-3.95765	-2.25816	-14.4044	3.72e-23	7.13e-21	42.3144	5	DIAPH1	Body	opensea	Body-opensea	-0.449741
cg00774149	-3.37588	1.98726	-14.4037	3.73e-23	7.14e-21	42.3119	5	RAD1	Body	shore	Body-shore	-0.330093
cg26794346	-2.96081	0.620671	-14.4018	3.76e-23	7.19e-21	42.3047	20	CDH22	Body	shore	Body-shore	-0.45499
cg09424896	-3.42205	-1.09679	-14.4008	3.77e-23	7.21e-21	42.3009	10	NOLC1	TSS200	island	TSS200-island	-0.524244
cg01417714	-3.77018	-0.774502	-14.4003	3.78e-23	7.22e-21	42.2991	5		IGR	shore	IGR-shore	-0.59815
cg00094734	-2.99748	-0.828295	-14.3973	3.82e-23	7.3e-21	42.2878	1	SH2D1B	TSS1500	opensea	TSS1500-opensea	-0.516838
cg21243597	-3.77198	-1.53	-14.3904	3.92e-23	7.49e-21	42.2616	3	IMPDH2	Body	shore	Body-shore	-0.560608
cg17207780	-3.69248	-0.188806	-14.3893	3.94e-23	7.52e-21	42.2574	1	PRDM16	3'UTR	shore	3'UTR-shore	-0.560621
cg05288253	-3.55746	-1.69252	-14.3852	4e-23	7.63e-21	42.2422	16	SNRNP25	Body	shore	Body-shore	-0.468976
cg11788307	-5.409	0.0664075	-14.3851	4e-23	7.63e-21	42.2418	9	KIF24	5'UTR	shore	5'UTR-shore	-0.717903
cg11938386	-3.84703	-1.2571	-14.3845	4.01e-23	7.64e-21	42.2395	6		IGR	shore	IGR-shore	-0.568843
cg01359676	-3.60162	1.06638	-14.3815	4.06e-23	7.72e-21	42.228	1	PLA2G2C	TSS1500	opensea	TSS1500-opensea	-0.483235
cg05368724	-3.50838	-1.18403	-14.3816	4.06e-23	7.72e-21	42.2283	19	ISYNA1	TSS1500	shore	TSS1500-shore	-0.544109
cg24577131	-2.83979	-2.87686	-14.3789	4.1e-23	7.8e-21	42.2182	21	SFRS15	TSS1500	shore	TSS1500-shore	-0.274488
cg02696428	-3.99241	-1.89166	-14.3781	4.11e-23	7.81e-21	42.2154	8		IGR	opensea	IGR-opensea	-0.549435
cg16401465	-3.48163	-1.25965	-14.3742	4.17e-23	7.93e-21	42.2006	1	GLT25D2	TSS1500	shore	TSS1500-shore	-0.53691
cg21554616	-3.86895	-0.917429	-14.3741	4.17e-23	7.93e-21	42.2001	3	RBP1	3'UTR	opensea	3'UTR-opensea	-0.592708
cg19811934	-2.52041	-1.55128	-14.3737	4.18e-23	7.94e-21	42.1988	8	T-SP1	TSS1500	opensea	TSS1500-opensea	-0.373114
cg12761421	-3.17135	0.235697	-14.3735	4.18e-23	7.94e-21	42.1979	20	UCKL1	Body	shore	Body-shore	-0.513346
cg21813905	-3.02125	0.116304	-14.3732	4.19e-23	7.94e-21	42.1967	6	TIAM2	Body	opensea	Body-opensea	-0.470973
cg24192505	-3.65677	-1.64283	-14.3733	4.19e-23	7.94e-21	42.1971	16	SNX29	3'UTR	shore	3'UTR-shore	-0.537145
cg00163549	-3.4287	-1.77905	-14.3706	4.23e-23	8.01e-21	42.1871	11	TMEM45B	5'UTR	shelf	5'UTR-shelf	-0.481947
cg25961567	-3.88795	-1.79643	-14.3707	4.23e-23	8.01e-21	42.1871	2		IGR	opensea	IGR-opensea	-0.555491
cg24512093	-2.86323	-1.45831	-14.3691	4.25e-23	8.05e-21	42.1812	11		IGR	shore	IGR-shore	-0.427607
cg18018313	-3.00864	-2.12563	-14.3688	4.26e-23	8.06e-21	42.1802	3		IGR	opensea	IGR-opensea	-0.3843
cg00876272	-4.51673	-0.526623	-14.3684	4.27e-23	8.06e-21	42.1786	20	KIF3B	3'UTR	opensea	3'UTR-opensea	-0.700418
cg21193744	-5.06835	-0.0330617	-14.3676	4.28e-23	8.09e-21	42.1754	9	SDCCAG3	Body	shore	Body-shore	-0.706445
cg15500907	-3.18533	-2.18534	-14.3666	4.29e-23	8.1e-21	42.172	8	RECQL4	Body	shore	Body-shore	-0.416639
cg16529592	-3.48	-1.16852	-14.3666	4.29e-23	8.1e-21	42.1719	7	ATG9B	1stExon	shelf	1stExon-shelf	-0.553469
cg25747190	-4.82636	-0.635675	-14.3657	4.31e-23	8.13e-21	42.1683	6	LCA5	3'UTR	opensea	3'UTR-opensea	-0.700248
cg11292721	-4.21261	-0.839408	-14.3648	4.32e-23	8.15e-21	42.1651	6	GRM4	Body	shore	Body-shore	-0.634507
cg05893029	-3.51684	-2.15054	-14.3646	4.33e-23	8.16e-21	42.1643	1	TGFBR3	Body	opensea	Body-opensea	-0.424042
cg03184011	-2.45136	-1.7738	-14.3639	4.34e-23	8.17e-21	42.1616	20		IGR	shelf	IGR-shelf	-0.336383
cg00484711	-2.37508	-1.7693	-14.3636	4.34e-23	8.18e-21	42.1606	6	HCP5	3'UTR	opensea	3'UTR-opensea	-0.338516
cg12907598	-5.33511	1.14689	-14.3625	4.36e-23	8.21e-21	42.1564	6	DACT2	Body	shore	Body-shore	-0.605892
cg25742326	-2.38426	-2.59756	-14.3624	4.36e-23	8.21e-21	42.156	7		IGR	opensea	IGR-opensea	-0.227409
cg01874152	-4.95001	-0.957235	-14.3621	4.37e-23	8.21e-21	42.1549	5	CAPSL	3'UTR	opensea	3'UTR-opensea	-0.709214
cg18154283	-3.50714	-2.24841	-14.3605	4.4e-23	8.26e-21	42.1489	19		IGR	shore	IGR-shore	-0.437982
cg02014733	-3.78284	-0.459766	-14.3594	4.41e-23	8.29e-21	42.1448	2		IGR	opensea	IGR-opensea	-0.612553
cg17345741	-3.75093	-1.76603	-14.3592	4.42e-23	8.29e-21	42.1439	20		IGR	shelf	IGR-shelf	-0.513616
cg27266824	-2.9814	-2.07063	-14.359	4.42e-23	8.3e-21	42.1433	10		IGR	shore	IGR-shore	-0.383447
cg09387224	-4.39461	-0.866057	-14.357	4.45e-23	8.36e-21	42.1355	11	NARS2	Body	opensea	Body-opensea	-0.649337
cg04203702	-5.10891	0.0958157	-14.3568	4.46e-23	8.36e-21	42.135	2	SH2D6	TSS1500	opensea	TSS1500-opensea	-0.703144
cg11724735	-5.75886	0.675168	-14.3564	4.46e-23	8.37e-21	42.1335	4	ENAM	3'UTR	opensea	3'UTR-opensea	-0.666356
cg22534509	-3.09929	-1.05678	-14.3524	4.53e-23	8.49e-21	42.1181	5	ANKRD33B	3'UTR	opensea	3'UTR-opensea	-0.495471
cg26013396	-4.01416	-0.051791	-14.3472	4.62e-23	8.65e-21	42.0988	20	KIAA1755	Body	shelf	Body-shelf	-0.619475
cg21505886	-3.60222	-2.11283	-14.3462	4.64e-23	8.67e-21	42.0949	5	NRG2	Body	opensea	Body-opensea	-0.453381
cg17819085	-3.98655	-1.59894	-14.3432	4.69e-23	8.77e-21	42.0837	2	SPTBN1	Body	opensea	Body-opensea	-0.573214
cg04086928	-3.35015	-0.63676	-14.3425	4.71e-23	8.79e-21	42.0807	15	MESP1	TSS1500	shore	TSS1500-shore	-0.508406
cg22219450	-3.59905	-1.13831	-14.3415	4.73e-23	8.82e-21	42.077	5		IGR	opensea	IGR-opensea	-0.555315
cg13787850	-2.75821	-2.15268	-14.3402	4.75e-23	8.86e-21	42.0723	13	XPO4	Body	shelf	Body-shelf	-0.337019
cg25271892	-2.79482	-2.61526	-14.3377	4.79e-23	8.94e-21	42.0628	1	DOCK7	Body	shore	Body-shore	-0.306207
cg01441622	-4.35875	-0.262412	-14.3374	4.8e-23	8.95e-21	42.0614	11		IGR	island	IGR-island	-0.631546
cg25405452	-4.34395	-1.0683	-14.3346	4.85e-23	9.03e-21	42.051	16		IGR	opensea	IGR-opensea	-0.641781
cg19256368	-4.83404	-0.308775	-14.3324	4.89e-23	9.1e-21	42.0428	14	LRFN5	5'UTR	opensea	5'UTR-opensea	-0.730701
cg05204104	-3.48918	-1.994	-14.3315	4.91e-23	9.13e-21	42.0393	5	AHRR	Body	opensea	Body-opensea	-0.4876
cg08736813	-3.93435	-0.99721	-14.3311	4.92e-23	9.14e-21	42.0379	1		IGR	shore	IGR-shore	-0.598318
cg23362032	-2.69886	0.592445	-14.3311	4.92e-23	9.14e-21	42.0376	13	TRPC4	5'UTR	opensea	5'UTR-opensea	-0.367827
cg03515844	-3.59085	-2.29589	-14.3309	4.92e-23	9.14e-21	42.037	14		IGR	shore	IGR-shore	-0.456771
cg19409133	-3.53682	-1.52373	-14.3304	4.93e-23	9.16e-21	42.035	2		IGR	opensea	IGR-opensea	-0.494047
cg04962480	-2.97169	-2.77744	-14.3302	4.93e-23	9.16e-21	42.0343	10		IGR	opensea	IGR-opensea	-0.28598
cg16696774	-3.18498	-1.33659	-14.3291	4.95e-23	9.19e-21	42.0304	12	SRGAP1	Body	opensea	Body-opensea	-0.491836
cg03582327	-3.73238	-0.792567	-14.3283	4.97e-23	9.22e-21	42.0272	12	EP400	3'UTR	opensea	3'UTR-opensea	-0.589351
cg03596479	-3.65373	-1.96358	-14.3252	5.03e-23	9.32e-21	42.0155	6	VPS52	Body	shore	Body-shore	-0.451972
cg10316899	-3.90021	-1.20498	-14.3224	5.08e-23	9.42e-21	42.0049	5	NKD2	Body	shore	Body-shore	-0.580271
cg15777760	-3.01664	-2.55231	-14.3223	5.08e-23	9.42e-21	42.0044	21	PSMG1	Body	shore	Body-shore	-0.34779
cg06891043	-3.78327	-1.50864	-14.3203	5.12e-23	9.48e-21	41.9971	1		IGR	shelf	IGR-shelf	-0.539496
cg25117091	-4.03597	-0.680239	-14.3203	5.12e-23	9.48e-21	41.9971	11	CARS	Body	opensea	Body-opensea	-0.638035
cg20703928	-4.81298	-0.624907	-14.3202	5.13e-23	9.48e-21	41.9966	20	TGM3	Body	shore	Body-shore	-0.706295
cg12474090	-3.46304	-1.25068	-14.3172	5.18e-23	9.58e-21	41.9852	1	ZNF238	1stExon	shore	1stExon-shore	-0.512064
cg12787553	-2.04257	-2.48479	-14.316	5.21e-23	9.62e-21	41.9808	7		IGR	opensea	IGR-opensea	-0.207241
cg18118795	-3.33456	-1.7037	-14.3152	5.22e-23	9.65e-21	41.9776	2	TMEM185B	Body	shore	Body-shore	-0.448486
cg10466728	-2.92451	-0.386982	-14.3144	5.24e-23	9.67e-21	41.9747	13		IGR	shore	IGR-shore	-0.45471
cg15429134	-4.67233	-2.08004	-14.3136	5.26e-23	9.7e-21	41.9717	6	PPT2	TSS1500	shore	TSS1500-shore	-0.590525
cg05405914	-3.42886	-2.27792	-14.3113	5.3e-23	9.78e-21	41.9628	6		IGR	opensea	IGR-opensea	-0.425269
cg20825022	-3.47901	-1.32941	-14.305	5.43e-23	1e-20	41.9389	6		IGR	opensea	IGR-opensea	-0.493257
cg25682080	-4.29323	-1.35648	-14.3037	5.46e-23	1e-20	41.9342	11		IGR	opensea	IGR-opensea	-0.609635
cg25132536	-2.99413	-1.98558	-14.3035	5.46e-23	1e-20	41.9334	16	VPS4A	Body	shore	Body-shore	-0.399265
cg05175803	-3.52146	-1.60949	-14.3032	5.47e-23	1.01e-20	41.9322	7		IGR	opensea	IGR-opensea	-0.487042
cg08639389	-4.66228	-0.350312	-14.3029	5.48e-23	1.01e-20	41.931	16	GSG1L	Body	island	Body-island	-0.701013
cg21937969	-5.27405	-0.372468	-14.3024	5.48e-23	1.01e-20	41.9294	14	CYP46A1	TSS200	island	TSS200-island	-0.758482
cg04294971	-4.30193	0.0035176	-14.3012	5.51e-23	1.01e-20	41.9248	14		IGR	shelf	IGR-shelf	-0.662417
cg15852826	-3.69855	-1.58547	-14.2996	5.54e-23	1.02e-20	41.9188	2		IGR	shore	IGR-shore	-0.535466
cg21062760	-3.54358	-1.435	-14.2984	5.57e-23	1.02e-20	41.914	7	ELMO1	Body	opensea	Body-opensea	-0.52986
cg20902975	-3.36522	-1.47535	-14.2955	5.63e-23	1.03e-20	41.9033	5	CCNJL	Body	shore	Body-shore	-0.505741
cg20074526	-4.0646	0.42454	-14.2949	5.65e-23	1.03e-20	41.9007	17	ZNF232	5'UTR	island	5'UTR-island	-0.610854
cg08983011	-3.65647	0.245723	-14.2931	5.68e-23	1.04e-20	41.8942	2	SNED1	Body	island	Body-island	-0.541694
cg01735991	-4.22815	-1.40811	-14.2929	5.69e-23	1.04e-20	41.8932	17	TMC8	Body	shelf	Body-shelf	-0.603056
cg14417896	-4.2198	-0.777243	-14.2926	5.69e-23	1.04e-20	41.8923	6	PEX6	1stExon	shore	1stExon-shore	-0.640874
cg14409029	-2.5104	-2.38629	-14.2921	5.7e-23	1.04e-20	41.8903	10	C10orf18	5'UTR	opensea	5'UTR-opensea	-0.269142
cg07003611	-5.78328	0.206059	-14.2918	5.71e-23	1.04e-20	41.8891	22		IGR	shelf	IGR-shelf	-0.742297
cg19882512	-4.38617	-0.423542	-14.2916	5.72e-23	1.04e-20	41.8882	3	XIRP1	5'UTR	opensea	5'UTR-opensea	-0.658953
cg13932916	-3.58303	-1.29947	-14.2914	5.72e-23	1.04e-20	41.8876	11		IGR	opensea	IGR-opensea	-0.557417
cg08666707	-2.89582	-0.83052	-14.2911	5.73e-23	1.04e-20	41.8866	1	LRRC8B	TSS1500	shore	TSS1500-shore	-0.467649
cg15512534	-5.10214	0.221047	-14.2911	5.73e-23	1.04e-20	41.8867	10	SVIL	TSS1500	island	TSS1500-island	-0.704304
cg01674585	-3.51778	-1.64836	-14.29	5.75e-23	1.05e-20	41.8822	7	PDGFA	Body	shelf	Body-shelf	-0.520473
cg16330965	-3.79672	-0.969507	-14.2881	5.79e-23	1.05e-20	41.8753	3	TBL1XR1	TSS1500	shore	TSS1500-shore	-0.609281
cg05376738	-2.72181	-2.74039	-14.2877	5.8e-23	1.06e-20	41.8735	7	WIPI2	Body	opensea	Body-opensea	-0.268906
cg24605325	-3.50828	-1.69234	-14.2871	5.81e-23	1.06e-20	41.8715	16	CRAMP1L	Body	opensea	Body-opensea	-0.495506
cg23009042	-3.07162	-1.67008	-14.2858	5.84e-23	1.06e-20	41.8665	17		IGR	island	IGR-island	-0.43152
cg25976340	-3.17833	-0.61398	-14.2841	5.88e-23	1.07e-20	41.86	8	CSMD1	TSS1500	shore	TSS1500-shore	-0.532942
cg10459187	-2.99386	-0.564095	-14.2834	5.9e-23	1.07e-20	41.8575	15	TRIM69	5'UTR	opensea	5'UTR-opensea	-0.487211
cg00737593	-4.11366	-0.809457	-14.2823	5.92e-23	1.07e-20	41.853	5	TRIO	Body	opensea	Body-opensea	-0.634033
cg24048338	-3.65475	-0.603023	-14.2806	5.96e-23	1.08e-20	41.8467	5		IGR	shore	IGR-shore	-0.55827
cg06788764	-6.27722	0.259171	-14.2798	5.98e-23	1.08e-20	41.8437	7	IKZF1	TSS1500	island	TSS1500-island	-0.816713
cg15718287	-3.15713	-2.44083	-14.2799	5.98e-23	1.08e-20	41.8441	6	GRM4	Body	shore	Body-shore	-0.366143
cg04983821	-2.63789	-2.77164	-14.279	6e-23	1.09e-20	41.8406	10	C10orf11	Body	opensea	Body-opensea	-0.273641
cg10583997	-2.87275	-2.40145	-14.2785	6.01e-23	1.09e-20	41.8388	14		IGR	opensea	IGR-opensea	-0.336262
cg08549335	-2.7499	-3.05422	-14.2777	6.03e-23	1.09e-20	41.8356	16	AP1G1	TSS1500	shore	TSS1500-shore	-0.228058
cg18256498	-4.92275	-1.11632	-14.2714	6.18e-23	1.12e-20	41.8117	4		IGR	shore	IGR-shore	-0.690246
cg08328483	-3.92579	-1.68357	-14.27	6.21e-23	1.12e-20	41.8065	4		IGR	island	IGR-island	-0.535145
cg19901005	-3.88194	-0.904475	-14.2672	6.27e-23	1.13e-20	41.7959	11	FXYD2	Body	opensea	Body-opensea	-0.587279
cg17756730	-3.71749	-1.60529	-14.2666	6.29e-23	1.13e-20	41.7936	10	LRIT2	TSS200	opensea	TSS200-opensea	-0.520643
cg09171562	-2.907	-0.720688	-14.2622	6.4e-23	1.15e-20	41.7769	8		IGR	opensea	IGR-opensea	-0.461688
cg26861995	-3.80957	-1.85042	-14.2608	6.43e-23	1.16e-20	41.7719	15	STARD9	Body	opensea	Body-opensea	-0.520641
cg14251777	-1.93219	-2.70331	-14.2607	6.43e-23	1.16e-20	41.7713	22	TTLL8	Body	shore	Body-shore	-0.201611
cg01412907	-3.60339	0.801733	-14.2599	6.45e-23	1.16e-20	41.7682	16	SALL1	TSS1500	island	TSS1500-island	-0.463079
cg26175815	-5.12162	-0.972837	-14.2591	6.47e-23	1.16e-20	41.7654	6	PRDM1	Body	opensea	Body-opensea	-0.722632
cg02766770	-3.3567	-0.692138	-14.2584	6.49e-23	1.17e-20	41.7627	13	DLEU7	Body	shore	Body-shore	-0.53795
cg04697624	-2.68627	-2.3267	-14.2576	6.51e-23	1.17e-20	41.7596	16	HSD17B2	Body	opensea	Body-opensea	-0.346851
cg04161859	-2.98897	-1.77644	-14.255	6.57e-23	1.18e-20	41.7498	16	ANKRD11	Body	shelf	Body-shelf	-0.432307
cg02767093	-2.33788	-2.85594	-14.2534	6.61e-23	1.19e-20	41.7439	3		IGR	opensea	IGR-opensea	-0.212074
cg17723156	-1.97683	-2.48534	-14.2527	6.63e-23	1.19e-20	41.741	3	NAALADL2	Body	opensea	Body-opensea	-0.200905
cg17598552	-3.63418	-0.829722	-14.2507	6.68e-23	1.2e-20	41.7335	15		IGR	shore	IGR-shore	-0.568809
cg01498249	-2.46645	-1.1292	-14.2505	6.69e-23	1.2e-20	41.7328	2		IGR	shelf	IGR-shelf	-0.392961
cg00589541	-4.85946	-0.472417	-14.25	6.7e-23	1.2e-20	41.7308	11	EHD1	Body	opensea	Body-opensea	-0.723824
cg26187031	-3.57189	-0.671119	-14.2499	6.7e-23	1.2e-20	41.7306	4		IGR	opensea	IGR-opensea	-0.578776
cg16472834	-3.91056	-1.23406	-14.2494	6.71e-23	1.2e-20	41.7287	15		IGR	opensea	IGR-opensea	-0.602509
cg03771282	-3.24619	-1.98844	-14.2475	6.77e-23	1.21e-20	41.7212	6	C6orf136	Body	shelf	Body-shelf	-0.416197
cg13389146	-4.09419	-0.973316	-14.2476	6.76e-23	1.21e-20	41.7216	12		IGR	opensea	IGR-opensea	-0.618449
cg24941292	-3.54846	0.485043	-14.2474	6.77e-23	1.21e-20	41.721	20	LOC388796	Body	shore	Body-shore	-0.497762
cg03752203	-4.03394	-1.79507	-14.2471	6.77e-23	1.21e-20	41.7199	13	SERP2	Body	opensea	Body-opensea	-0.504578
cg06363968	-2.69952	-0.21964	-14.2469	6.78e-23	1.21e-20	41.7189	5	ZNF608	Body	opensea	Body-opensea	-0.441634
cg04410446	-5.69612	-0.644444	-14.2459	6.81e-23	1.22e-20	41.7152	15		IGR	shelf	IGR-shelf	-0.792227
cg20308351	-4.27151	-1.51658	-14.2444	6.85e-23	1.22e-20	41.7095	14		IGR	opensea	IGR-opensea	-0.605113
cg05829046	-2.24265	0.988218	-14.2442	6.85e-23	1.22e-20	41.7089	2	SGPP2	Body	opensea	Body-opensea	-0.328699
cg27084654	-4.0553	-1.59383	-14.2441	6.85e-23	1.22e-20	41.7084	11		IGR	opensea	IGR-opensea	-0.574333
cg10559803	-2.58997	-1.98832	-14.2406	6.94e-23	1.24e-20	41.6953	10	KCNK18	1stExon	opensea	1stExon-opensea	-0.354786
cg20664313	-2.38608	-0.44578	-14.2407	6.94e-23	1.24e-20	41.6955	4	ZFYVE28	Body	opensea	Body-opensea	-0.419567
cg21116284	-4.25589	-0.905655	-14.2391	6.98e-23	1.24e-20	41.6897	16	CDH11	5'UTR	opensea	5'UTR-opensea	-0.639122
cg02010963	-1.82514	-2.34109	-14.2372	7.04e-23	1.25e-20	41.6822	4		IGR	opensea	IGR-opensea	-0.216063
cg05756492	-4.72509	-2.14063	-14.2371	7.04e-23	1.25e-20	41.6819	16	GP2	3'UTR	opensea	3'UTR-opensea	-0.541083
cg16133703	-3.9799	-1.06161	-14.236	7.07e-23	1.26e-20	41.6777	16		IGR	shelf	IGR-shelf	-0.604498
cg02532928	-2.62033	-1.86348	-14.2346	7.11e-23	1.26e-20	41.6726	16	IL4R	Body	opensea	Body-opensea	-0.347906
cg07265015	-3.50888	-1.49863	-14.2325	7.16e-23	1.27e-20	41.6644	4	ARHGAP10	Body	opensea	Body-opensea	-0.507645
cg07633835	-4.58112	-0.468888	-14.2312	7.2e-23	1.28e-20	41.6597	3		IGR	opensea	IGR-opensea	-0.662981
cg14565781	-3.38508	-1.54079	-14.231	7.2e-23	1.28e-20	41.6588	2		IGR	opensea	IGR-opensea	-0.503113
cg27314761	-3.44688	-0.221801	-14.2292	7.25e-23	1.29e-20	41.652	2		IGR	opensea	IGR-opensea	-0.520695
cg18159802	-3.15827	-2.20233	-14.2286	7.27e-23	1.29e-20	41.6495	12	DYNLL1	Body	shore	Body-shore	-0.387974
cg06819296	-3.51155	-1.99899	-14.2271	7.31e-23	1.3e-20	41.6441	14	SLC25A21	Body	island	Body-island	-0.480257
cg03604731	-4.19363	-0.462126	-14.2265	7.33e-23	1.3e-20	41.6417	5		IGR	opensea	IGR-opensea	-0.619763
cg12845808	-4.12495	-0.243062	-14.2241	7.4e-23	1.31e-20	41.6328	12	ISCU	3'UTR	opensea	3'UTR-opensea	-0.646944
cg04638265	-3.79109	-1.89686	-14.2235	7.42e-23	1.31e-20	41.6302	5		IGR	opensea	IGR-opensea	-0.468057
cg27511678	-3.28341	-2.52377	-14.2228	7.43e-23	1.32e-20	41.6277	6	DUSP22	Body	shore	Body-shore	-0.353109
cg19352832	-3.4566	-1.62219	-14.2195	7.53e-23	1.33e-20	41.6152	14	KIF26A	Body	island	Body-island	-0.511957
cg00589550	-3.7713	1.17236	-14.2179	7.58e-23	1.34e-20	41.6091	2	RUFY4	Body	opensea	Body-opensea	-0.449558
cg07842386	-3.52721	-1.24884	-14.2179	7.57e-23	1.34e-20	41.6091	12	BCL2L14	5'UTR	opensea	5'UTR-opensea	-0.533626
cg26700919	-3.35516	-0.513021	-14.2166	7.61e-23	1.35e-20	41.604	11		IGR	opensea	IGR-opensea	-0.525645
cg12271487	-2.98777	-1.34861	-14.2159	7.63e-23	1.35e-20	41.6014	2		IGR	shelf	IGR-shelf	-0.450852
cg06803614	-3.60812	-1.2446	-14.2157	7.64e-23	1.35e-20	41.6007	7	ZNF727	Body	island	Body-island	-0.516916
cg03292992	-4.55153	-1.41191	-14.2152	7.65e-23	1.35e-20	41.5988	4	COMMD8	Body	shore	Body-shore	-0.658718
cg07826255	-4.16291	-1.67898	-14.2139	7.69e-23	1.36e-20	41.594	6	TNXB	TSS1500	opensea	TSS1500-opensea	-0.572079
cg21595092	-3.50341	-1.40851	-14.2135	7.7e-23	1.36e-20	41.5925	10		IGR	opensea	IGR-opensea	-0.528258
cg23525708	-4.30045	-0.874899	-14.2136	7.7e-23	1.36e-20	41.5926	3	BHLHE40	Body	shore	Body-shore	-0.652187
cg22967080	-3.81824	-1.20682	-14.2132	7.71e-23	1.36e-20	41.5911	4	FBXW7	5'UTR	shelf	5'UTR-shelf	-0.556833
cg08236537	-3.33931	-1.42358	-14.2129	7.72e-23	1.36e-20	41.5903	10	HKDC1	Body	shelf	Body-shelf	-0.488456
cg09758796	-5.21497	-0.371945	-14.2123	7.74e-23	1.36e-20	41.5879	13		IGR	shelf	IGR-shelf	-0.757428
cg09461545	-3.71791	-2.11048	-14.2118	7.75e-23	1.36e-20	41.586	9		IGR	shore	IGR-shore	-0.479358
cg18708252	-2.43696	-2.02135	-14.2106	7.79e-23	1.37e-20	41.5815	5		IGR	opensea	IGR-opensea	-0.334631
cg14940871	-2.97189	-1.69275	-14.2049	7.96e-23	1.4e-20	41.5599	15	ZNF710	TSS1500	island	TSS1500-island	-0.402503
cg02128483	-3.61329	0.207009	-14.2044	7.98e-23	1.4e-20	41.558	13	STK24	Body	opensea	Body-opensea	-0.515019
cg12430029	-3.83089	-1.46473	-14.2031	8.02e-23	1.41e-20	41.5531	9		IGR	shore	IGR-shore	-0.552596
cg20750319	-4.40617	-1.42946	-14.2022	8.05e-23	1.41e-20	41.5493	3		IGR	opensea	IGR-opensea	-0.612374
cg23205886	-3.76483	-2.17534	-14.2022	8.05e-23	1.41e-20	41.5494	15		IGR	opensea	IGR-opensea	-0.468537
cg12743031	-2.93794	-1.86707	-14.2005	8.1e-23	1.42e-20	41.5432	20	C20orf199	Body	shore	Body-shore	-0.390228
cg00326908	-3.26332	-2.97266	-14.1996	8.12e-23	1.42e-20	41.5398	1	CDK11B	Body	shelf	Body-shelf	-0.316437
cg09666532	-3.03516	-1.18641	-14.1913	8.39e-23	1.47e-20	41.5083	3	THRB	5'UTR	opensea	5'UTR-opensea	-0.474144
cg20033652	-2.87755	-2.46629	-14.1901	8.42e-23	1.47e-20	41.5038	20	PRIC285	5'UTR	shore	5'UTR-shore	-0.302355
cg22421804	-5.2139	-0.808364	-14.1861	8.56e-23	1.5e-20	41.4883	5	LOX	Body	shelf	Body-shelf	-0.733259
cg02961472	-3.95162	-1.12814	-14.1859	8.56e-23	1.5e-20	41.4877	15	POLG	TSS1500	shore	TSS1500-shore	-0.5984
cg10720154	-3.81276	-0.761351	-14.1858	8.57e-23	1.5e-20	41.4872	15	PARP16	Body	shore	Body-shore	-0.597
cg13598358	-3.67455	-1.41829	-14.1854	8.58e-23	1.5e-20	41.4857	16	UBE2I	5'UTR	shore	5'UTR-shore	-0.531712
cg00294956	-2.55427	-2.23314	-14.1836	8.64e-23	1.51e-20	41.4787	1	PRDM16	Body	shore	Body-shore	-0.31237
cg02402091	-3.01341	-2.36938	-14.1833	8.65e-23	1.51e-20	41.4778	2		IGR	shore	IGR-shore	-0.360449
cg19730887	-4.14377	-1.5424	-14.1806	8.74e-23	1.52e-20	41.4674	7	SCRN1	5'UTR	shore	5'UTR-shore	-0.583929
cg26020069	-3.42461	-0.417884	-14.1805	8.74e-23	1.52e-20	41.4672	7	PCOLCE	TSS1500	shelf	TSS1500-shelf	-0.542874
cg09565806	-2.71977	-2.9108	-14.18	8.76e-23	1.52e-20	41.4654	7	CNPY1	5'UTR	island	5'UTR-island	-0.247867
cg05036103	-3.98255	0.436211	-14.1778	8.83e-23	1.54e-20	41.4567	12	SOX5	5'UTR	opensea	5'UTR-opensea	-0.560399
cg07109745	-4.71417	-1.01192	-14.1774	8.85e-23	1.54e-20	41.4553	1	MXRA8	TSS1500	shelf	TSS1500-shelf	-0.649281
cg27023597	-3.69246	-1.78732	-14.1752	8.92e-23	1.55e-20	41.447	11	CD82	Body	opensea	Body-opensea	-0.519075
cg15544235	-3.85743	-1.22262	-14.1747	8.94e-23	1.55e-20	41.4452	14	MIR654	TSS1500	opensea	TSS1500-opensea	-0.580034
cg00001793	-3.13517	-1.25448	-14.1744	8.95e-23	1.55e-20	41.4439	1		IGR	shore	IGR-shore	-0.480013
cg20309677	-5.73155	0.730815	-14.1743	8.95e-23	1.55e-20	41.4436	5	ATOX1	Body	shore	Body-shore	-0.699689
cg07027502	-3.19868	-2.44051	-14.1731	8.99e-23	1.56e-20	41.4388	7	DPY19L1	Body	shelf	Body-shelf	-0.379157
cg20571967	-4.56616	0.123993	-14.173	8.99e-23	1.56e-20	41.4387	12	NR1H4	Body	opensea	Body-opensea	-0.644718
cg06900514	-4.29262	-0.940938	-14.1729	9e-23	1.56e-20	41.4382	2		IGR	shore	IGR-shore	-0.646741
cg08287306	-2.43973	-2.3151	-14.1718	9.04e-23	1.57e-20	41.4341	14	MYH7	TSS200	opensea	TSS200-opensea	-0.292597
cg11629220	-4.64566	-0.802767	-14.1706	9.08e-23	1.57e-20	41.4295	22		IGR	shelf	IGR-shelf	-0.665587
cg02305757	-2.70649	-1.95339	-14.1704	9.09e-23	1.57e-20	41.4287	6		IGR	opensea	IGR-opensea	-0.346617
cg06893560	-3.95643	-0.681755	-14.1697	9.11e-23	1.58e-20	41.4262	6	ZNF76	Body	opensea	Body-opensea	-0.600565
cg10453481	-4.79375	-0.164071	-14.1692	9.13e-23	1.58e-20	41.4241	6		IGR	shore	IGR-shore	-0.702479
cg26915618	-4.65623	0.578322	-14.1687	9.15e-23	1.58e-20	41.4222	1		IGR	island	IGR-island	-0.622765
cg20737909	-3.2061	-1.88493	-14.168	9.17e-23	1.58e-20	41.4197	1	NID1	TSS1500	shore	TSS1500-shore	-0.463077
cg20813370	-3.78199	-0.990636	-14.1668	9.21e-23	1.59e-20	41.415	3		IGR	opensea	IGR-opensea	-0.57496
cg00767069	-2.94328	-2.51002	-14.1666	9.22e-23	1.59e-20	41.4143	15	ATP10A	Body	opensea	Body-opensea	-0.31601
cg27319563	-4.54063	-1.04275	-14.1633	9.34e-23	1.61e-20	41.4019	6	SLC44A4	Body	shore	Body-shore	-0.657616
cg01595262	-5.28889	-0.610504	-14.1597	9.46e-23	1.63e-20	41.3882	6		IGR	shore	IGR-shore	-0.742669
cg22627753	-4.01351	-1.73068	-14.1594	9.48e-23	1.63e-20	41.387	15	MIR184	TSS1500	opensea	TSS1500-opensea	-0.532008
cg07710211	-4.32953	-1.21132	-14.159	9.49e-23	1.63e-20	41.3854	4	PPP2R2C	TSS200	shelf	TSS200-shelf	-0.652963
cg01582066	-2.9183	-1.84417	-14.1586	9.51e-23	1.64e-20	41.384	6	CRIP3	Body	shore	Body-shore	-0.408854
cg08818207	-2.43801	-2.28861	-14.1575	9.54e-23	1.64e-20	41.3799	3	ARPP-21	Body	opensea	Body-opensea	-0.283343
cg06640997	-3.90055	-1.73705	-14.1557	9.61e-23	1.65e-20	41.373	6	PI16	TSS1500	opensea	TSS1500-opensea	-0.546784
cg21370074	-2.58111	-0.817917	-14.1557	9.61e-23	1.65e-20	41.3729	11	NTM	Body	opensea	Body-opensea	-0.421471
cg14134003	-2.55777	-3.37629	-14.1546	9.65e-23	1.66e-20	41.3688	10		IGR	opensea	IGR-opensea	-0.2044
cg10805254	-3.87732	-1.50956	-14.154	9.67e-23	1.66e-20	41.3664	12	ITGA5	Body	opensea	Body-opensea	-0.563709
cg16614527	-5.72464	-0.745303	-14.1532	9.7e-23	1.67e-20	41.3634	7		IGR	opensea	IGR-opensea	-0.765611
cg08106961	-2.92954	-2.26081	-14.1523	9.74e-23	1.67e-20	41.3598	5	C5orf45	Body	shelf	Body-shelf	-0.378403
cg04945753	-4.06981	-1.42744	-14.1509	9.79e-23	1.68e-20	41.3546	7	PPP1R3A	TSS200	opensea	TSS200-opensea	-0.573931
cg15417287	-4.00403	-0.319394	-14.1496	9.84e-23	1.69e-20	41.3498	5		IGR	opensea	IGR-opensea	-0.610197
cg12063018	-3.69681	-2.20149	-14.1494	9.85e-23	1.69e-20	41.3489	4	CXCL5	TSS1500	shore	TSS1500-shore	-0.449491
cg10262747	-5.27524	-0.240354	-14.1477	9.91e-23	1.7e-20	41.3426	2		IGR	opensea	IGR-opensea	-0.775791
cg18545695	-2.74632	-2.77453	-14.1466	9.95e-23	1.7e-20	41.3381	7	DDC	5'UTR	opensea	5'UTR-opensea	-0.261136
cg04049033	-4.75265	0.417038	-14.1457	9.99e-23	1.71e-20	41.3347	5	MGAT1	5'UTR	shore	5'UTR-shore	-0.680391
cg21415035	-4.21538	-0.156014	-14.1452	1e-22	1.71e-20	41.3329	14	RIN3	Body	shore	Body-shore	-0.633844
cg23419447	-2.8597	-1.19985	-14.145	1e-22	1.71e-20	41.332	5	BASP1	5'UTR	shelf	5'UTR-shelf	-0.457937
cg17769836	-4.024	-1.18104	-14.1431	1.01e-22	1.72e-20	41.325	12	PXMP2	Body	opensea	Body-opensea	-0.613011
cg02048922	-2.95887	-1.9998	-14.1426	1.01e-22	1.73e-20	41.3231	19	SGTA	5'UTR	island	5'UTR-island	-0.363669
cg23403099	-2.24007	-2.2942	-14.1424	1.01e-22	1.73e-20	41.3222	5	ODZ2	TSS1500	opensea	TSS1500-opensea	-0.268624
cg00282195	-3.50129	-1.07294	-14.1422	1.01e-22	1.73e-20	41.3216	8	PLEC1	Body	shelf	Body-shelf	-0.522338
cg01561864	-4.02213	-0.166544	-14.142	1.01e-22	1.73e-20	41.3209	1	MIB2	TSS1500	shore	TSS1500-shore	-0.601673
cg04755674	-3.17004	-1.4241	-14.1397	1.02e-22	1.74e-20	41.312	15		IGR	opensea	IGR-opensea	-0.497984
cg07429623	-3.57558	-1.53712	-14.1379	1.03e-22	1.75e-20	41.305	3	UBE2E2	3'UTR	opensea	3'UTR-opensea	-0.539446
cg11925609	-3.3326	-1.54878	-14.1372	1.03e-22	1.76e-20	41.3024	16	OR2C1	TSS200	opensea	TSS200-opensea	-0.480835
cg14479377	-4.37202	-1.26279	-14.1364	1.03e-22	1.76e-20	41.2996	8		IGR	shelf	IGR-shelf	-0.648603
cg12693641	-2.31558	-2.20218	-14.1363	1.04e-22	1.76e-20	41.299	2		IGR	opensea	IGR-opensea	-0.293599
cg26312071	-4.05302	-1.70575	-14.1339	1.05e-22	1.78e-20	41.2898	12	RASSF8	5'UTR	opensea	5'UTR-opensea	-0.56061
cg24652205	-4.84181	-0.199134	-14.1333	1.05e-22	1.78e-20	41.2876	22	LOC150381	Body	shelf	Body-shelf	-0.706593
cg24088496	-2.59072	-2.48151	-14.1312	1.06e-22	1.79e-20	41.2798	7	PTPRN2	Body	shelf	Body-shelf	-0.29094
cg18655633	-3.13239	-1.87645	-14.1292	1.06e-22	1.81e-20	41.272	11		IGR	shore	IGR-shore	-0.430169
cg21700774	-4.63427	-0.0522188	-14.127	1.07e-22	1.82e-20	41.2638	13	SOX1	1stExon	island	1stExon-island	-0.672035
cg02220284	-3.63577	-0.273304	-14.1243	1.08e-22	1.84e-20	41.2532	4		IGR	shore	IGR-shore	-0.584724
cg17516156	-3.69498	-0.626305	-14.1235	1.09e-22	1.84e-20	41.2503	5	PIK3R1	Body	shore	Body-shore	-0.581568
cg11732063	-5.70117	0.0394271	-14.1232	1.09e-22	1.84e-20	41.2491	15	SLCO3A1	Body	opensea	Body-opensea	-0.772623
cg21908828	-4.70037	-0.77869	-14.1226	1.09e-22	1.85e-20	41.2468	5	APC	5'UTR	opensea	5'UTR-opensea	-0.713578
cg13690590	-2.41988	2.49052	-14.1213	1.1e-22	1.86e-20	41.2419	16	FOXF1	3'UTR	shore	3'UTR-shore	-0.20836
cg17994788	-3.45766	-1.13019	-14.1188	1.11e-22	1.87e-20	41.2323	16	NOD2	Body	opensea	Body-opensea	-0.549549
cg12229979	-4.43897	-0.931353	-14.1183	1.11e-22	1.88e-20	41.2307	2	DLX1	3'UTR	shore	3'UTR-shore	-0.646723
cg14945086	-3.54968	-1.18703	-14.1182	1.11e-22	1.88e-20	41.2304	4	FAT1	TSS200	island	TSS200-island	-0.576482
cg10704729	-2.82126	-1.92596	-14.1158	1.12e-22	1.89e-20	41.2211	2	PARD3B	Body	opensea	Body-opensea	-0.385473
cg15075241	-4.16806	-1.08528	-14.1143	1.13e-22	1.9e-20	41.2155	22	SEC14L4	Body	shore	Body-shore	-0.646421
cg24065807	-4.13157	-1.48773	-14.114	1.13e-22	1.9e-20	41.2144	2	NPAS2	5'UTR	opensea	5'UTR-opensea	-0.593319
cg08783317	-3.18573	-1.57645	-14.1138	1.13e-22	1.9e-20	41.2135	10	LHPP	Body	island	Body-island	-0.412296
cg20359147	-4.03054	-0.0428333	-14.1134	1.13e-22	1.91e-20	41.2121	5	PCDHB16	1stExon	shore	1stExon-shore	-0.608862
cg09238666	-4.0511	-0.360707	-14.1124	1.14e-22	1.91e-20	41.208	11	RAB30	Body	opensea	Body-opensea	-0.645784
cg01066046	-2.68308	-1.89611	-14.1122	1.14e-22	1.91e-20	41.2072	6	NOTCH4	Body	opensea	Body-opensea	-0.347808
cg13507452	-4.98333	-0.732763	-14.1095	1.15e-22	1.93e-20	41.1972	2		IGR	opensea	IGR-opensea	-0.730301
cg26184741	-3.07612	-1.47966	-14.1088	1.15e-22	1.94e-20	41.1945	6	TAPBP	Body	shore	Body-shore	-0.463749
cg17518962	-1.903	-2.326	-14.108	1.15e-22	1.94e-20	41.1914	4	PPP2R2C	Body	shore	Body-shore	-0.22289
cg26690127	-4.41925	-1.36615	-14.1064	1.16e-22	1.95e-20	41.1854	6		IGR	opensea	IGR-opensea	-0.630056
cg26247880	-2.8895	-1.8074	-14.1062	1.16e-22	1.95e-20	41.1845	2	RBMS1	Body	opensea	Body-opensea	-0.381526
cg25436157	-3.41111	-1.96273	-14.1056	1.17e-22	1.96e-20	41.1821	20	OPRL1	5'UTR	shore	5'UTR-shore	-0.451555
cg08259083	-4.82437	-0.119086	-14.1022	1.18e-22	1.98e-20	41.1692	9	ALAD	5'UTR	shore	5'UTR-shore	-0.683274
cg08781403	-4.62845	-0.820085	-14.1006	1.19e-22	1.99e-20	41.1631	11	CHRM4	TSS1500	shore	TSS1500-shore	-0.694048
cg18826637	-2.6647	-2.36292	-14.1001	1.19e-22	1.99e-20	41.1614	11	CXCR5	TSS1500	opensea	TSS1500-opensea	-0.320151
cg01482790	-3.2407	-1.64622	-14.0994	1.19e-22	2e-20	41.1584	12	RPH3A	5'UTR	opensea	5'UTR-opensea	-0.456519
cg11753018	-3.5567	-2.28346	-14.0994	1.19e-22	2e-20	41.1587	22	GAS2L1	Body	shore	Body-shore	-0.430481
cg24174608	-2.6915	-2.69105	-14.0991	1.19e-22	2e-20	41.1574	7	C7orf20	TSS1500	shore	TSS1500-shore	-0.29334
cg00363177	-2.58082	-0.568576	-14.0989	1.2e-22	2e-20	41.1565	6		IGR	opensea	IGR-opensea	-0.4225
cg03737424	-3.84498	0.187037	-14.0985	1.2e-22	2e-20	41.1551	11		IGR	opensea	IGR-opensea	-0.540366
cg08886790	-4.94855	-0.799078	-14.0934	1.22e-22	2.04e-20	41.1358	8	LOC100130274	TSS200	island	TSS200-island	-0.71414
cg04375688	-4.30038	-1.00319	-14.092	1.23e-22	2.05e-20	41.1303	7	PTPRN2	Body	shore	Body-shore	-0.654585
cg12145394	-2.6566	-2.28599	-14.0912	1.23e-22	2.06e-20	41.1274	9	TMEM8C	TSS1500	opensea	TSS1500-opensea	-0.319188
cg06226703	-4.93233	-0.333782	-14.0858	1.26e-22	2.1e-20	41.1066	4		IGR	opensea	IGR-opensea	-0.734332
cg23480341	-3.23727	-3.09214	-14.0859	1.26e-22	2.1e-20	41.107	10	FRMD4A	Body	opensea	Body-opensea	-0.293547
cg18034299	-2.55656	-2.34563	-14.083	1.27e-22	2.12e-20	41.0961	16	LITAF	TSS1500	shore	TSS1500-shore	-0.291324
cg08998657	-4.05971	-0.219539	-14.0825	1.27e-22	2.12e-20	41.0942	5	SERINC5	Body	opensea	Body-opensea	-0.624215
cg10094358	-2.27779	-2.21087	-14.0817	1.28e-22	2.13e-20	41.0911	7	FKBP14	Body	shore	Body-shore	-0.263161
cg03540494	-3.89106	-1.17949	-14.0799	1.29e-22	2.14e-20	41.0843	14		IGR	opensea	IGR-opensea	-0.584354
cg14993140	-3.55289	1.07863	-14.08	1.29e-22	2.14e-20	41.0847	3	C3orf51	TSS1500	opensea	TSS1500-opensea	-0.492371
cg17618872	-3.7921	-1.26204	-14.0798	1.29e-22	2.14e-20	41.0841	2	MEIS1	Body	shore	Body-shore	-0.595047
cg17107017	-5.9733	0.955432	-14.0785	1.29e-22	2.15e-20	41.0791	2	SLC9A2	Body	shelf	Body-shelf	-0.683594
cg11637005	-2.95004	-3.23932	-14.0776	1.3e-22	2.16e-20	41.0754	2	SLC4A5	Body	opensea	Body-opensea	-0.237956
cg07243762	-4.0632	-1.77948	-14.0762	1.3e-22	2.17e-20	41.0702	13		IGR	opensea	IGR-opensea	-0.569717
cg14178364	-4.37747	-0.985622	-14.0757	1.31e-22	2.17e-20	41.0682	18	NFATC1	Body	island	Body-island	-0.649571
cg19660243	-3.3366	-0.914615	-14.0758	1.31e-22	2.17e-20	41.0685	5	LOC389333	TSS1500	shore	TSS1500-shore	-0.559284
cg05762671	-3.83956	-1.44861	-14.0736	1.32e-22	2.19e-20	41.0603	16	ZFPM1	Body	shelf	Body-shelf	-0.554076
cg06585893	-3.30736	-1.43204	-14.0727	1.32e-22	2.19e-20	41.0567	20		IGR	shore	IGR-shore	-0.482573
cg16253834	-3.60509	-0.645877	-14.071	1.33e-22	2.21e-20	41.0502	6	VARS	Body	shelf	Body-shelf	-0.617349
cg26476820	-3.72591	-1.42718	-14.0697	1.34e-22	2.22e-20	41.0456	12		IGR	shelf	IGR-shelf	-0.529851
cg08544436	-3.42932	-1.69113	-14.0689	1.34e-22	2.22e-20	41.0424	11		IGR	opensea	IGR-opensea	-0.447972
cg01770019	-3.08925	-1.57196	-14.0676	1.35e-22	2.23e-20	41.0375	12		IGR	opensea	IGR-opensea	-0.434136
cg27131563	-4.30865	1.26762	-14.0672	1.35e-22	2.24e-20	41.0357	15	IGF1R	Body	island	Body-island	-0.521332
cg23716690	-4.034	-1.11455	-14.0666	1.35e-22	2.24e-20	41.0335	12		IGR	opensea	IGR-opensea	-0.615043
cg01003666	-3.41282	-2.45322	-14.0663	1.35e-22	2.24e-20	41.0325	11	CARD17	Body	opensea	Body-opensea	-0.374577
cg13051970	-3.15593	-1.80894	-14.0662	1.36e-22	2.24e-20	41.032	22	SBF1	Body	shore	Body-shore	-0.458228
cg19043207	-3.19359	-1.31249	-14.0655	1.36e-22	2.25e-20	41.0292	6	C6orf195	Body	opensea	Body-opensea	-0.49229
cg18414381	-3.86825	-1.01896	-14.0634	1.37e-22	2.26e-20	41.0215	7		IGR	island	IGR-island	-0.584287
cg05877104	-2.89202	-1.8047	-14.0612	1.38e-22	2.28e-20	41.013	2		IGR	shore	IGR-shore	-0.387074
cg07710971	-6.20504	0.732247	-14.0612	1.38e-22	2.28e-20	41.0129	11	DKK3	TSS1500	shore	TSS1500-shore	-0.728533
cg26991433	-2.34036	-2.15243	-14.061	1.38e-22	2.28e-20	41.0124	2	SPTBN1	Body	shore	Body-shore	-0.292596
cg14086122	-2.40822	-2.26529	-14.0577	1.4e-22	2.31e-20	40.9996	14	RIN3	Body	opensea	Body-opensea	-0.268797
cg17529152	-2.70579	-2.28368	-14.0561	1.41e-22	2.32e-20	40.9936	5	ARHGAP26	Body	opensea	Body-opensea	-0.338881
cg21915449	-3.29591	-1.79272	-14.0557	1.41e-22	2.33e-20	40.992	3	SLC7A14	5'UTR	opensea	5'UTR-opensea	-0.443566
cg27386431	-2.83194	-1.97055	-14.0543	1.42e-22	2.34e-20	40.9865	3	ZNF148	5'UTR	shore	5'UTR-shore	-0.364532
cg04957903	-4.39915	0.257283	-14.0532	1.42e-22	2.35e-20	40.9825	19	ZNF628	TSS1500	shore	TSS1500-shore	-0.594198
cg27462475	-4.85854	-0.76027	-14.0521	1.43e-22	2.36e-20	40.9781	22	MKL1	Body	shelf	Body-shelf	-0.717584
cg02059214	-4.7283	-0.862575	-14.0507	1.44e-22	2.37e-20	40.9729	8	ARHGEF10	Body	shore	Body-shore	-0.691401
cg13031551	-3.00277	-0.260015	-14.0485	1.45e-22	2.39e-20	40.9647	10	C10orf47	Body	shore	Body-shore	-0.49906
cg01503516	-3.43057	-1.51121	-14.0454	1.47e-22	2.41e-20	40.9525	11	HCCA2	Body	opensea	Body-opensea	-0.490545
cg06280059	-3.93503	-0.859941	-14.0454	1.47e-22	2.41e-20	40.9527	18	AQP4	Body	shore	Body-shore	-0.632658
cg08461692	-2.86358	-2.60533	-14.0428	1.48e-22	2.44e-20	40.9429	19	CACNG8	Body	shelf	Body-shelf	-0.298572
cg23876056	-4.88377	0.27704	-14.0413	1.49e-22	2.45e-20	40.9372	9	BRD3	Body	shore	Body-shore	-0.641677
cg00175403	-3.00934	-1.88105	-14.0412	1.49e-22	2.45e-20	40.9366	5	IRX1	Body	island	Body-island	-0.410613
cg21417204	-3.21909	-1.53428	-14.0394	1.5e-22	2.46e-20	40.9299	10	SLC18A3	1stExon	island	1stExon-island	-0.492016
cg07797372	-2.77851	-2.0359	-14.0372	1.52e-22	2.48e-20	40.9214	15	TLN2	Body	opensea	Body-opensea	-0.368782
cg24111025	-4.69596	-0.852526	-14.0367	1.52e-22	2.49e-20	40.9196	2		IGR	opensea	IGR-opensea	-0.67291
cg13976502	-3.549	-2.80511	-14.0347	1.53e-22	2.51e-20	40.9117	2		IGR	opensea	IGR-opensea	-0.355457
cg14767165	-2.28871	-2.619	-14.0345	1.53e-22	2.51e-20	40.9111	13	DAOA	TSS1500	opensea	TSS1500-opensea	-0.255894
cg25205321	-3.3619	-1.68683	-14.0331	1.54e-22	2.52e-20	40.9058	20		IGR	shore	IGR-shore	-0.494586
cg10648960	-3.34861	-0.649267	-14.0302	1.56e-22	2.55e-20	40.8946	16		IGR	opensea	IGR-opensea	-0.555265
cg21217221	-4.20323	-0.963045	-14.0278	1.57e-22	2.57e-20	40.8856	12	PPFIBP1	5'UTR	opensea	5'UTR-opensea	-0.646671
cg16971128	-4.68113	-1.18387	-14.0266	1.58e-22	2.58e-20	40.8808	4	SFRP2	TSS1500	shore	TSS1500-shore	-0.640677
cg25879836	-1.91659	-2.44422	-14.0224	1.6e-22	2.62e-20	40.8648	18	C18orf1	TSS1500	opensea	TSS1500-opensea	-0.223692
cg01016102	-4.24264	-0.966153	-14.0213	1.61e-22	2.63e-20	40.8608	6	CUTA	Body	shore	Body-shore	-0.630163
cg12691330	-3.32718	-1.49787	-14.02	1.62e-22	2.64e-20	40.8558	12	GLTP	Body	shore	Body-shore	-0.467744
cg19931644	-4.05249	-0.33549	-14.0195	1.62e-22	2.65e-20	40.8539	10		IGR	opensea	IGR-opensea	-0.61775
cg00386940	-4.12172	-0.635323	-14.0192	1.62e-22	2.65e-20	40.8525	4	SCOC	5'UTR	opensea	5'UTR-opensea	-0.614124
cg02088996	-3.54587	-1.53428	-14.0186	1.63e-22	2.65e-20	40.8502	5		IGR	opensea	IGR-opensea	-0.570937
cg07604732	-3.57673	-1.65658	-14.0159	1.64e-22	2.68e-20	40.84	6	PTK7	Body	opensea	Body-opensea	-0.515527
cg25675800	-2.7937	-2.81952	-14.0158	1.65e-22	2.68e-20	40.8397	14	C14orf23	Body	island	Body-island	-0.273933
cg02488934	-3.44652	-1.75724	-14.0132	1.66e-22	2.7e-20	40.8299	19	NR2F6	Body	shelf	Body-shelf	-0.517517
cg03805182	-4.38309	-1.58681	-14.0132	1.66e-22	2.7e-20	40.8296	17	TNRC6C	3'UTR	shore	3'UTR-shore	-0.631762
cg16815882	-4.50777	-1.19044	-14.0128	1.66e-22	2.71e-20	40.8282	9	DAB2IP	TSS1500	opensea	TSS1500-opensea	-0.678817
[truncated: 32,799 more rows]
