# Supplementary material for: Genome-wide DNA methylation profiling in chronic lymphocytic leukaemia
Source: Front Genet. 2023 Jan 11;13:1056043. doi: 10.3389/fgene.2022.1056043 (PMC9873975; doi:10.3389/fgene.2022.1056043)
Supplement: Supplementary file 4 [file Table6.xlsx]

## Sheet: Supplementary Table S6A
Replicated DMPs (N = 26,244)
CpG	gene	feature	cgi	feat.cgi	logFC	logFC_re	AveExpr	AveExpr_re	t	t_re	P.Value	P.Value_re	adj.P.Val	adj.P.Val_re	B	B_re	deltaBeta_median	deltaBeta_median_re
cg19459094		IGR	shore	IGR-shore	-4.31868	-0.965145	-3.00554	-1.30846	-31.3777	-22.721	1.79e-44	8.36e-71	7.29e-39	6.55e-67	90.2167	150.532	-0.4383	-0.233257
cg00524900	DNAJA2	TSS1500	shore	TSS1500-shore	-4.606	-0.954457	-1.97852	-0.998725	-29.2923	-16.3708	1.99e-42	4.19e-45	2.7e-37	1.12e-42	85.724	91.8352	-0.627733	-0.369481
cg05468843		IGR	opensea	IGR-opensea	-4.4633	-0.966569	-2.80221	-1.26062	-28.4137	-27.0154	1.58e-41	1.48e-87	1.28e-36	6.03e-82	83.7396	188.73	-0.510588	-0.255973
cg26954174	C8orf31	TSS1500	opensea	TSS1500-opensea	-4.39349	-1.01283	-2.15547	-1.04446	-28.131	-20.3977	3.11e-41	1.86e-61	2.11e-36	3.67e-58	83.089	129.19	-0.577254	-0.377537
cg08913523	RNF220	Body	shelf	Body-shelf	-4.03957	-0.879464	-2.60768	-1.18366	-27.9476	-18.0012	4.84e-41	1.02e-51	2.46e-36	5.33e-49	82.6635	106.941	-0.467475	-0.281605
cg15022400		IGR	opensea	IGR-opensea	-3.51706	-0.783587	-2.62799	-1.12471	-27.9677	-22.7333	4.61e-41	7.46e-71	2.46e-36	6.21e-67	82.7103	150.643	-0.385962	-0.230709
cg21494379	RRS1	1stExon	shore	1stExon-shore	-3.32281	-0.680056	-2.39829	-1.05949	-26.8344	-15.3986	7.49e-40	3.39e-41	3.05e-35	6.44e-39	80.0259	82.907	-0.401999	-0.231379
cg08299521	ZNF581	Body	island	Body-island	-4.02094	-0.847685	-2.66882	-1.14936	-26.416	-12.8055	2.15e-39	4.82e-31	7.58e-35	4.57e-29	79.0088	59.7247	-0.449083	-0.253654
cg16771652		IGR	opensea	IGR-opensea	-3.64329	-0.844206	-2.27406	-1.01429	-25.6922	-16.5493	1.37e-38	7.97e-46	3.1e-34	2.27e-43	77.215	93.4821	-0.448403	-0.303611
cg24417845	S100A13	5'UTR	opensea	5'UTR-opensea	-4.00346	-0.931082	-2.13891	-1.08319	-25.6945	-22.5633	1.36e-38	3.56e-70	3.1e-34	2.69e-66	77.2207	149.095	-0.511975	-0.299238
cg09029902	GPC6	Body	opensea	Body-opensea	-3.9044	-0.905133	-2.80927	-1.2333	-25.6667	-20.8949	1.47e-38	1.81e-63	3.14e-34	4.85e-60	77.1512	133.786	-0.441528	-0.233504
cg16822174	ST6GALNAC3	Body	opensea	Body-opensea	-5.00455	-1.13292	-1.41748	-0.870476	-25.5976	-16.8148	1.75e-38	6.71e-47	3.38e-34	2.16e-44	76.9774	95.9367	-0.697226	-0.479695
cg26170244		IGR	opensea	IGR-opensea	-3.48444	-0.797803	-2.72886	-1.22812	-25.5814	-19.7362	1.83e-38	8.99e-59	3.38e-34	1.19e-55	76.9365	123.061	-0.368277	-0.216634
cg27492103		IGR	opensea	IGR-opensea	-4.54185	-1.00651	-2.08739	-0.925026	-25.5082	-20.0495	2.21e-38	4.8e-60	3.92e-34	7.93e-57	76.752	125.966	-0.586552	-0.453493
cg23098529	HOXD4	TSS1500	island	TSS1500-island	-3.96904	-0.866046	-2.10937	-1.03615	-25.4711	-20.5199	2.44e-38	5.95e-62	4.13e-34	1.26e-58	76.6582	130.321	-0.502683	-0.3016
cg14064762	THTPA	TSS1500	shore	TSS1500-shore	-3.61689	-0.73188	-2.84033	-1.16451	-25.354	-20.1323	3.31e-38	2.22e-60	5.39e-34	3.86e-57	76.3618	126.734	-0.382099	-0.207233
cg15551881	AARSD1	TSS1500	shore	TSS1500-shore	-3.83079	-0.771368	-2.22608	-1.01797	-25.3324	-17.1829	3.51e-38	2.16e-48	5.49e-34	8.04e-46	76.3068	99.3448	-0.470909	-0.287902
cg04992150		IGR	opensea	IGR-opensea	-4.19321	-0.924459	-2.316	-1.13735	-24.9804	-18.6723	8.86e-38	1.91e-54	1.2e-33	1.37e-51	75.4073	113.178	-0.510124	-0.276106
cg16001422	HOPX	5'UTR	opensea	5'UTR-opensea	-3.32308	-0.785263	-2.08155	-1.03984	-24.9469	-26.0863	9.69e-38	5.29e-84	1.27e-33	4.31e-79	75.3213	180.633	-0.448952	-0.254497
cg27407935	SFRS12	TSS1500	shore	TSS1500-shore	-4.0965	-0.899593	-2.35533	-1.11291	-24.9155	-22.6078	1.05e-37	2.37e-70	1.34e-33	1.82e-66	75.2405	149.5	-0.529855	-0.290712
cg03206537	CBR4	Body	shore	Body-shore	-3.36583	-0.777733	-2.78321	-1.18636	-24.8176	-24.601	1.37e-37	3.09e-78	1.63e-33	1.14e-73	74.9878	167.488	-0.346625	-0.202298
cg05191655	PYCRL	Body	shore	Body-shore	-3.17875	-0.736182	-2.63118	-1.11996	-24.6716	-15.7655	2.02e-37	1.15e-42	2.22e-33	2.46e-40	74.6092	86.2662	-0.350121	-0.218141
cg13984040	SNN	5'UTR	shore	5'UTR-shore	-4.3902	-0.922791	-2.32069	-1.14103	-24.6616	-17.0301	2.07e-37	9.01e-48	2.22e-33	3.13e-45	74.5832	97.9296	-0.557983	-0.309817
cg01686975		IGR	opensea	IGR-opensea	-4.40393	-0.973277	-2.24614	-1.12363	-24.4266	-17.8967	3.9e-37	2.73e-51	3.52e-33	1.35e-48	73.9699	105.97	-0.558997	-0.320621
cg16558770		IGR	opensea	IGR-opensea	-5.19244	-1.21623	-0.97504	-0.794206	-24.4274	-19.8783	3.89e-37	2.38e-59	3.52e-33	3.51e-56	73.9721	124.379	-0.751274	-0.547059
cg24441922	NUDT17	Body	shore	Body-shore	-3.68136	-0.804665	-1.65383	-0.812625	-24.4008	-20.7394	4.18e-37	7.7e-63	3.69e-33	1.87e-59	73.9024	132.35	-0.524115	-0.354109
cg02266731	TCF12	TSS1500	opensea	TSS1500-opensea	-4.69517	-1.00048	-2.07008	-1.06063	-24.2358	-18.4999	6.53e-37	9.59e-54	5.31e-33	6.32e-51	73.4682	111.576	-0.599096	-0.348018
cg04727071	TSPYL3	TSS1500	shore	TSS1500-shore	-3.62541	-0.851969	-1.96205	-0.947117	-24.2369	-23.2956	6.51e-37	4.32e-73	5.31e-33	6.07e-69	73.4711	155.749	-0.48702	-0.319277
cg07551060		IGR	shore	IGR-shore	-4.20416	-0.966185	-2.38502	-1.26169	-24.1964	-23.1801	7.27e-37	1.24e-72	5.73e-33	1.63e-68	73.3643	154.702	-0.500124	-0.271061
cg14519515		IGR	opensea	IGR-opensea	-3.78741	-0.796979	-2.81427	-1.16664	-24.1521	-14.1187	8.2e-37	4.01e-36	6.29e-33	5.24e-34	73.2471	71.3205	-0.393677	-0.218861
cg21055554	KRT5	3'UTR	opensea	3'UTR-opensea	-3.41911	-0.691672	-2.50337	-1.11809	-24.0348	-20.219	1.13e-36	9.86e-61	8.5e-33	1.78e-57	72.9361	127.537	-0.400851	-0.205299
cg24497361	CUX2	Body	opensea	Body-opensea	-3.99989	-0.916064	-2.1802	-1.10205	-23.9712	-24.5695	1.34e-36	4.1e-78	9.94e-33	1.39e-73	72.767	167.207	-0.486547	-0.294246
cg11555067	KCNK17	Body	shore	Body-shore	-3.56716	-0.943933	-1.80321	-1.04078	-23.9408	-19.7345	1.46e-36	9.13e-59	1.04e-32	1.2e-55	72.6859	123.045	-0.498402	-0.341632
cg13780718		IGR	shore	IGR-shore	-3.60487	-0.736787	-2.59786	-1.11572	-23.9412	-21.0737	1.46e-36	3.43e-64	1.04e-32	9.91e-61	72.6869	135.435	-0.416035	-0.218109
cg26366091		IGR	opensea	IGR-opensea	-4.57656	-1.00924	-2.79967	-1.23732	-23.8654	-17.0737	1.79e-36	6e-48	1.24e-32	2.11e-45	72.4848	98.3332	-0.515787	-0.296816
cg03747456	TNFSF12	Body	shore	Body-shore	-3.27724	-0.767547	-2.13856	-1.02668	-23.7815	-17.2993	2.26e-36	7.29e-49	1.48e-32	2.85e-46	72.2601	100.425	-0.42063	-0.252965
cg18442362	FRMD1	Body	shore	Body-shore	-4.55767	-0.989	-2.58795	-1.21557	-23.6986	-19.8377	2.84e-36	3.48e-59	1.84e-32	4.84e-56	72.0377	124.002	-0.530007	-0.303223
cg03252770	LONP1	Body	island	Body-island	-3.86918	-0.841157	-2.45079	-1.21487	-23.6517	-18.795	3.24e-36	6.03e-55	2.03e-32	4.67e-52	71.9114	114.319	-0.474833	-0.245498
cg20656868	FOXN2	TSS1500	shore	TSS1500-shore	-3.41028	-0.778861	-2.99193	-1.18241	-23.512	-18.2345	4.77e-36	1.15e-52	2.89e-32	6.69e-50	71.5342	109.108	-0.326095	-0.206733
cg03624316	PER4	Body	opensea	Body-opensea	-4.21097	-0.898266	-2.02	-1.07199	-23.4958	-18.8929	4.98e-36	2.41e-55	2.98e-32	1.96e-52	71.4905	115.229	-0.570388	-0.305352
cg09939948	NT5C2	TSS1500	shore	TSS1500-shore	-3.64764	-0.877127	-2.84354	-1.278	-23.4391	-17.8025	5.84e-36	6.58e-51	3.44e-32	3.11e-48	71.3369	105.095	-0.378833	-0.210001
cg00078299	SMCP	5'UTR	opensea	5'UTR-opensea	-5.10279	-1.22468	-1.88744	-1.01669	-23.3676	-15.8904	7.12e-36	3.61e-43	3.99e-32	8.06e-41	71.1425	87.413	-0.687282	-0.473224
cg14899065	PCDHGA4	Body	shore	Body-shore	-3.24377	-0.599038	-1.80774	-0.854558	-23.3328	-15.8102	7.85e-36	7.59e-43	4.28e-32	1.65e-40	71.048	86.6764	-0.425831	-0.229201
cg24947456	TRAPPC3	TSS1500	shore	TSS1500-shore	-3.63306	-0.83416	-2.51055	-1.12614	-23.3313	-21.8763	7.88e-36	2.01e-67	4.28e-32	9.1e-64	71.0439	142.814	-0.437253	-0.240239
cg08471846	MICAL3	5'UTR	shore	5'UTR-shore	-2.97646	-0.637047	-2.2867	-0.985373	-23.2963	-16.3302	8.69e-36	6.11e-45	4.65e-32	1.61e-42	70.9486	91.4603	-0.348305	-0.210664
cg17092523	ARHGEF11	Body	opensea	Body-opensea	-4.19593	-0.949016	-2.29586	-1.07815	-23.2862	-21.8045	8.94e-36	3.91e-67	4.73e-32	1.68e-63	70.9209	142.155	-0.518969	-0.304714
cg13064571	DOT1L	Body	island	Body-island	-3.97755	-0.758217	-1.99686	-0.906302	-23.2343	-17.5182	1.03e-35	9.41e-50	5.26e-32	3.97e-47	70.7793	102.455	-0.518072	-0.281858
cg00524374		IGR	shelf	IGR-shelf	-3.74581	-0.742392	-2.4381	-1.03346	-23.15	-19.8706	1.31e-35	2.56e-59	6.5e-32	3.73e-56	70.5484	124.308	-0.444041	-0.247481
cg08058560	FHL2	1stExon	opensea	1stExon-opensea	-4.24608	-0.909498	-3.43278	-1.34593	-23.1171	-16.5741	1.44e-35	6.32e-46	7.05e-32	1.82e-43	70.4582	93.7113	-0.374744	-0.213039
cg13048962	KIAA0513	5'UTR	opensea	5'UTR-opensea	-3.746	-0.84532	-2.99007	-1.31768	-23.0189	-16.768	1.9e-35	1.04e-46	9.19e-32	3.25e-44	70.1883	95.5039	-0.364898	-0.210895
cg21001667	RUNX1T1	Body	opensea	Body-opensea	-3.56579	-0.828353	-2.32031	-1.09378	-22.9387	-19.4505	2.38e-35	1.3e-57	1.14e-31	1.43e-54	69.9671	120.409	-0.44666	-0.252928
cg19770281	RBL1	Body	shore	Body-shore	-4.11464	-0.774821	-2.21899	-0.951295	-22.9201	-14.7256	2.51e-35	1.62e-38	1.19e-31	2.54e-36	69.9158	76.7864	-0.522263	-0.308185
cg20970369	COL20A1	Body	shore	Body-shore	-3.6919	-0.861692	-1.94564	-1.03052	-22.796	-23.9342	3.57e-35	1.29e-75	1.63e-31	2.91e-71	69.5722	161.512	-0.503457	-0.303127
cg22647738		IGR	opensea	IGR-opensea	-4.56052	-0.933289	-1.88392	-1.0272	-22.7644	-16.2971	3.9e-35	8.31e-45	1.76e-31	2.16e-42	69.4843	91.1554	-0.607605	-0.34352
cg12313149	GDNF	5'UTR	island	5'UTR-island	-4.78011	-0.945254	-1.47665	-0.92967	-22.7484	-14.4191	4.08e-35	2.64e-37	1.83e-31	3.79e-35	69.4397	74.0181	-0.687609	-0.397636
cg21971799	TMED5	Body	shore	Body-shore	-3.65106	-0.715906	-2.60367	-1.13103	-22.7133	-17.5616	4.51e-35	6.27e-50	2e-31	2.68e-47	69.3421	102.858	-0.411899	-0.201892
cg18900669	HSDL1	5'UTR	opensea	5'UTR-opensea	-3.46911	-0.786661	-2.71327	-1.14609	-22.7092	-14.3138	4.57e-35	6.87e-37	2e-31	9.57e-35	69.3308	73.0711	-0.374145	-0.236781
cg20363347	ENPP1	Body	opensea	Body-opensea	-3.10738	-0.651372	-2.2053	-1.0262	-22.6966	-17.1563	4.73e-35	2.77e-48	2.05e-31	1.02e-45	69.2957	99.0982	-0.391373	-0.229381
cg05871756	CMIP	3'UTR	opensea	3'UTR-opensea	-3.74767	-0.853902	-1.6813	-0.957596	-22.6172	-20.257	5.94e-35	6.92e-61	2.52e-31	1.29e-57	69.0742	127.888	-0.545398	-0.324269
cg11826008	IL21R	TSS200	opensea	TSS200-opensea	-3.72131	-0.815929	-2.58489	-1.10214	-22.6135	-18.6577	6e-35	2.18e-54	2.52e-31	1.55e-51	69.064	113.043	-0.407508	-0.249096
cg26334507	FOXP1	Body	opensea	Body-opensea	-3.94493	-0.799183	-0.991419	-0.740524	-22.598	-22.2891	6.28e-35	4.44e-69	2.6e-31	2.83e-65	69.0205	146.592	-0.606887	-0.36823
cg15958424	GAS7	TSS1500	opensea	TSS1500-opensea	-3.70317	-0.782916	-1.78591	-0.977576	-22.5681	-13.9086	6.84e-35	2.67e-35	2.78e-31	3.29e-33	68.9369	69.4422	-0.521513	-0.300371
cg03305017		IGR	island	IGR-island	-4.23999	-0.872189	-1.97061	-1.01257	-22.5551	-15.3099	7.1e-35	7.67e-41	2.83e-31	1.41e-38	68.9005	82.0971	-0.567449	-0.328656
cg08543028	PABPN1L	TSS1500	shelf	TSS1500-shelf	-4.57077	-0.988676	-2.55874	-1.2262	-22.5188	-17.7308	7.88e-35	1.29e-50	3.11e-31	5.86e-48	68.7987	104.429	-0.546401	-0.281619
cg20732076	TTC9B	TSS1500	shore	TSS1500-shore	-3.79464	-0.893685	-2.43413	-1.07206	-22.4463	-15.034	9.7e-35	9.66e-40	3.69e-31	1.64e-37	68.5953	79.5841	-0.452772	-0.306699
cg03813377	KLRD1	TSS1500	opensea	TSS1500-opensea	-2.55467	-0.633365	-2.16208	-0.884871	-22.3725	-18.7778	1.2e-34	7.09e-55	4.44e-31	5.4e-52	68.3878	114.159	-0.29833	-0.231712
cg05976481		IGR	opensea	IGR-opensea	-3.87583	-0.921026	-2.04947	-0.981749	-22.3287	-21.3115	1.36e-34	3.77e-65	4.9e-31	1.23e-61	68.2642	137.625	-0.545039	-0.347621
cg11247817	OBSCN	Body	opensea	Body-opensea	-3.99513	-0.671225	-1.78485	-0.791414	-22.2856	-16.0903	1.54e-34	5.67e-44	5.46e-31	1.37e-41	68.1425	89.2503	-0.550293	-0.279109
cg13368983	PTPN14	Body	opensea	Body-opensea	-4.20942	-0.954584	-2.04745	-1.07826	-22.2698	-18.2313	1.61e-34	1.19e-52	5.61e-31	6.87e-50	68.0977	109.079	-0.561346	-0.332199
cg25540871	PLS1	TSS1500	shore	TSS1500-shore	-3.27965	-0.767457	-2.10116	-0.996331	-22.2705	-14.3205	1.61e-34	6.46e-37	5.61e-31	9.02e-35	68.0998	73.1315	-0.420475	-0.272406
cg21263566	SERTAD2	5'UTR	shelf	5'UTR-shelf	-4.52612	-0.981041	-1.56478	-0.931709	-22.2629	-15.6062	1.65e-34	5e-42	5.68e-31	1.02e-39	68.0783	84.8058	-0.652869	-0.430726
cg02352281		IGR	opensea	IGR-opensea	-3.86261	-0.795465	-2.42409	-1.00201	-22.2536	-22.9553	1.69e-34	9.73e-72	5.79e-31	1.1e-67	68.0519	152.663	-0.506299	-0.283557
cg00050692	STXBP5L	1stExon	island	1stExon-island	-3.104	-0.634029	-2.14818	-1	-22.1001	-18.7812	2.64e-34	6.87e-55	8.74e-31	5.25e-52	67.6162	114.191	-0.382482	-0.211127
cg00519069	CHD3	Body	shelf	Body-shelf	-3.55878	-0.810327	-2.63141	-1.15749	-22.0486	-20.2825	3.07e-34	5.45e-61	9.91e-31	1.04e-57	67.4697	128.125	-0.380887	-0.239518
cg11681597	HEY2	Body	shore	Body-shore	-3.92927	-0.880058	-1.58195	-0.935448	-22.0405	-19.4304	3.14e-34	1.57e-57	1.01e-30	1.7e-54	67.4464	120.222	-0.563421	-0.327789
cg08134678	ARHGEF19	TSS1500	shelf	TSS1500-shelf	-3.64223	-0.943274	-1.84874	-0.903956	-22.0033	-25.5041	3.5e-34	9.37e-82	1.11e-30	6.36e-77	67.3404	175.509	-0.507573	-0.362595
cg05117208	POLE3	Body	shore	Body-shore	-4.02593	-0.888955	-1.66058	-0.968809	-21.9951	-14.7381	3.59e-34	1.45e-38	1.12e-30	2.27e-36	67.3168	76.8991	-0.563315	-0.346602
cg03889263	FASLG	1stExon	opensea	1stExon-opensea	-3.47085	-0.994453	-1.39765	-0.775304	-21.9208	-19.4939	4.46e-34	8.67e-58	1.33e-30	9.87e-55	67.1045	120.813	-0.54322	-0.467753
cg18825419		IGR	island	IGR-island	-3.62337	-0.782647	-2.70034	-1.10532	-21.9231	-15.2036	4.43e-34	2.04e-40	1.33e-30	3.63e-38	67.111	81.1283	-0.404489	-0.223811
cg13353550	ZC3H12D	TSS1500	opensea	TSS1500-opensea	-4.71755	-0.952274	-1.88936	-1.02447	-21.8619	-13.953	5.3e-34	1.79e-35	1.57e-30	2.23e-33	66.9353	69.8388	-0.618436	-0.346768
cg02543462	APLNR	TSS1500	opensea	TSS1500-opensea	-3.7862	-0.822696	-2.08063	-0.951393	-21.7348	-14.8393	7.7e-34	5.75e-39	2.22e-30	9.24e-37	66.5698	77.8158	-0.507464	-0.31357
cg16603916	PGBD5	Body	shore	Body-shore	-3.50002	-0.737431	-1.53033	-0.851485	-21.7362	-15.6631	7.67e-34	2.96e-42	2.22e-30	6.12e-40	66.5738	85.3275	-0.514329	-0.323057
cg08759026	CYMP	TSS1500	opensea	TSS1500-opensea	-3.15917	-0.66549	-2.27412	-1.03796	-21.6618	-18.8983	9.56e-34	2.29e-55	2.72e-30	1.87e-52	66.3591	115.28	-0.385779	-0.220546
cg08129092		IGR	opensea	IGR-opensea	-4.36272	-1.00394	-3.00132	-1.37308	-21.6207	-16.4059	1.08e-33	3.02e-45	3.05e-30	8.18e-43	66.24	92.1588	-0.442757	-0.232645
cg06538549	ASAP1	TSS1500	opensea	TSS1500-opensea	-3.76919	-0.663218	-1.91592	-0.809876	-21.5912	-14.567	1.18e-33	6.89e-38	3.3e-30	1.03e-35	66.1546	75.3522	-0.513597	-0.271258
cg06802985	ZHX1	5'UTR	shore	5'UTR-shore	-3.48722	-0.776649	-2.1423	-1.04515	-21.5307	-21.7182	1.41e-33	8.68e-67	3.87e-30	3.5e-63	65.9792	141.364	-0.446195	-0.241958
cg09273059	HTR3A	TSS1500	opensea	TSS1500-opensea	-3.78077	-0.752907	-1.6978	-0.922402	-21.5247	-22.8888	1.43e-33	1.79e-71	3.91e-30	1.87e-67	65.9616	152.058	-0.536712	-0.288945
cg25310700	MIB2	Body	island	Body-island	-2.85402	-0.610601	-1.95569	-0.90334	-21.5232	-17.2771	1.44e-33	8.97e-49	3.91e-30	3.48e-46	65.9575	100.218	-0.37352	-0.227849
cg05304729		IGR	shore	IGR-shore	-3.6486	-0.830563	-2.33864	-1.11868	-21.4775	-21.4349	1.65e-33	1.2e-65	4.42e-30	4.21e-62	65.8245	138.76	-0.456781	-0.255575
cg06511276	SDK1	Body	opensea	Body-opensea	-3.0259	-0.566403	-1.92114	-0.892258	-21.397	-17.8664	2.1e-33	3.62e-51	5.43e-30	1.77e-48	65.5897	105.688	-0.407226	-0.213639
cg24461171		IGR	opensea	IGR-opensea	-4.0663	-0.96787	-1.59949	-0.945828	-21.3978	-17.4836	2.09e-33	1.3e-49	5.43e-30	5.43e-47	65.5922	102.134	-0.575989	-0.389585
cg14204586	SLC13A2	1stExon	opensea	1stExon-opensea	-2.78683	-0.615507	-2.11259	-0.868749	-21.3219	-21.5808	2.62e-33	3.1e-66	6.51e-30	1.18e-62	65.3701	140.102	-0.374865	-0.239983
cg14445047	ATXN1	5'UTR	opensea	5'UTR-opensea	-2.61137	-0.591228	-2.20717	-0.914459	-21.2596	-17.7615	3.16e-33	9.67e-51	7.7e-30	4.47e-48	65.1876	104.714	-0.332211	-0.200693
cg20831413	SYNPO	Body	shore	Body-shore	-3.93708	-0.732123	-2.15687	-0.941707	-21.2542	-15.713	3.21e-33	1.86e-42	7.78e-30	3.91e-40	65.1718	85.7852	-0.522666	-0.288681
cg11120154		IGR	opensea	IGR-opensea	-4.0602	-0.699098	-2.29427	-0.793551	-21.2442	-13.4402	3.31e-33	1.77e-33	7.92e-30	1.95e-31	65.1425	65.2842	-0.486163	-0.298514
cg21983531		IGR	shelf	IGR-shelf	-4.09214	-0.784656	-2.44601	-1.18316	-21.2188	-15.2289	3.57e-33	1.61e-40	8.5e-30	2.89e-38	65.0681	81.3589	-0.464846	-0.221999
cg13524037		IGR	opensea	IGR-opensea	-3.37295	-0.753606	-1.66146	-0.846752	-21.1877	-13.3888	3.92e-33	2.79e-33	9.23e-30	3.03e-31	64.9765	64.8309	-0.478388	-0.313577
cg26878209		IGR	shelf	IGR-shelf	-3.46224	-0.890986	-2.17732	-1.05981	-21.1703	-19.825	4.13e-33	3.92e-59	9.61e-30	5.39e-56	64.9254	123.885	-0.419596	-0.283876
cg24004483	CASC4	TSS1500	shore	TSS1500-shore	-3.6633	-0.848126	-0.988943	-0.639093	-21.1564	-15.9562	4.31e-33	1.97e-43	9.91e-30	4.48e-41	64.8844	88.0171	-0.578106	-0.43902
cg06521852		IGR	shore	IGR-shore	-3.14352	-0.745056	-2.73828	-1.1443	-21.0883	-20.1574	5.29e-33	1.75e-60	1.18e-29	3.08e-57	64.6836	126.966	-0.337592	-0.214801
cg13765621	DLX5	TSS200	island	TSS200-island	-3.67034	-0.810918	-2.43404	-1.18719	-21.0326	-17.7928	6.26e-33	7.21e-51	1.37e-29	3.39e-48	64.5191	105.005	-0.434038	-0.235209
cg17098965	SIX3	Body	island	Body-island	-4.54478	-0.951214	-2.2243	-0.987716	-21.0168	-15.5159	6.56e-33	1.15e-41	1.43e-29	2.27e-39	64.4723	83.98	-0.572242	-0.373213
cg18411043		IGR	shelf	IGR-shelf	-3.39126	-0.78126	-1.6989	-0.922787	-20.993	-18.0345	7.05e-33	7.5e-52	1.53e-29	3.97e-49	64.4018	107.251	-0.475842	-0.28913
cg03043696	SH2B2	Body	shore	Body-shore	-3.55917	-0.817457	-1.92138	-1.08709	-20.8494	-16.9758	1.09e-32	1.5e-47	2.31e-29	5.09e-45	63.9752	97.4261	-0.465203	-0.255686
cg11737831	ZNF462	TSS200	shore	TSS200-shore	-2.78178	-0.625601	-1.89364	-0.883986	-20.819	-21.0779	1.2e-32	3.3e-64	2.51e-29	9.6e-61	63.8846	135.473	-0.368842	-0.222967
cg10225149	CUGBP2	Body	opensea	Body-opensea	-3.33009	-0.675101	-1.69414	-0.885159	-20.8081	-15.6073	1.24e-32	4.95e-42	2.58e-29	1.01e-39	63.8521	84.8162	-0.482608	-0.256346
cg08181251	SNORD47	TSS1500	shelf	TSS1500-shelf	-3.67311	-0.839915	-1.70018	-0.950816	-20.7501	-16.0679	1.47e-32	6.98e-44	3.02e-29	1.66e-41	63.679	89.0444	-0.529509	-0.321263
cg22234930	DPYSL3	Body	opensea	Body-opensea	-3.54002	-0.673645	-2.76277	-1.03932	-20.715	-16.4013	1.64e-32	3.16e-45	3.3e-29	8.52e-43	63.574	92.1159	-0.385156	-0.20651
cg12825509	SEMA5B	Body	shelf	Body-shelf	-3.29856	-0.6596	-1.91989	-0.904865	-20.7037	-13.1459	1.7e-32	2.41e-32	3.4e-29	2.46e-30	63.5402	62.6956	-0.443418	-0.258677
cg12655112	KCNT1	Body	shore	Body-shore	-4.80729	-1.13895	-0.812375	-0.80362	-20.6586	-19.7235	1.95e-32	1.01e-58	3.89e-29	1.32e-55	63.4053	122.943	-0.691137	-0.548168
cg05641903		IGR	shelf	IGR-shelf	-4.08909	-0.940794	-1.47241	-0.907078	-20.6529	-16.5963	1.98e-32	5.14e-46	3.92e-29	1.49e-43	63.3882	93.9168	-0.588855	-0.382624
cg20975835		IGR	island	IGR-island	-3.35347	-0.789425	-2.5357	-1.19414	-20.6542	-22.4685	1.98e-32	8.52e-70	3.92e-29	5.99e-66	63.392	148.23	-0.376129	-0.204244
cg10593922	PEF1	Body	opensea	Body-opensea	-3.49738	-0.641871	-2.37218	-1.02916	-20.6306	-13.2086	2.12e-32	1.38e-32	4.13e-29	1.43e-30	63.3212	63.2457	-0.420739	-0.212467
cg21578596	ERC2	Body	opensea	Body-opensea	-3.8421	-0.804887	-2.20754	-1.0466	-20.6318	-15.8931	2.12e-32	3.52e-43	4.13e-29	7.87e-41	63.3247	87.4379	-0.498297	-0.272086
cg27031099	SLC2A5	Body	shore	Body-shore	-3.72357	-0.743367	-2.24526	-1.09242	-20.6312	-16.0316	2.12e-32	9.77e-44	4.13e-29	2.3e-41	63.3229	88.7108	-0.462404	-0.227598
cg03181524	OR2H1	Body	opensea	Body-opensea	-4.18761	-1.01385	-2.98332	-1.4367	-20.5893	-22.7474	2.41e-32	6.56e-71	4.62e-29	5.69e-67	63.1971	150.772	-0.419636	-0.213977
cg01973676		IGR	opensea	IGR-opensea	-2.89773	-0.609344	-2.36295	-0.952772	-20.5827	-17.2834	2.46e-32	8.46e-49	4.7e-29	3.29e-46	63.1773	100.277	-0.343239	-0.203661
cg03645984	TRPC7	TSS1500	opensea	TSS1500-opensea	-3.50191	-0.867071	-1.24929	-0.840414	-20.5429	-17.7576	2.78e-32	1e-50	5.26e-29	4.61e-48	63.0574	104.677	-0.527219	-0.356171
cg16024530	LPP	TSS1500	shore	TSS1500-shore	-3.31943	-0.759099	-1.49815	-0.759048	-20.5199	-16.6771	2.98e-32	2.42e-46	5.61e-29	7.31e-44	62.9883	94.6633	-0.517746	-0.331421
cg09326204	UNKL	3'UTR	shore	3'UTR-shore	-4.28353	-0.950129	-1.83288	-1.04699	-20.5155	-13.2661	3.02e-32	8.3e-33	5.64e-29	8.71e-31	62.9749	63.7501	-0.565731	-0.350557
cg24199006	CBFA2T3	5'UTR	shelf	5'UTR-shelf	-4.2959	-0.977964	-2.35349	-1.09743	-20.4909	-18.8347	3.26e-32	4.16e-55	6.05e-29	3.29e-52	62.9007	114.688	-0.532905	-0.321833
cg16242615		IGR	opensea	IGR-opensea	-4.06983	-0.985022	-1.33116	-0.999428	-20.4894	-17.5528	3.27e-32	6.81e-50	6.06e-29	2.9e-47	62.8961	102.776	-0.599789	-0.363675
cg01403030	TMEM180	3'UTR	opensea	3'UTR-opensea	-4.34844	-0.898194	-2.33571	-1.11237	-20.484	-17.3045	3.33e-32	6.95e-49	6.13e-29	2.73e-46	62.8799	100.472	-0.541801	-0.278486
cg04381957		IGR	shelf	IGR-shelf	-3.33124	-0.725329	-2.47188	-1.04672	-20.4826	-14.3093	3.34e-32	7.16e-37	6.13e-29	9.95e-35	62.8758	73.0304	-0.396688	-0.26088
cg05056497	ZNF518B	5'UTR	island	5'UTR-island	-3.86353	-0.954409	-2.12402	-1.0941	-20.4089	-23.0217	4.19e-32	5.3e-72	7.56e-29	6.17e-68	62.6529	153.265	-0.50121	-0.316566
cg09076123	FKBP5	5'UTR	shore	5'UTR-shore	-3.69161	-0.807453	-2.98938	-1.28359	-20.364	-17.2547	4.82e-32	1.11e-48	8.46e-29	4.24e-46	62.5169	100.011	-0.371852	-0.203586
cg17262810	ZNF260	TSS1500	shore	TSS1500-shore	-4.93993	-1.07207	-1.19433	-0.863996	-20.3261	-14.4519	5.42e-32	1.96e-37	9.34e-29	2.84e-35	62.4021	74.3142	-0.702024	-0.479097
cg00920254	CTNNA3	TSS1500	opensea	TSS1500-opensea	-4.4989	-1.05131	-1.26998	-0.899857	-20.2444	-17.6989	6.98e-32	1.74e-50	1.19e-28	7.8e-48	62.1535	104.132	-0.670629	-0.456986
cg10943263	POLM	TSS1500	shore	TSS1500-shore	-3.46705	-0.675384	-2.62792	-1.13362	-20.1859	-17.7766	8.37e-32	8.39e-51	1.41e-28	3.91e-48	61.9752	104.854	-0.385968	-0.201303
cg01357892	DST	Body	opensea	Body-opensea	-3.96468	-0.880231	-2.49128	-1.12823	-20.145	-18.0955	9.5e-32	4.24e-52	1.58e-28	2.31e-49	61.8506	107.817	-0.483066	-0.265733
cg18450420	GLT8D1	Body	opensea	Body-opensea	-4.88876	-0.98956	-1.61527	-0.97679	-20.1258	-14.4473	1.01e-31	2.04e-37	1.65e-28	2.95e-35	61.7916	74.2729	-0.65759	-0.373086
cg01459052		IGR	opensea	IGR-opensea	-3.14905	-0.698271	-2.27337	-1.09198	-20.1198	-20.2414	1.03e-31	8e-61	1.68e-28	1.48e-57	61.7735	127.744	-0.386716	-0.210418
cg05004518	WNT3	Body	opensea	Body-opensea	-4.86086	-0.904162	-1.18681	-0.809078	-20.1173	-14.8714	1.04e-31	4.28e-39	1.68e-28	6.94e-37	61.7657	78.1069	-0.675416	-0.411313
cg17711521	HPCAL1	5'UTR	opensea	5'UTR-opensea	-3.99145	-0.86863	-2.42195	-1.20777	-20.0806	-18.6497	1.16e-31	2.35e-54	1.86e-28	1.66e-51	61.6535	112.968	-0.47685	-0.236319
cg11997468	ZNF718	Body	island	Body-island	-3.26835	-0.712267	0.160115	-0.276276	-20.0551	-13.8788	1.26e-31	3.49e-35	2.01e-28	4.26e-33	61.5754	69.1765	-0.519082	-0.402883
cg03301498	QPRT	Body	shelf	Body-shelf	-3.41528	-0.687276	-1.90114	-0.970563	-20.0365	-16.2624	1.33e-31	1.15e-44	2.12e-28	2.94e-42	61.5182	90.8358	-0.471707	-0.258456
cg00965578		IGR	opensea	IGR-opensea	-3.80461	-0.818808	-2.05459	-1.05719	-20.0291	-17.9782	1.36e-31	1.27e-51	2.16e-28	6.52e-49	61.4956	106.727	-0.495403	-0.276629
cg13359689		IGR	opensea	IGR-opensea	-2.96797	-0.635361	-1.52648	-0.803629	-20.0207	-16.4378	1.4e-31	2.25e-45	2.21e-28	6.17e-43	61.4698	92.4531	-0.43908	-0.270126
cg19963522	A2M	TSS1500	opensea	TSS1500-opensea	-4.23518	-0.930027	-2.77689	-1.3193	-20.0095	-14.8738	1.45e-31	4.19e-39	2.27e-28	6.8e-37	61.4354	78.1287	-0.444351	-0.226772
cg24605046	EXOC4	Body	opensea	Body-opensea	-2.9595	-0.727833	-2.53544	-1.12116	-19.9484	-17.9927	1.76e-31	1.11e-51	2.7e-28	5.74e-49	61.2475	106.862	-0.342982	-0.20474
cg02830749	ADAMTS17	Body	opensea	Body-opensea	-4.93504	-1.00219	-1.58189	-0.858951	-19.9203	-15.956	1.92e-31	1.97e-43	2.92e-28	4.49e-41	61.1611	88.0158	-0.683366	-0.430903
cg01589580	SBK2	TSS1500	shore	TSS1500-shore	-3.75996	-0.814123	-2.87549	-1.22168	-19.9187	-19.1843	1.93e-31	1.57e-56	2.93e-28	1.45e-53	61.156	117.937	-0.413857	-0.213616
cg13553147	AADAT	TSS1500	island	TSS1500-island	-2.77732	-0.631543	-1.61197	-0.785937	-19.8984	-14.8548	2.05e-31	4.99e-39	3.09e-28	8.05e-37	61.0937	77.9565	-0.397421	-0.275229
cg09701700		IGR	opensea	IGR-opensea	-3.79252	-0.853806	-2.76948	-1.24619	-19.8233	-18.1548	2.6e-31	2.43e-52	3.86e-28	1.36e-49	60.8617	108.368	-0.409707	-0.220888
cg07512993		IGR	opensea	IGR-opensea	-4.7486	-1.15914	-1.09806	-0.8986	-19.7534	-19.1673	3.24e-31	1.84e-56	4.78e-28	1.68e-53	60.6453	117.779	-0.70133	-0.501753
cg04742550	AFAP1	Body	opensea	Body-opensea	-3.3712	-0.827896	-3.12716	-1.30293	-19.7439	-17.8328	3.34e-31	4.96e-51	4.89e-28	2.37e-48	60.6158	105.376	-0.318915	-0.211219
cg27040700	ATXN1	Body	shelf	Body-shelf	-3.45218	-0.869146	-2.26018	-1.04844	-19.745	-19.5432	3.33e-31	5.47e-58	4.89e-28	6.44e-55	60.6193	121.27	-0.426148	-0.288792
cg15832300	NFATC1	Body	island	Body-island	-3.23269	-0.63047	-2.62599	-0.916367	-19.741	-15.1841	3.37e-31	2.44e-40	4.91e-28	4.31e-38	60.6066	80.9502	-0.363853	-0.231739
cg14836555	DMRTA2	TSS200	island	TSS200-island	-4.34387	-0.970538	-2.35921	-1.20538	-19.7295	-19.3344	3.49e-31	3.86e-57	5.06e-28	3.91e-54	60.5709	119.331	-0.543521	-0.294223
cg03413355	JAK1	Body	opensea	Body-opensea	-4.10031	-0.849266	-1.55256	-0.935912	-19.6962	-14.8366	3.88e-31	5.89e-39	5.53e-28	9.46e-37	60.4678	77.7917	-0.584342	-0.327705
cg06362282		IGR	shelf	IGR-shelf	-3.3763	-0.808588	-2.17	-1.07774	-19.6898	-18.0719	3.96e-31	5.28e-52	5.61e-28	2.85e-49	60.448	107.597	-0.441288	-0.241665
cg01827633		IGR	opensea	IGR-opensea	-4.07482	-0.934744	-1.31547	-0.749283	-19.6508	-11.5988	4.48e-31	1.56e-26	6.31e-28	1.13e-24	60.3265	49.435	-0.613318	-0.433013
cg02238461	RERE	5'UTR	opensea	5'UTR-opensea	-3.28365	-0.84776	-2.59807	-1.23983	-19.6361	-17.6631	4.69e-31	2.43e-50	6.59e-28	1.07e-47	60.2809	103.8	-0.378588	-0.227043
cg20583432		IGR	shelf	IGR-shelf	-2.92173	-0.553804	-1.78693	-0.799464	-19.6243	-16.7659	4.87e-31	1.06e-46	6.77e-28	3.31e-44	60.2441	95.4844	-0.422191	-0.228962
cg01403010	FAM102B	TSS1500	shore	TSS1500-shore	-3.71026	-0.79839	-1.7118	-0.942918	-19.6225	-16.193	4.9e-31	2.19e-44	6.78e-28	5.47e-42	60.2386	90.196	-0.535493	-0.295707
cg09826895	DLGAP4	5'UTR	shore	5'UTR-shore	-4.16338	-0.997445	-1.26444	-0.880681	-19.6167	-21.4324	4.99e-31	1.23e-65	6.86e-28	4.27e-62	60.2204	138.738	-0.622637	-0.448596
cg01437204	CLRN1OS	Body	opensea	Body-opensea	-3.54598	-0.809634	-2.60047	-1.1635	-19.6074	-17.1858	5.14e-31	2.1e-48	7.02e-28	7.82e-46	60.1913	99.3724	-0.408963	-0.236346
cg07398791	FCRLB	TSS1500	shelf	TSS1500-shelf	-3.76156	-0.922074	-2.09014	-1.15439	-19.5918	-21.1749	5.4e-31	1.34e-64	7.35e-28	4.02e-61	60.1429	136.367	-0.493596	-0.271316
cg14725580	ZDHHC13	TSS1500	shore	TSS1500-shore	-2.95516	-0.635292	-2.41168	-1.01202	-19.5859	-13.7717	5.5e-31	9.12e-35	7.47e-28	1.08e-32	60.1243	68.2226	-0.352421	-0.201583
cg00986580	KIAA1429	Body	shelf	Body-shelf	-4.53557	-1.07436	-1.61842	-1.01682	-19.5785	-21.9258	5.64e-31	1.27e-67	7.62e-28	6.1e-64	60.1013	143.268	-0.624432	-0.403815
cg08840010	EML4	Body	opensea	Body-opensea	-5.30061	-1.19981	-1.14739	-0.805374	-19.5735	-17.7125	5.73e-31	1.53e-50	7.71e-28	6.9e-48	60.0856	104.259	-0.755864	-0.551846
cg08752433	ASAP1	Body	opensea	Body-opensea	-4.97905	-1.03279	-1.82301	-1.0688	-19.5563	-14.3083	6.05e-31	7.22e-37	8.09e-28	1e-34	60.032	73.0215	-0.655796	-0.409939
cg07814318	ALKBH5	Body	shore	Body-shore	-3.47405	-0.745709	-1.78733	-0.969872	-19.5464	-18.7882	6.24e-31	6.43e-55	8.27e-28	4.96e-52	60.0012	114.256	-0.454802	-0.279315
cg10439456	MKKS	5'UTR	shelf	5'UTR-shelf	-3.83161	-0.808277	-1.95703	-0.92844	-19.5482	-18.4732	6.21e-31	1.23e-53	8.27e-28	7.98e-51	60.0066	111.327	-0.489773	-0.306679
cg14728380	B3GALT4	1stExon	shore	1stExon-shore	-3.19868	-0.714391	-2.43114	-0.985748	-19.539	-15.5932	6.39e-31	5.64e-42	8.44e-28	1.15e-39	59.978	84.687	-0.383673	-0.235929
cg20351875	MTP18	TSS1500	shore	TSS1500-shore	-3.25387	-0.528577	-1.42121	-0.731217	-19.517	-17.1349	6.85e-31	3.39e-48	9.02e-28	1.23e-45	59.9092	98.9001	-0.504555	-0.249291
cg15420926	C21orf70	Body	shore	Body-shore	-3.18369	-0.637613	-2.07092	-0.997834	-19.5157	-16.5056	6.88e-31	1.2e-45	9.03e-28	3.36e-43	59.9052	93.0789	-0.406594	-0.216336
cg12229841	MEG8	Body	opensea	Body-opensea	-2.90715	-0.626516	-2.19121	-0.94509	-19.5135	-18.3391	6.93e-31	4.32e-53	9.06e-28	2.65e-50	59.8983	110.081	-0.352589	-0.211665
cg18388547		IGR	opensea	IGR-opensea	-3.27758	-0.707512	-1.88066	-0.941922	-19.497	-14.0274	7.3e-31	9.15e-36	9.49e-28	1.16e-33	59.8466	70.503	-0.434076	-0.269331
cg12819826	LOC100287718	Body	opensea	Body-opensea	-3.9375	-0.953815	-1.99417	-1.09614	-19.407	-18.0271	9.73e-31	8.04e-52	1.24e-27	4.25e-49	59.5644	107.181	-0.516182	-0.315452
cg03655330	TRAM2	Body	opensea	Body-opensea	-3.59457	-0.824085	-2.30595	-1.02347	-19.3734	-14.7307	1.08e-30	1.55e-38	1.36e-27	2.43e-36	59.459	76.8325	-0.45497	-0.286602
cg17645677	RHOA	TSS1500	shore	TSS1500-shore	-3.58055	-0.810621	-1.39645	-0.857216	-19.354	-14.606	1.15e-30	4.83e-38	1.45e-27	7.28e-36	59.3978	75.7041	-0.550843	-0.342625
cg08554257		IGR	opensea	IGR-opensea	-2.23104	-0.615163	-2.51958	-0.939564	-19.3196	-14.172	1.29e-30	2.48e-36	1.6e-27	3.28e-34	59.2897	71.7978	-0.241965	-0.210412
cg05783449	SNORA10	TSS1500	shore	TSS1500-shore	-4.16645	-0.83187	-0.843964	-0.730299	-19.3045	-16.3617	1.35e-30	4.56e-45	1.66e-27	1.21e-42	59.242	91.7513	-0.636179	-0.396778
cg06857094		IGR	shelf	IGR-shelf	-2.54567	-0.578723	-1.70698	-0.817356	-19.3047	-16.6049	1.35e-30	4.75e-46	1.66e-27	1.38e-43	59.2425	93.9962	-0.359134	-0.211985
cg10922232	MIR380	TSS1500	opensea	TSS1500-opensea	-3.71726	-0.92185	-2.46744	-1.24608	-19.3053	-18.8296	1.35e-30	4.36e-55	1.66e-27	3.44e-52	59.2445	114.641	-0.427903	-0.244089
cg10045881	DDAH2	Body	shore	Body-shore	-5.12778	-1.25844	-1.14662	-0.983512	-19.3	-16.392	1.37e-30	3.44e-45	1.68e-27	9.26e-43	59.2278	92.0305	-0.717209	-0.545996
cg20837626		IGR	shelf	IGR-shelf	-2.77344	-0.722501	-2.46565	-1.12258	-19.2995	-14.6026	1.37e-30	4.98e-38	1.68e-27	7.5e-36	59.2262	75.6741	-0.311894	-0.212101
cg25741594	ABCG1	Body	shelf	Body-shelf	-3.45866	-0.544719	-1.68958	-0.689339	-19.2932	-13.7824	1.4e-30	8.29e-35	1.7e-27	9.87e-33	59.2063	68.3179	-0.485538	-0.267162
cg07836225		IGR	island	IGR-island	-4.19216	-0.841951	-1.23623	-0.86152	-19.2674	-15.0439	1.52e-30	8.82e-40	1.84e-27	1.5e-37	59.1249	79.6743	-0.621871	-0.368395
cg23509869	PLXNA4	5'UTR	shore	5'UTR-shore	-2.96614	-0.667818	-1.85315	-0.874926	-19.2439	-13.9517	1.64e-30	1.81e-35	1.96e-27	2.26e-33	59.0507	69.8269	-0.402179	-0.269213
cg15521790	RPS19BP1	Body	shore	Body-shore	-4.70441	-0.949264	-2.11496	-1.13015	-19.2358	-15.3289	1.68e-30	6.44e-41	2.01e-27	1.19e-38	59.0251	82.2708	-0.599132	-0.331749
cg02641539		IGR	opensea	IGR-opensea	-3.09263	-0.755047	-2.31732	-1.04502	-19.2332	-16.3512	1.7e-30	5.03e-45	2.01e-27	1.33e-42	59.0171	91.6543	-0.387244	-0.241178
cg09379146	RPS6KA2	3'UTR	shore	3'UTR-shore	-3.31377	-0.691275	-1.01108	-0.509311	-19.233	-16.597	1.7e-30	5.11e-46	2.01e-27	1.49e-43	59.0164	93.9233	-0.531399	-0.365035
cg09931783	HTR1B	1stExon	island	1stExon-island	-4.20042	-0.98165	-0.879353	-0.835524	-19.2252	-18.9766	1.74e-30	1.1e-55	2.05e-27	9.29e-53	58.9917	116.007	-0.651501	-0.422124
cg15484808	RPL22L1	Body	shore	Body-shore	-4.25412	-0.850531	-1.70552	-0.942396	-19.1955	-16.3512	1.92e-30	5.03e-45	2.24e-27	1.33e-42	58.8976	91.6544	-0.598574	-0.35205
cg06792126	PSORS1C3	TSS1500	shelf	TSS1500-shelf	-3.99986	-0.90634	-2.22982	-1.12833	-19.1929	-14.4424	1.93e-30	2.14e-37	2.25e-27	3.08e-35	58.8895	74.228	-0.50263	-0.290647
cg18477569	LASS6	TSS1500	shore	TSS1500-shore	-3.77136	-0.806449	-1.52616	-0.814754	-19.1866	-13.7773	1.97e-30	8.68e-35	2.29e-27	1.03e-32	58.8697	68.2724	-0.573248	-0.380564
cg13389508	RBM38	Body	opensea	Body-opensea	-3.20598	-0.781258	-1.52008	-0.838528	-19.1823	-23.1658	2e-30	1.42e-72	2.31e-27	1.8e-68	58.8559	154.573	-0.468922	-0.319
cg03249011	PLEKHG7	TSS1500	opensea	TSS1500-opensea	-3.51078	-0.761339	-1.68846	-0.815057	-19.1732	-13.6954	2.06e-30	1.81e-34	2.37e-27	2.11e-32	58.8271	67.5447	-0.509612	-0.318931
cg22341788	TK2	Body	shelf	Body-shelf	-2.5032	-0.518383	-2.28371	-0.822306	-19.0862	-11.7404	2.73e-30	4.72e-27	3.11e-27	3.51e-25	58.5511	50.6207	-0.28316	-0.204252
cg21840434	C10orf27	TSS1500	opensea	TSS1500-opensea	-4.3119	-0.996894	-2.08091	-1.18881	-19.0722	-16.8309	2.85e-30	5.78e-47	3.23e-27	1.87e-44	58.5066	96.085	-0.558602	-0.299031
cg16537483	TAGAP	5'UTR	opensea	5'UTR-opensea	-4.16729	-0.798318	-1.11814	-0.658313	-19.0619	-15.5243	2.95e-30	1.06e-41	3.33e-27	2.11e-39	58.4741	84.0565	-0.625602	-0.388803
cg17611093	MAPK3	Body	shelf	Body-shelf	-3.15993	-0.685997	-1.7649	-0.919777	-19.0347	-20.6109	3.22e-30	2.55e-62	3.61e-27	5.71e-59	58.3873	131.162	-0.442947	-0.243226
cg11821200	STXBP5L	TSS1500	shore	TSS1500-shore	-4.44459	-0.975012	-2.04741	-1.09255	-19.0329	-17.2594	3.24e-30	1.06e-48	3.62e-27	4.07e-46	58.3816	100.054	-0.567674	-0.34686
cg20477147	HINT2	Body	shore	Body-shore	-3.31719	-0.763713	-2.42347	-1.1071	-19.0145	-20.6893	3.44e-30	1.23e-62	3.83e-27	2.91e-59	58.3229	131.887	-0.387272	-0.220517
cg08175413	TP53RK	Body	shore	Body-shore	-4.11166	-0.745628	-2.67662	-1.15377	-19.0068	-14.7117	3.52e-30	1.84e-38	3.91e-27	2.86e-36	58.2985	76.6605	-0.442139	-0.227032
cg21650866	MCM5	TSS1500	shore	TSS1500-shore	-3.11479	-0.669146	-1.97369	-0.867495	-18.9757	-10.6783	3.9e-30	3.19e-23	4.28e-27	1.87e-21	58.1994	41.8914	-0.408111	-0.280773
cg20541456	DTX1	Body	shelf	Body-shelf	-4.32489	-0.982971	-2.74961	-1.10121	-18.9709	-12.4509	3.96e-30	1.06e-29	4.34e-27	9.23e-28	58.184	56.6596	-0.510178	-0.328974
cg07156336	C6orf147	Body	shelf	Body-shelf	-3.42247	-0.735937	-2.16592	-1.02889	-18.961	-13.322	4.09e-30	5.05e-33	4.44e-27	5.4e-31	58.1525	64.2425	-0.434953	-0.248475
cg13702222	CCNY	Body	opensea	Body-opensea	-4.3267	-0.960009	-2.18108	-1.04095	-18.9545	-14.83	4.17e-30	6.25e-39	4.53e-27	1e-36	58.1318	77.7321	-0.532297	-0.357607
cg26474124	FAR2	1stExon	opensea	1stExon-opensea	-3.29935	-0.694102	-2.53444	-1.10927	-18.9387	-15.2116	4.39e-30	1.89e-40	4.72e-27	3.38e-38	58.0812	81.2006	-0.396341	-0.225539
cg19668951		IGR	opensea	IGR-opensea	-3.83495	-0.923007	-1.53753	-0.992937	-18.8896	-18.8432	5.15e-30	3.84e-55	5.42e-27	3.05e-52	57.9242	114.767	-0.560465	-0.332119
cg10002066		IGR	shore	IGR-shore	-2.5714	-0.686995	-2.38223	-1.03715	-18.8861	-16.5185	5.21e-30	1.06e-45	5.46e-27	2.99e-43	57.913	93.1978	-0.294181	-0.21511
cg17004025	NOXO1	TSS1500	shore	TSS1500-shore	-2.92489	-0.661171	-1.77311	-0.855134	-18.8795	-16.045	5.32e-30	8.63e-44	5.55e-27	2.04e-41	57.8918	88.834	-0.418247	-0.265513
cg20550458	FURIN	5'UTR	shore	5'UTR-shore	-3.66602	-0.862828	-1.64475	-1.00444	-18.8491	-19.298	5.88e-30	5.43e-57	6.1e-27	5.36e-54	57.7943	118.993	-0.52452	-0.304223
cg23258615	FAM132A	Body	island	Body-island	-4.19435	-1.03963	-1.81935	-1.017	-18.8307	-20.8427	6.24e-30	2.94e-63	6.4e-27	7.59e-60	57.7356	133.304	-0.593803	-0.388514
cg18857467	TMEM132E	Body	opensea	Body-opensea	-3.59385	-0.793754	-2.17642	-1.00212	-18.8143	-15.0427	6.58e-30	8.92e-40	6.71e-27	1.52e-37	57.6827	79.6635	-0.439051	-0.262563
cg21301258		IGR	opensea	IGR-opensea	-5.79722	-1.4517	-0.785005	-0.915116	-18.8144	-19.9209	6.58e-30	1.6e-59	6.71e-27	2.38e-56	57.6831	124.774	-0.80514	-0.638435
cg04973915	ZFPM1	Body	opensea	Body-opensea	-4.63559	-0.965619	-1.31589	-0.93258	-18.7722	-14.8044	7.55e-30	7.9e-39	7.6e-27	1.26e-36	57.5478	77.5	-0.653572	-0.395097
cg11468953		IGR	shore	IGR-shore	-3.71336	-0.826599	-2.55393	-1.13157	-18.7709	-22.8228	7.58e-30	3.28e-71	7.62e-27	3.09e-67	57.5435	151.458	-0.440714	-0.246864
cg06928797	CLPTM1L	Body	shore	Body-shore	-3.24215	-0.785072	-2.75151	-1.20044	-18.7296	-16.1464	8.68e-30	3.37e-44	8.68e-27	8.27e-42	57.4105	89.7669	-0.35059	-0.204209
cg26314722		IGR	shelf	IGR-shelf	-3.28469	-0.712608	-2.4349	-1.12172	-18.7256	-19.1254	8.79e-30	2.73e-56	8.77e-27	2.44e-53	57.3978	117.39	-0.369102	-0.206407
cg26588061	DMTF1	Body	opensea	Body-opensea	-4.13435	-0.765848	-2.20924	-1.144	-18.7247	-15.8321	8.82e-30	6.2e-43	8.77e-27	1.35e-40	57.3948	86.8771	-0.530034	-0.24334
cg12655542		IGR	opensea	IGR-opensea	-3.15978	-0.713261	-2.43705	-1.09994	-18.7074	-17.8521	9.33e-30	4.14e-51	9.26e-27	2.01e-48	57.339	105.556	-0.37308	-0.22087
cg08061598	WHAMM	TSS200	shore	TSS200-shore	-5.44727	-1.17529	-1.59749	-0.887466	-18.7061	-18.1967	9.37e-30	1.64e-52	9.28e-27	9.36e-50	57.3347	108.758	-0.724878	-0.52518
cg01474011		IGR	shore	IGR-shore	-4.23087	-0.881394	-1.11776	-0.796227	-18.6926	-14.1078	9.8e-30	4.43e-36	9.65e-27	5.76e-34	57.2915	71.2227	-0.648772	-0.425743
cg25296103	SYNPO	TSS1500	opensea	TSS1500-opensea	-3.39278	-0.790654	-1.88387	-1.04467	-18.6702	-20.5209	1.05e-29	5.9e-62	1.03e-26	1.26e-58	57.2192	130.33	-0.470333	-0.284465
cg08899215	LOC100129637	Body	shore	Body-shore	-4.17389	-0.886162	-1.50087	-0.95577	-18.659	-18.4688	1.09e-29	1.28e-53	1.06e-26	8.28e-51	57.183	111.287	-0.625046	-0.331531
cg00464814		IGR	opensea	IGR-opensea	-3.30451	-0.773829	-2.61749	-1.17006	-18.6504	-19.9938	1.13e-29	8.08e-60	1.09e-26	1.26e-56	57.1551	125.45	-0.386475	-0.213122
cg16888658	TJAP1	5'UTR	opensea	5'UTR-opensea	-4.24578	-0.967216	-2.77205	-1.27161	-18.6485	-16.3921	1.13e-29	3.44e-45	1.09e-26	9.26e-43	57.1491	92.031	-0.448005	-0.260813
cg17781669	FBXW8	Body	opensea	Body-opensea	-3.70603	-0.89268	-1.50334	-0.784025	-18.63	-13.2262	1.2e-29	1.18e-32	1.16e-26	1.23e-30	57.0894	63.4003	-0.567407	-0.423741
cg23342367		IGR	opensea	IGR-opensea	-4.76513	-0.979477	-0.812004	-0.705153	-18.6139	-14.7191	1.27e-29	1.72e-38	1.22e-26	2.68e-36	57.0372	76.7268	-0.695464	-0.471794
cg03002688	EFNA5	Body	opensea	Body-opensea	-5.52502	-1.40141	-1.24535	-0.970961	-18.6122	-16.5144	1.27e-29	1.1e-45	1.22e-26	3.1e-43	57.0319	93.1601	-0.760358	-0.615075
cg20774552	NDUFS6	Body	opensea	Body-opensea	-3.21813	-0.68627	-1.59076	-0.916016	-18.5663	-20.9674	1.48e-29	9.22e-64	1.4e-26	2.59e-60	56.8833	134.454	-0.469946	-0.244765
cg22855988	EHMT2	Body	shore	Body-shore	-3.45892	-0.661275	-2.07765	-0.926049	-18.5588	-13.079	1.52e-29	4.35e-32	1.43e-26	4.38e-30	56.8589	62.1095	-0.412654	-0.248282
cg26052586		IGR	opensea	IGR-opensea	-2.96227	-0.661957	-1.84697	-0.84525	-18.5574	-14.9978	1.53e-29	1.35e-39	1.43e-26	2.27e-37	56.8545	79.2548	-0.41121	-0.273569
cg11421182	ZNF365	Body	opensea	Body-opensea	-3.67989	-0.970533	-1.37646	-0.895948	-18.5415	-15.9575	1.61e-29	1.94e-43	1.49e-26	4.43e-41	56.8029	88.029	-0.548831	-0.430635
cg16356622	MAS1L	1stExon	opensea	1stExon-opensea	-3.90244	-0.815144	-1.75225	-1.00264	-18.5366	-16.7837	1.63e-29	8.97e-47	1.51e-26	2.83e-44	56.787	95.6492	-0.540196	-0.276811
cg17820065	C6orf57	TSS1500	shore	TSS1500-shore	-3.41004	-0.779095	-1.78589	-0.945179	-18.5244	-16.598	1.7e-29	5.06e-46	1.57e-26	1.47e-43	56.7474	93.9322	-0.481438	-0.294267
cg05540913	WDR51A	Body	shore	Body-shore	-5.31301	-1.29053	-0.0197106	-0.67425	-18.5092	-16.5041	1.79e-29	1.21e-45	1.65e-26	3.4e-43	56.6981	93.0648	-0.713669	-0.633311
cg02734505		IGR	shelf	IGR-shelf	-3.25358	-0.774658	-1.59871	-0.843979	-18.4936	-15.8098	1.88e-29	7.62e-43	1.73e-26	1.65e-40	56.6475	86.6732	-0.511406	-0.345248
cg17980404	PDE2A	5'UTR	opensea	5'UTR-opensea	-3.44338	-0.780703	-1.93237	-0.957486	-18.4619	-18.5222	2.09e-29	7.78e-54	1.9e-26	5.18e-51	56.5443	111.783	-0.471453	-0.283736
cg13612275	EEF1A1	TSS1500	shore	TSS1500-shore	-4.46839	-0.865039	-1.48054	-0.883768	-18.4565	-15.7313	2.13e-29	1.57e-42	1.93e-26	3.33e-40	56.5269	85.9526	-0.625487	-0.394215
cg01702055	UBE2C	TSS1500	shore	TSS1500-shore	-3.36628	-0.72678	-2.43188	-1.11342	-18.4123	-12.7935	2.46e-29	5.36e-31	2.21e-26	5.06e-29	56.3831	59.6199	-0.384985	-0.219022
cg09298313	PLXNB2	Body	island	Body-island	-3.63933	-0.940143	-2.13019	-1.05359	-18.4073	-14.9025	2.5e-29	3.22e-39	2.24e-26	5.29e-37	56.3666	78.3898	-0.457143	-0.310929
cg26269881	DNPEP	TSS1500	shore	TSS1500-shore	-4.16124	-0.723598	-2.14161	-0.898062	-18.3973	-15.0118	2.59e-29	1.19e-39	2.3e-26	1.99e-37	56.3341	79.3817	-0.526005	-0.284328
cg22107533		IGR	island	IGR-island	-3.79254	-0.994954	-1.91856	-1.15	-18.3808	-22.0664	2.73e-29	3.47e-68	2.41e-26	1.86e-64	56.2802	144.556	-0.502423	-0.317845
cg07195224	FGFR2	Body	opensea	Body-opensea	-2.88301	-0.709545	-1.88425	-0.933565	-18.3773	-22.419	2.77e-29	1.34e-69	2.43e-26	9.28e-66	56.2688	147.779	-0.422834	-0.241937
cg08327038		IGR	opensea	IGR-opensea	-5.40803	-1.37426	-0.872068	-0.883655	-18.3765	-19.1454	2.77e-29	2.27e-56	2.43e-26	2.05e-53	56.2662	117.575	-0.766541	-0.603593
cg26969933	SDCCAG8	Body	opensea	Body-opensea	-4.31914	-0.800177	-1.41953	-0.888609	-18.3737	-13.5138	2.8e-29	9.16e-34	2.45e-26	1.02e-31	56.2571	65.9354	-0.639534	-0.340884
cg02656560		IGR	opensea	IGR-opensea	-3.40102	-0.700142	-2.05595	-0.922874	-18.3617	-15.1981	2.91e-29	2.14e-40	2.53e-26	3.81e-38	56.2179	81.078	-0.444649	-0.268302
cg02889973	TNFRSF13C	TSS1500	shore	TSS1500-shore	-3.59157	-0.829105	-2.17112	-1.05634	-18.3607	-13.0528	2.92e-29	5.48e-32	2.53e-26	5.48e-30	56.2148	61.8802	-0.453437	-0.295462
cg21702188	CELSR1	Body	shore	Body-shore	-3.73596	-0.879125	-1.98476	-1.00453	-18.3482	-12.698	3.05e-29	1.24e-30	2.64e-26	1.14e-28	56.1738	58.7918	-0.510719	-0.333973
cg19893929		IGR	opensea	IGR-opensea	-3.44657	-0.864804	-1.01751	-0.758192	-18.3245	-22.2018	3.29e-29	9.94e-69	2.84e-26	5.71e-65	56.0965	145.794	-0.539017	-0.389798
cg15025240	PVT1	Body	opensea	Body-opensea	-3.8103	-0.689274	-1.91994	-0.846634	-18.2904	-12.1059	3.69e-29	2.09e-28	3.14e-26	1.69e-26	55.9849	53.709	-0.535825	-0.287569
cg05904013	HSBP1	TSS1500	shore	TSS1500-shore	-3.0876	-0.640281	-1.92379	-0.973302	-18.2714	-14.6115	3.93e-29	4.59e-38	3.32e-26	6.94e-36	55.9228	75.754	-0.421326	-0.235385
cg13471990	PREX1	Body	shore	Body-shore	-3.69018	-0.807191	-2.38247	-1.10834	-18.2535	-14.1045	4.17e-29	4.56e-36	3.51e-26	5.93e-34	55.8641	71.1926	-0.459217	-0.268674
cg13216331	LPCAT1	Body	island	Body-island	-3.05263	-0.598844	-2.16104	-0.886591	-18.2449	-13.8286	4.29e-29	5.47e-35	3.59e-26	6.59e-33	55.836	68.7291	-0.379678	-0.212558
cg02163885		IGR	opensea	IGR-opensea	-3.00595	-0.698755	-2.14733	-0.91583	-18.244	-15.846	4.3e-29	5.45e-43	3.59e-26	1.2e-40	55.8328	87.0046	-0.381624	-0.243982
cg02111865	MPZ	TSS200	opensea	TSS200-opensea	-4.23454	-0.818219	-0.98806	-0.682024	-18.2339	-10.2429	4.45e-29	1.06e-21	3.7e-26	5.65e-20	55.7998	38.4321	-0.64623	-0.433231
cg02262553	TNFRSF10B	Body	shelf	Body-shelf	-5.3832	-1.29496	-1.29707	-0.971137	-18.2215	-19.4227	4.64e-29	1.69e-57	3.84e-26	1.82e-54	55.7592	120.151	-0.752768	-0.539533
cg19017142	C20orf195	5'UTR	shore	5'UTR-shore	-3.28955	-0.614158	-2.14246	-0.902333	-18.2221	-13.7973	4.63e-29	7.25e-35	3.84e-26	8.67e-33	55.7612	68.4501	-0.408574	-0.212843
cg04084348	LRRC4C	Body	opensea	Body-opensea	-3.56332	-0.820763	-1.98892	-0.985163	-18.2148	-13.4371	4.74e-29	1.82e-33	3.91e-26	2e-31	55.7371	65.2574	-0.484905	-0.307207
cg17520654	MIR602	TSS1500	shore	TSS1500-shore	-3.16637	-0.733315	-2.28596	-1.01761	-18.2115	-11.4517	4.8e-29	5.38e-26	3.95e-26	3.76e-24	55.7262	48.2102	-0.41396	-0.254226
cg25027367	RGS22	TSS1500	shore	TSS1500-shore	-3.6177	-0.770999	-1.57484	-0.926887	-18.2036	-16.2691	4.92e-29	1.08e-44	4.05e-26	2.77e-42	55.7005	90.8971	-0.515466	-0.286751
cg17086773		IGR	opensea	IGR-opensea	-5.2059	-1.04655	-1.34657	-0.896401	-18.1827	-18.3744	5.28e-29	3.1e-53	4.3e-26	1.93e-50	55.6317	110.409	-0.722622	-0.432932
cg27609217	LOC100129637	Body	shore	Body-shore	-3.14835	-0.551202	-2.23601	-0.918411	-18.1546	-9.8983	5.8e-29	1.6e-20	4.71e-26	7.84e-19	55.5392	35.7492	-0.371068	-0.201821
cg05644767	IL27	Body	shore	Body-shore	-2.67377	-0.58835	-1.60639	-0.805667	-18.1524	-22.0125	5.84e-29	5.71e-68	4.73e-26	2.94e-64	55.5322	144.062	-0.394055	-0.229936
cg07093155	GPT2	Body	shore	Body-shore	-2.06106	-0.502336	-1.39732	-0.614354	-18.144	-13.4024	6.01e-29	2.47e-33	4.85e-26	2.69e-31	55.5046	64.9509	-0.310264	-0.244212
cg20888995		IGR	shore	IGR-shore	-3.54816	-0.832392	-2.59978	-1.19081	-18.1317	-26.7276	6.26e-29	1.85e-86	5.03e-26	2.51e-81	55.464	186.233	-0.406544	-0.219499
cg26538140	RPS6KA2	Body	opensea	Body-opensea	-3.89938	-0.877995	-1.89971	-1.04284	-18.1216	-16.0217	6.47e-29	1.07e-43	5.19e-26	2.51e-41	55.4308	88.6194	-0.532065	-0.3033
cg05446659		IGR	island	IGR-island	-3.47194	-0.812641	-1.99641	-1.05085	-18.1173	-16.9482	6.57e-29	1.94e-47	5.25e-26	6.53e-45	55.4165	97.1709	-0.44987	-0.25981
cg14215711		IGR	shore	IGR-shore	-3.46679	-0.733184	-2.09082	-1.09389	-18.1143	-16.021	6.63e-29	1.08e-43	5.28e-26	2.52e-41	55.4069	88.6128	-0.443709	-0.247009
cg22977317	PCDHA7	Body	shore	Body-shore	-3.58829	-0.831288	-1.83894	-1.03988	-18.0806	-18.7102	7.42e-29	1.34e-54	5.88e-26	9.72e-52	55.2957	113.531	-0.493645	-0.271341
cg06270615		IGR	opensea	IGR-opensea	-3.20538	-0.749439	-2.04839	-1.03745	-18.0593	-15.9284	7.97e-29	2.54e-43	6.26e-26	5.74e-41	55.2253	87.7622	-0.42422	-0.245707
cg20740903	SH3PXD2A	Body	shore	Body-shore	-3.9116	-0.938773	-1.26656	-0.951479	-18.0391	-15.8871	8.53e-29	3.73e-43	6.67e-26	8.3e-41	55.1586	87.3823	-0.587582	-0.369631
cg10336935		IGR	opensea	IGR-opensea	-3.5616	-0.852025	-0.268384	-0.567453	-17.9965	-12.8898	9.84e-29	2.3e-31	7.65e-26	2.22e-29	55.0178	60.4573	-0.553845	-0.423193
cg05011265	BEST4	Body	shore	Body-shore	-3.96074	-0.95878	-0.498578	-0.6397	-17.9907	-20.6286	1e-28	2.16e-62	7.79e-26	4.92e-59	54.9987	131.326	-0.627045	-0.472314
cg25518868	B3GALT1	TSS1500	opensea	TSS1500-opensea	-3.9587	-0.958446	-2.4626	-1.04393	-17.9729	-14.809	1.06e-28	7.57e-39	8.24e-26	1.21e-36	54.9398	77.5418	-0.476482	-0.367723
cg01584932		IGR	opensea	IGR-opensea	-4.72562	-1.17381	-1.19359	-0.786271	-17.9723	-13.6989	1.07e-28	1.75e-34	8.24e-26	2.05e-32	54.9377	67.5753	-0.705636	-0.573485
cg12724086	BCL7C	TSS1500	shore	TSS1500-shore	-3.1732	-0.632564	-2.39778	-0.883717	-17.963	-11.7765	1.1e-28	3.47e-27	8.45e-26	2.61e-25	54.9068	50.9244	-0.389884	-0.25813
cg05382782		IGR	shelf	IGR-shelf	-3.34187	-0.797513	-2.09742	-1.02047	-17.9583	-16.1101	1.12e-28	4.72e-44	8.57e-26	1.15e-41	54.8914	89.4332	-0.435796	-0.3
cg08928189	TTC39C	5'UTR	shore	5'UTR-shore	-2.77873	-0.607865	-1.48054	-0.841887	-17.9545	-24.089	1.13e-28	3.16e-76	8.65e-26	8.04e-72	54.8788	162.904	-0.429686	-0.235552
cg12431517	COL14A1	5'UTR	shelf	5'UTR-shelf	-3.44925	-0.620199	-1.87753	-0.870377	-17.9499	-14.2475	1.15e-28	1.25e-36	8.77e-26	1.7e-34	54.8635	72.4753	-0.450224	-0.229313
cg26478401	TXNDC11	Body	shore	Body-shore	-3.54878	-0.676179	-2.28957	-0.985734	-17.9483	-13.2926	1.16e-28	6.56e-33	8.8e-26	6.94e-31	54.8581	63.9833	-0.446936	-0.238246
cg03169836	COL9A3	Body	shore	Body-shore	-2.89285	-0.670759	-1.91859	-0.910813	-17.9249	-16.761	1.25e-28	1.11e-46	9.46e-26	3.45e-44	54.7808	95.4386	-0.385405	-0.252609
cg02341571	FAT3	3'UTR	opensea	3'UTR-opensea	-3.77142	-0.884592	-2.09342	-1.12664	-17.9059	-20.2384	1.33e-28	8.23e-61	1.01e-25	1.52e-57	54.7176	127.716	-0.475124	-0.269511
cg08850243	IGDCC3	Body	opensea	Body-opensea	-3.86901	-0.865183	-1.54406	-0.857486	-17.9006	-12.3765	1.36e-28	2.02e-29	1.02e-25	1.74e-27	54.7001	56.0207	-0.557427	-0.393929
cg21418854	RGS10	Body	shore	Body-shore	-4.31119	-1.05174	-0.139718	-0.598675	-17.8874	-15.2195	1.42e-28	1.76e-40	1.06e-25	3.15e-38	54.656	81.2726	-0.660061	-0.525608
cg06139794	MARCKSL1	Body	shore	Body-shore	-4.59058	-0.933002	-0.122479	-0.500335	-17.8719	-14.812	1.5e-28	7.37e-39	1.12e-25	1.18e-36	54.6048	77.5683	-0.684644	-0.510393
cg17969271		IGR	opensea	IGR-opensea	-3.07833	-0.562262	-1.61048	-0.735448	-17.8671	-9.83318	1.52e-28	2.65e-20	1.13e-25	1.28e-18	54.5888	35.2479	-0.476297	-0.276613
cg03891268	CLDN14	5'UTR	opensea	5'UTR-opensea	-4.35675	-1.01958	-0.740731	-0.774879	-17.8623	-14.3647	1.54e-28	4.33e-37	1.14e-25	6.12e-35	54.5728	73.5287	-0.649426	-0.488712
cg20703614	ZNF423	Body	opensea	Body-opensea	-4.96254	-1.199	-0.515793	-0.833814	-17.8424	-21.9333	1.65e-28	1.19e-67	1.21e-25	5.83e-64	54.5067	143.336	-0.738847	-0.545048
cg19717347		IGR	shore	IGR-shore	-3.4373	-0.714214	-0.43219	-0.557353	-17.7449	-11.6195	2.3e-28	1.31e-26	1.64e-25	9.5e-25	54.1817	49.6086	-0.558136	-0.38651
cg23813257	NAPSA	3'UTR	island	3'UTR-island	-3.12224	-0.779045	-1.83619	-0.99008	-17.7247	-22.8383	2.46e-28	2.85e-71	1.75e-25	2.83e-67	54.1142	151.599	-0.420567	-0.25144
cg12691651	TFB1M	TSS1500	shore	TSS1500-shore	-3.69616	-0.84917	-2.46326	-1.22064	-17.7237	-18.3047	2.47e-28	5.96e-53	1.76e-25	3.6e-50	54.1107	109.762	-0.41795	-0.216747
cg24073994		IGR	opensea	IGR-opensea	-4.2	-0.999214	-0.787796	-0.838728	-17.7154	-18.582	2.54e-28	4.44e-54	1.8e-25	3.02e-51	54.083	112.339	-0.645124	-0.425712
cg20979153	LELP1	TSS200	opensea	TSS200-opensea	-2.47015	-0.606438	-2.33495	-0.896424	-17.7092	-22.8288	2.59e-28	3.11e-71	1.83e-25	3.01e-67	54.0623	151.513	-0.303742	-0.220214
cg00177237		IGR	opensea	IGR-opensea	-4.80104	-1.10033	-0.791184	-0.841261	-17.7079	-19.6657	2.6e-28	1.74e-58	1.84e-25	2.19e-55	54.0579	122.407	-0.703499	-0.486068
cg02217713	MYO7A	Body	shore	Body-shore	-4.0805	-0.967062	-0.776663	-0.707132	-17.6879	-15.3247	2.79e-28	6.69e-41	1.95e-25	1.24e-38	53.991	82.2326	-0.644924	-0.505057
cg25567938		IGR	shore	IGR-shore	-4.29837	-0.902782	-1.76897	-1.02014	-17.6857	-19.6893	2.81e-28	1.39e-58	1.96e-25	1.78e-55	53.9838	122.625	-0.606277	-0.323762
cg17879101	CNTNAP5	Body	opensea	Body-opensea	-3.59091	-0.777627	-1.46011	-0.773865	-17.6696	-19.8515	2.96e-28	3.06e-59	2.06e-25	4.34e-56	53.9298	124.13	-0.536817	-0.331751
cg18471664	DNMT3B	5'UTR	opensea	5'UTR-opensea	-3.05795	-0.65015	-2.21323	-1.01445	-17.6665	-18.0489	3e-28	6.56e-52	2.08e-25	3.48e-49	53.9192	107.383	-0.390018	-0.215492
cg06083200		IGR	opensea	IGR-opensea	-3.31049	-0.657517	-1.62632	-0.69062	-17.6526	-12.77	3.14e-28	6.58e-31	2.17e-25	6.19e-29	53.8728	59.4157	-0.465009	-0.298605
cg20378687		IGR	island	IGR-island	-3.18987	-0.622013	-1.79653	-0.850175	-17.6471	-11.3125	3.2e-28	1.72e-25	2.21e-25	1.17e-23	53.8544	47.058	-0.462541	-0.263956
cg22676000	SLC24A6	TSS1500	shore	TSS1500-shore	-3.46206	-0.80041	-1.80115	-1.00567	-17.6339	-15.3173	3.35e-28	7.17e-41	2.3e-25	1.32e-38	53.81	82.1649	-0.488729	-0.27855
cg19430423	ZC3HAV1	Body	opensea	Body-opensea	-3.31483	-0.814538	-2.51143	-1.12494	-17.6284	-15.6359	3.41e-28	3.8e-42	2.34e-25	7.82e-40	53.7915	85.0786	-0.36963	-0.241871
cg21757633	GRM2	5'UTR	island	5'UTR-island	-3.75771	-0.935802	-1.14673	-0.846861	-17.6258	-16.6644	3.44e-28	2.73e-46	2.36e-25	8.16e-44	53.7828	94.5455	-0.572691	-0.411301
cg04427651	CSMD2	Body	opensea	Body-opensea	-2.93699	-0.723211	-1.93079	-0.949448	-17.621	-16.3185	3.5e-28	6.81e-45	2.39e-25	1.78e-42	53.7667	91.3527	-0.386839	-0.254684
cg23281529	DFNB31	Body	shore	Body-shore	-3.5228	-0.841578	-1.73575	-0.936495	-17.6081	-14.1468	3.65e-28	3.11e-36	2.49e-25	4.09e-34	53.7236	71.5717	-0.504278	-0.329935
cg26877720		IGR	opensea	IGR-opensea	-3.14323	-0.565721	-1.28915	-0.673982	-17.6059	-16.0219	3.68e-28	1.07e-43	2.51e-25	2.51e-41	53.7162	88.621	-0.488726	-0.260317
cg07567724		IGR	opensea	IGR-opensea	-3.15336	-0.788235	-2.53666	-1.19551	-17.6016	-18.6428	3.74e-28	2.51e-54	2.54e-25	1.76e-51	53.7016	112.904	-0.345278	-0.209129
cg08164191		IGR	opensea	IGR-opensea	-4.02609	-0.940802	-1.58911	-0.95354	-17.5861	-12.9592	3.94e-28	1.25e-31	2.67e-25	1.23e-29	53.6497	61.0627	-0.588781	-0.372241
cg01859360	SEMA7A	Body	shore	Body-shore	-4.73808	-0.822381	-1.25383	-0.833967	-17.5838	-14.7698	3.97e-28	1.08e-38	2.68e-25	1.71e-36	53.6419	77.1861	-0.691999	-0.361702
cg01511901	KY	TSS1500	shore	TSS1500-shore	-3.35788	-0.758651	-2.07316	-1.09134	-17.5765	-16.3476	4.07e-28	5.2e-45	2.74e-25	1.37e-42	53.6175	91.6205	-0.43995	-0.255013
cg17311865	PLEC1	TSS1500	island	TSS1500-island	-3.81528	-1.0536	-1.26885	-0.89612	-17.572	-18.6069	4.13e-28	3.52e-54	2.78e-25	2.43e-51	53.6023	112.571	-0.574088	-0.47555
cg02345399	PLAC8	5'UTR	shore	5'UTR-shore	-4.15504	-0.942676	-1.6294	-0.96201	-17.5702	-19.9973	4.16e-28	7.82e-60	2.79e-25	1.24e-56	53.5963	125.482	-0.597278	-0.377125
cg09519218	PLCH2	Body	opensea	Body-opensea	-3.61427	-0.815408	-1.30832	-0.796751	-17.5618	-18.7407	4.28e-28	1e-54	2.87e-25	7.42e-52	53.568	113.814	-0.554722	-0.348872
cg03607573	TBC1D16	Body	shore	Body-shore	-3.70634	-0.783352	-1.88854	-0.946273	-17.5589	-12.3147	4.32e-28	3.46e-29	2.89e-25	2.93e-27	53.5584	55.4911	-0.522889	-0.342787
cg07328519	SLC12A8	Body	opensea	Body-opensea	-2.90228	-0.754776	-2.11134	-1.01227	-17.5549	-13.772	4.38e-28	9.1e-35	2.92e-25	1.08e-32	53.5449	68.2256	-0.36436	-0.257369
cg02455383	EBF2	Body	opensea	Body-opensea	-3.48092	-0.750475	-2.19411	-1.06615	-17.5431	-12.5394	4.56e-28	4.92e-30	3.03e-25	4.38e-28	53.5051	57.4215	-0.430834	-0.259188
cg07476963	PAX5	Body	shore	Body-shore	-4.23769	-0.715895	-1.80433	-0.866109	-17.5418	-15.1168	4.58e-28	4.52e-40	3.04e-25	7.83e-38	53.5009	80.3377	-0.539076	-0.292824
cg26228558	GRAMD4	Body	shore	Body-shore	-4.40833	-1.11373	-1.06181	-0.820728	-17.5318	-17.0538	4.74e-28	7.22e-48	3.13e-25	2.53e-45	53.4672	98.1487	-0.669499	-0.511002
cg07112604	ETS1	5'UTR	opensea	5'UTR-opensea	-3.24027	-0.835448	-1.65455	-1.07011	-17.525	-19.8654	4.85e-28	2.68e-59	3.2e-25	3.86e-56	53.4442	124.26	-0.48507	-0.242705
cg17777683	C14orf181	TSS1500	shore	TSS1500-shore	-3.81434	-0.759588	-1.9187	-0.909939	-17.5143	-14.7187	5.03e-28	1.73e-38	3.31e-25	2.69e-36	53.4083	76.7233	-0.498037	-0.290017
cg14171514		IGR	shelf	IGR-shelf	-2.82909	-0.547083	-1.55165	-0.668177	-17.5041	-20.5586	5.21e-28	4.15e-62	3.42e-25	9.05e-59	53.3739	130.679	-0.435769	-0.260049
cg12171761		IGR	opensea	IGR-opensea	-3.29148	-0.873017	-1.68225	-0.929646	-17.4838	-19.9169	5.58e-28	1.66e-59	3.65e-25	2.47e-56	53.3053	124.737	-0.487299	-0.328846
cg23071186	HSN2	1stExon	opensea	1stExon-opensea	-2.68117	-0.636483	-2.32105	-0.914404	-17.4814	-20.0627	5.63e-28	4.25e-60	3.67e-25	7.12e-57	53.2974	126.089	-0.333333	-0.212169
cg20938379	RP1L1	1stExon	opensea	1stExon-opensea	-4.18604	-0.876365	0.440949	-0.467581	-17.4768	-16.0861	5.72e-28	5.89e-44	3.73e-25	1.42e-41	53.2816	89.212	-0.60197	-0.481819
cg25346117		IGR	shore	IGR-shore	-3.45784	-0.652581	-1.67316	-0.955604	-17.4738	-16.5736	5.77e-28	6.35e-46	3.76e-25	1.83e-43	53.2718	93.707	-0.495808	-0.244244
cg02813710	EPHB2	Body	opensea	Body-opensea	-4.87399	-1.1711	0.0275517	-0.616818	-17.4607	-16.3022	6.04e-28	7.93e-45	3.91e-25	2.07e-42	53.2275	91.202	-0.71429	-0.564718
cg14521077		IGR	shelf	IGR-shelf	-3.19624	-0.697331	-2.83113	-1.18861	-17.436	-11.0606	6.57e-28	1.4e-24	4.23e-25	8.9e-23	53.1442	44.9889	-0.321064	-0.201889
cg20481655	FNTA	Body	shelf	Body-shelf	-4.87911	-1.11985	-1.36942	-1.01211	-17.4282	-20.0597	6.75e-28	4.37e-60	4.32e-25	7.29e-57	53.1179	126.061	-0.668911	-0.489107
cg26829395	PTPRM	Body	shelf	Body-shelf	-3.70418	-0.916126	-2.30601	-1.28051	-17.429	-20.0822	6.73e-28	3.54e-60	4.32e-25	6.04e-57	53.1204	126.269	-0.459899	-0.236286
cg26055899		IGR	opensea	IGR-opensea	-3.60578	-0.916929	-2.40573	-1.22903	-17.4201	-16.7661	6.94e-28	1.06e-46	4.44e-25	3.31e-44	53.0904	95.486	-0.406458	-0.264151
cg14145074		IGR	opensea	IGR-opensea	-3.03908	-0.732464	-2.23118	-1.11172	-17.4168	-23.7511	7.02e-28	6.8e-75	4.48e-25	1.26e-70	53.0792	159.863	-0.381256	-0.206533
cg16618493	PDE7A	TSS1500	shore	TSS1500-shore	-3.77598	-0.873993	-1.82161	-0.955715	-17.412	-12.1782	7.13e-28	1.12e-28	4.54e-25	9.21e-27	53.0628	54.3244	-0.513567	-0.348797
cg18556420	ROR1	Body	opensea	Body-opensea	-4.26143	-0.790853	-1.44906	-0.971569	-17.3919	-13.5188	7.64e-28	8.77e-34	4.84e-25	9.82e-32	52.9949	65.9789	-0.586727	-0.301515
cg22950982	PYCARD	TSS1500	shore	TSS1500-shore	-4.89849	-1.14742	-0.423348	-0.790632	-17.3911	-18.065	7.66e-28	5.64e-52	4.84e-25	3.03e-49	52.9925	107.533	-0.707576	-0.530837
cg21890646	KIF13B	Body	opensea	Body-opensea	-3.52132	-0.769633	-2.30607	-1.09565	-17.3796	-21.8281	7.97e-28	3.14e-67	5.02e-25	1.38e-63	52.9533	142.372	-0.435708	-0.233752
cg15963463	C1orf59	TSS200	island	TSS200-island	-3.23509	-0.760533	-2.42375	-1.07804	-17.3755	-19.1761	8.08e-28	1.7e-56	5.08e-25	1.56e-53	52.9395	117.86	-0.398642	-0.23187
cg02830936	MPHOSPH8	TSS1500	shore	TSS1500-shore	-4.11491	-0.75818	-1.05867	-0.695163	-17.3561	-13.2013	8.64e-28	1.47e-32	5.37e-25	1.52e-30	52.8739	63.1814	-0.606726	-0.376151
cg11877254	HDAC9	TSS1500	opensea	TSS1500-opensea	-2.43676	-0.488639	-2.03326	-0.804452	-17.3502	-19.9266	8.82e-28	1.51e-59	5.48e-25	2.29e-56	52.8539	124.827	-0.309368	-0.206793
cg13726313		IGR	shore	IGR-shore	-5.03552	-1.05371	-0.474189	-0.66175	-17.3198	-19.0026	9.79e-28	8.63e-56	6.06e-25	7.37e-53	52.7506	116.249	-0.712803	-0.517478
cg05624376	NFAM1	3'UTR	opensea	3'UTR-opensea	-3.62247	-0.655519	-1.83406	-0.900899	-17.3094	-10.7095	1.01e-27	2.48e-23	6.26e-25	1.46e-21	52.7153	42.1427	-0.512886	-0.270588
cg22961457	SEMA3D	Body	opensea	Body-opensea	-2.54661	-0.56689	-2.20614	-0.807355	-17.3063	-8.21811	1.03e-27	4.09e-15	6.32e-25	1.32e-13	52.7048	23.466	-0.317057	-0.245794
cg03999872	C20orf151	TSS1500	opensea	TSS1500-opensea	-3.18924	-0.708189	-2.55238	-1.15946	-17.2817	-16.6111	1.12e-27	4.48e-46	6.86e-25	1.31e-43	52.6213	94.0529	-0.387507	-0.20126
cg12212103	ELL2	TSS1500	shore	TSS1500-shore	-4.71704	-1.20082	-1.08541	-0.952937	-17.2794	-15.7027	1.12e-27	2.05e-42	6.9e-25	4.29e-40	52.6136	85.6905	-0.67392	-0.499781
cg17516247	A2LD1	TSS1500	shore	TSS1500-shore	-4.01191	-0.977519	-2.27539	-1.05039	-17.2742	-13.8307	1.14e-27	5.37e-35	6.99e-25	6.47e-33	52.596	68.7479	-0.485163	-0.37016
cg06145669	PTK2B	TSS1500	shore	TSS1500-shore	-4.5807	-1.04147	-2.1607	-1.19137	-17.2606	-17.5943	1.2e-27	4.62e-50	7.32e-25	1.99e-47	52.5496	103.161	-0.574016	-0.332207
cg02155111	TDRD1	TSS1500	shore	TSS1500-shore	-6.04274	-1.38871	-0.035593	-0.707859	-17.2593	-18.1301	1.21e-27	3.06e-52	7.34e-25	1.7e-49	52.5451	108.138	-0.790281	-0.65316
cg10276116	SRRM3	Body	island	Body-island	-6.13225	-1.31883	0.195774	-0.671646	-17.2583	-18.4924	1.21e-27	1.03e-53	7.36e-25	6.73e-51	52.5418	111.506	-0.812744	-0.637061
cg14623754	CDK9	Body	shore	Body-shore	-5.94516	-1.50141	-0.504929	-0.853328	-17.2249	-14.2914	1.36e-27	8.41e-37	8.19e-25	1.16e-34	52.4283	72.8697	-0.805039	-0.687252
cg02430584	HLA-E	Body	shore	Body-shore	-3.45852	-0.809052	-1.57966	-0.935101	-17.2236	-15.3142	1.36e-27	7.38e-41	8.21e-25	1.36e-38	52.4239	82.1364	-0.488286	-0.314696
cg21439672	SMTN	Body	shore	Body-shore	-3.99122	-0.945653	-1.65218	-0.914903	-17.221	-12.9034	1.38e-27	2.04e-31	8.28e-25	1.98e-29	52.4149	60.576	-0.587513	-0.382347
cg09100343	TGFBR3	5'UTR	shore	5'UTR-shore	-2.55541	-0.574238	-0.760635	-0.598838	-17.2196	-12.1695	1.38e-27	1.21e-28	8.3e-25	9.91e-27	52.4102	54.2505	-0.422024	-0.282948
cg03044573	FAM19A3	5'UTR	shore	5'UTR-shore	-3.2771	-0.613413	-1.63741	-0.747038	-17.2139	-13.0941	1.41e-27	3.8e-32	8.46e-25	3.84e-30	52.3909	62.2418	-0.449213	-0.27022
cg04703696	JPH3	Body	shore	Body-shore	-3.05651	-0.705994	-1.9096	-0.938183	-17.2086	-14.5413	1.44e-27	8.7e-38	8.59e-25	1.29e-35	52.3726	75.1203	-0.412593	-0.261716
cg18145558	PLA2G15	Body	opensea	Body-opensea	-4.37763	-1.03689	-0.380294	-0.772581	-17.2009	-21.0573	1.47e-27	3.99e-64	8.79e-25	1.15e-60	52.3465	135.284	-0.679084	-0.4913
cg07945582	ALDH5A1	Body	shelf	Body-shelf	-3.99467	-0.852048	-1.80284	-1.02824	-17.1984	-18.8675	1.49e-27	3.06e-55	8.85e-25	2.46e-52	52.3381	114.993	-0.518338	-0.289938
cg23599026	ACY3	TSS200	opensea	TSS200-opensea	-3.19061	-0.775583	-2.30871	-1.12126	-17.1654	-17.8885	1.67e-27	2.94e-51	9.84e-25	1.45e-48	52.2254	105.893	-0.375266	-0.222135
cg21191255	ARAP1	Body	shelf	Body-shelf	-4.34782	-1.12825	-0.720023	-0.850869	-17.1599	-14.3772	1.7e-27	3.86e-37	1e-24	5.48e-35	52.2068	73.6416	-0.63523	-0.499992
cg14134128	CREB3L1	TSS1500	shore	TSS1500-shore	-3.60265	-0.802392	-0.906063	-0.72981	-17.1478	-16.0849	1.77e-27	5.96e-44	1.04e-24	1.43e-41	52.1652	89.2011	-0.564763	-0.372855
cg20408175	ZFPM1	Body	opensea	Body-opensea	-3.45802	-0.839152	-2.04322	-1.09941	-17.1408	-21.6055	1.81e-27	2.47e-66	1.06e-24	9.48e-63	52.1416	140.328	-0.451822	-0.249075
cg08024038	LOC100134368	Body	shore	Body-shore	-3.2773	-0.683712	-0.943951	-0.691929	-17.1135	-11.7599	1.99e-27	4e-27	1.15e-24	2.99e-25	52.0483	50.7844	-0.534282	-0.351347
cg23458145	MMP2	Body	opensea	Body-opensea	-3.5573	-0.670833	-1.26017	-0.676131	-17.1046	-13.783	2.06e-27	8.24e-35	1.18e-24	9.82e-33	52.0177	68.3231	-0.525077	-0.31191
cg03962451	ABCB10	Body	shore	Body-shore	-4.18162	-0.831275	-1.11197	-0.735519	-17.1025	-12.6061	2.07e-27	2.76e-30	1.19e-24	2.49e-28	52.0106	57.9967	-0.641933	-0.417621
cg17825400	WNT4	Body	opensea	Body-opensea	-3.10985	-0.650401	-1.70963	-0.879212	-17.0963	-18.1592	2.12e-27	2.33e-52	1.21e-24	1.31e-49	51.9895	108.409	-0.448377	-0.252586
cg15195412		IGR	opensea	IGR-opensea	-2.87294	-0.731539	-1.32015	-0.815629	-17.0952	-16.8544	2.12e-27	4.64e-47	1.22e-24	1.51e-44	51.9856	96.3032	-0.443394	-0.309626
cg18672030	GPR81	1stExon	opensea	1stExon-opensea	-3.11759	-0.699915	-2.81684	-1.09411	-17.0762	-13.6137	2.27e-27	3.76e-34	1.29e-24	4.31e-32	51.9206	66.8193	-0.319138	-0.221828
cg08899105	COL20A1	TSS1500	shelf	TSS1500-shelf	-3.27722	-0.797673	-1.69132	-0.976623	-17.0672	-16.4775	2.34e-27	1.55e-45	1.33e-24	4.3e-43	51.8899	92.8193	-0.464526	-0.283368
cg25713625	RSRC2	3'UTR	opensea	3'UTR-opensea	-3.07034	-0.728927	-2.14576	-1.05846	-17.0668	-19.1898	2.34e-27	1.49e-56	1.33e-24	1.38e-53	51.8886	117.988	-0.377692	-0.216893
cg00201760	CLU	TSS1500	shelf	TSS1500-shelf	-3.99365	-0.872467	-2.11124	-1.11652	-17.0587	-14.2677	2.41e-27	1.04e-36	1.36e-24	1.42e-34	51.8606	72.657	-0.501778	-0.297326
cg07226964	EVC	Body	opensea	Body-opensea	-4.10455	-0.88157	-0.0232799	-0.493451	-17.0488	-13.3379	2.49e-27	4.39e-33	1.4e-24	4.71e-31	51.8266	64.3828	-0.607056	-0.477309
cg20725704	HTR3A	TSS1500	opensea	TSS1500-opensea	-4.72702	-0.824068	-0.71405	-0.796276	-17.049	-14.7654	2.49e-27	1.13e-38	1.4e-24	1.78e-36	51.8275	77.1466	-0.69108	-0.401214
cg01180628		IGR	opensea	IGR-opensea	-4.05723	-0.93026	-1.88973	-1.1505	-17.0476	-19.8394	2.51e-27	3.42e-59	1.4e-24	4.79e-56	51.8225	124.019	-0.553229	-0.275666
cg01879591	ODZ4	5'UTR	shelf	5'UTR-shelf	-3.8442	-0.92192	-1.52472	-0.872232	-17.0282	-12.3991	2.68e-27	1.66e-29	1.49e-24	1.43e-27	51.7561	56.2147	-0.579768	-0.411506
cg04503182	MIR141	TSS1500	opensea	TSS1500-opensea	-5.73314	-1.15663	0.552019	-0.461411	-17.0283	-21.9014	2.68e-27	1.59e-67	1.49e-24	7.42e-64	51.7565	143.044	-0.729826	-0.573709
cg02959006	HCCA2	Body	island	Body-island	-1.61402	-0.409466	-0.941306	-0.474691	-17.0258	-16.4976	2.7e-27	1.29e-45	1.5e-24	3.61e-43	51.7479	93.0046	-0.265673	-0.214572
cg01395351	KRT5	TSS1500	opensea	TSS1500-opensea	-3.39373	-0.803525	-2.25906	-1.06891	-17.0096	-13.7133	2.86e-27	1.54e-34	1.58e-24	1.8e-32	51.6925	67.7035	-0.417981	-0.254986
cg23508887		IGR	opensea	IGR-opensea	-4.6318	-1.09378	-1.75399	-1.15054	-16.9922	-16.6939	3.04e-27	2.07e-46	1.67e-24	6.31e-44	51.6326	94.818	-0.612861	-0.373635
cg23643343	RFC4	Body	opensea	Body-opensea	-2.84919	-0.554661	-2.09227	-0.884621	-16.9894	-10.592	3.07e-27	6.43e-23	1.68e-24	3.7e-21	51.6231	41.1998	-0.347633	-0.202727
cg00434119	TAGLN3	Body	opensea	Body-opensea	-4.7381	-1.13161	-1.30023	-0.995001	-16.9841	-16.2702	3.12e-27	1.07e-44	1.71e-24	2.75e-42	51.6048	90.9069	-0.67855	-0.444126
cg06169746	PKD2L2	TSS1500	shore	TSS1500-shore	-3.27872	-0.725396	-1.97288	-1.00909	-16.9826	-15.9718	3.14e-27	1.7e-43	1.72e-24	3.92e-41	51.5997	88.1606	-0.431384	-0.269028
cg21579726	COL18A1	Body	shore	Body-shore	-4.64135	-1.05752	-1.80936	-1.09073	-16.9787	-19.2332	3.18e-27	9.95e-57	1.73e-24	9.5e-54	51.5862	118.391	-0.609377	-0.367634
cg07577824	TSC22D4	Body	shelf	Body-shelf	-3.02767	-0.683761	-2.24118	-1.04919	-16.9782	-15.947	3.19e-27	2.14e-43	1.73e-24	4.86e-41	51.5845	87.9328	-0.355841	-0.218273
cg01462353	SACM1L	Body	opensea	Body-opensea	-3.41012	-0.571532	-1.88366	-0.936062	-16.9676	-10.1968	3.31e-27	1.52e-21	1.8e-24	8.04e-20	51.5482	38.0702	-0.480503	-0.218996
cg04250732		IGR	opensea	IGR-opensea	-4.51932	-0.919776	-1.24	-0.981611	-16.9584	-15.8374	3.41e-27	5.9e-43	1.85e-24	1.29e-40	51.5166	86.9259	-0.651889	-0.365185
cg19705386	CACNA1B	Body	shore	Body-shore	-4.63596	-1.02514	-0.519933	-0.779878	-16.9455	-17.9204	3.57e-27	2.18e-51	1.93e-24	1.09e-48	51.4721	106.19	-0.700519	-0.471165
cg15925478	E2F3	Body	opensea	Body-opensea	-3.7607	-0.831557	-2.10419	-1.06851	-16.9431	-18.0037	3.6e-27	1e-51	1.94e-24	5.22e-49	51.4638	106.964	-0.504618	-0.268023
cg13643184	FAM92B	TSS200	opensea	TSS200-opensea	-3.34697	-0.816438	-1.66682	-0.98585	-16.9371	-19.2953	3.68e-27	5.57e-57	1.98e-24	5.48e-54	51.4432	118.968	-0.475801	-0.284126
cg24772525	NCK1	Body	opensea	Body-opensea	-5.29684	-1.10039	-0.504951	-0.725407	-16.9271	-22.3394	3.81e-27	2.8e-69	2.04e-24	1.84e-65	51.4089	147.052	-0.753805	-0.506817
cg21993290	HLA-DRA	Body	opensea	Body-opensea	-2.99557	-0.749001	-2.21658	-1.01771	-16.9194	-12.0274	3.91e-27	4.09e-28	2.09e-24	3.26e-26	51.3824	53.0429	-0.376935	-0.263343
cg17505852		IGR	opensea	IGR-opensea	-6.35637	-1.39739	0.0248358	-0.756402	-16.9088	-20.6418	4.06e-27	1.91e-62	2.17e-24	4.38e-59	51.3459	131.448	-0.828971	-0.634441
cg20214535		IGR	shore	IGR-shore	-4.28197	-1.12531	-0.377821	-0.675347	-16.9081	-14.5964	4.07e-27	5.27e-38	2.17e-24	7.91e-36	51.3436	75.6179	-0.648332	-0.557751
cg19300307		IGR	opensea	IGR-opensea	-4.05368	-0.967615	-0.897805	-0.734857	-16.9058	-20.649	4.1e-27	1.79e-62	2.18e-24	4.12e-59	51.3355	131.514	-0.637618	-0.44664
cg12593793	SLC38A3	TSS1500	shore	TSS1500-shore	-2.8911	-0.71676	-2.00347	-0.985869	-16.9043	-16.0715	4.12e-27	6.75e-44	2.18e-24	1.61e-41	51.3303	89.0778	-0.378411	-0.256198
cg15955046	C22orf25	5'UTR	opensea	5'UTR-opensea	-2.77901	-0.631473	-2.06599	-0.973572	-16.892	-18.4931	4.3e-27	1.02e-53	2.27e-24	6.7e-51	51.288	111.513	-0.34814	-0.216361
cg18637761	AOAH	Body	opensea	Body-opensea	-3.12618	-0.765575	-2.75995	-1.18908	-16.8879	-11.9386	4.37e-27	8.74e-28	2.3e-24	6.8e-26	51.2737	52.2905	-0.332345	-0.216501
cg20701183	MYLK4	Body	shelf	Body-shelf	-4.73274	-1.11103	-2.02204	-1.19523	-16.8871	-17.8442	4.38e-27	4.45e-51	2.31e-24	2.15e-48	51.2709	105.482	-0.594654	-0.356889
cg01870865	KIAA1274	TSS1500	shore	TSS1500-shore	-3.76484	-0.859043	-2.18505	-1.14633	-16.8845	-15.5999	4.42e-27	5.3e-42	2.33e-24	1.08e-39	51.262	84.7481	-0.479036	-0.253876
cg21786601		IGR	opensea	IGR-opensea	-5.83135	-1.42531	-0.437946	-0.890284	-16.8821	-20.222	4.46e-27	9.59e-61	2.34e-24	1.74e-57	51.2537	127.564	-0.795538	-0.629095
cg26701815	TPRA1	5'UTR	shore	5'UTR-shore	-4.13546	-1.01863	-1.18735	-0.962041	-16.8822	-18.1186	4.45e-27	3.41e-52	2.34e-24	1.88e-49	51.2543	108.031	-0.607121	-0.400943
cg14426167	CSMD2	Body	shelf	Body-shelf	-4.67823	-1.07159	-1.89953	-1.06613	-16.8712	-17.7369	4.63e-27	1.22e-50	2.42e-24	5.55e-48	51.2164	104.485	-0.62068	-0.399272
cg23539261	CLSPN	Body	shore	Body-shore	-4.27502	-0.980036	-0.889767	-0.863054	-16.8702	-16.1585	4.64e-27	3.01e-44	2.43e-24	7.44e-42	51.2129	89.8779	-0.639507	-0.457017
cg15899743	GHR	5'UTR	opensea	5'UTR-opensea	-4.88768	-1.18284	-1.41789	-1.04721	-16.8544	-15.5448	4.91e-27	8.81e-42	2.55e-24	1.76e-39	51.1582	84.2442	-0.680896	-0.458033
cg07019638	MGC87042	5'UTR	island	5'UTR-island	-4.60287	-1.13164	-0.649262	-0.7413	-16.8533	-20.8057	4.93e-27	4.15e-63	2.56e-24	1.04e-59	51.1544	132.962	-0.682119	-0.535016
cg23011886	ARHGEF12	Body	shelf	Body-shelf	-5.18736	-1.29458	0.0916509	-0.655564	-16.8382	-15.9663	5.19e-27	1.79e-43	2.68e-24	4.11e-41	51.1023	88.1099	-0.720211	-0.64535
cg18825531	MIR487A	TSS200	opensea	TSS200-opensea	-3.40248	-0.789157	-2.3501	-1.03911	-16.8306	-11.939	5.33e-27	8.71e-28	2.75e-24	6.78e-26	51.0761	52.2943	-0.418321	-0.274132
cg26847100	FCHO1	Body	shelf	Body-shelf	-4.89179	-1.17246	-1.07363	-0.845877	-16.8304	-17.2529	5.34e-27	1.12e-48	2.75e-24	4.31e-46	51.0754	99.9942	-0.738635	-0.528027
cg25763292	ARHGAP17	Body	shelf	Body-shelf	-3.55856	-0.729004	-1.247	-0.877767	-16.8292	-16.8455	5.36e-27	5.04e-47	2.76e-24	1.64e-44	51.0713	96.2205	-0.559166	-0.292115
cg00474696	PITX1	3'UTR	island	3'UTR-island	-4.01886	-0.88576	-0.288354	-0.686026	-16.8264	-19.0601	5.41e-27	5.04e-56	2.78e-24	4.38e-53	51.0616	116.782	-0.666455	-0.425677
cg13940534	SNHG7	Body	shore	Body-shore	-3.59256	-0.757815	-1.86159	-0.992613	-16.8218	-15.6788	5.5e-27	2.56e-42	2.82e-24	5.32e-40	51.0455	85.4714	-0.488323	-0.268168
cg11236746	AGA	TSS1500	shore	TSS1500-shore	-4.15435	-1.1116	-1.54509	-0.951506	-16.8199	-11.9765	5.54e-27	6.33e-28	2.84e-24	4.97e-26	51.0391	52.611	-0.616973	-0.504194
cg01310768		IGR	opensea	IGR-opensea	-3.99453	-0.868274	-0.733429	-0.677738	-16.8165	-18.2409	5.6e-27	1.08e-52	2.86e-24	6.32e-50	51.0275	109.168	-0.626265	-0.408994
cg07807470	SLC2A9	1stExon	opensea	1stExon-opensea	-3.71056	-0.912432	-1.96853	-1.08235	-16.8166	-16.1793	5.6e-27	2.48e-44	2.86e-24	6.18e-42	51.0278	90.0695	-0.494465	-0.316691
cg07054502		IGR	shelf	IGR-shelf	-2.57681	-0.614031	-0.0844198	-0.376143	-16.8159	-13.6588	5.61e-27	2.51e-34	2.87e-24	2.9e-32	51.0254	67.2197	-0.390893	-0.352321
cg12047375	ZFPM2	Body	opensea	Body-opensea	-5.6477	-1.463	-0.703386	-0.856008	-16.8073	-18.4418	5.78e-27	1.65e-53	2.95e-24	1.05e-50	50.9957	111.036	-0.784258	-0.639964
cg25281677		IGR	opensea	IGR-opensea	-2.80397	-0.667668	-2.22972	-1.00602	-16.8064	-12.1608	5.8e-27	1.3e-28	2.96e-24	1.07e-26	50.9925	54.1769	-0.345504	-0.212965
cg20998539		IGR	island	IGR-island	-3.59212	-0.900695	-1.36333	-0.970147	-16.8043	-19.837	5.85e-27	3.5e-59	2.97e-24	4.85e-56	50.9853	123.996	-0.536693	-0.324268
cg20987431	FGR	5'UTR	shore	5'UTR-shore	-5.28517	-1.19965	-0.256669	-0.650577	-16.8034	-16.1158	5.86e-27	4.47e-44	2.98e-24	1.09e-41	50.9822	89.4855	-0.747539	-0.563552
cg05105477		IGR	opensea	IGR-opensea	-6.35142	-1.53178	0.162416	-0.796846	-16.8023	-17.8882	5.89e-27	2.95e-51	2.99e-24	1.45e-48	50.9783	105.891	-0.815358	-0.703726
cg23666117	CLDN18	TSS1500	shore	TSS1500-shore	-3.48352	-0.643741	-1.36883	-0.782521	-16.7998	-11.2908	5.94e-27	2.07e-25	3.01e-24	1.39e-23	50.9697	46.879	-0.509305	-0.29711
cg02993991	RER1	Body	shore	Body-shore	-2.5394	-0.656399	-1.92819	-0.818634	-16.7842	-16.2595	6.27e-27	1.18e-44	3.16e-24	3.02e-42	50.9155	90.8089	-0.33383	-0.267607
cg14972228	MLLT4	TSS1500	island	TSS1500-island	-4.46487	-1.05621	-0.470401	-0.761795	-16.7817	-16.3828	6.33e-27	3.75e-45	3.18e-24	1.01e-42	50.907	91.9451	-0.687243	-0.490207
cg15132282	HLA-DOB	Body	opensea	Body-opensea	-4.06635	-0.896708	-1.63611	-0.919723	-16.7561	-16.0096	6.92e-27	1.2e-43	3.46e-24	2.79e-41	50.8182	88.5086	-0.581424	-0.35463
cg21184216		IGR	opensea	IGR-opensea	-2.79584	-0.683433	-0.805457	-0.584703	-16.7559	-13.642	6.92e-27	2.92e-34	3.46e-24	3.36e-32	50.8179	67.0703	-0.469908	-0.336928
cg16160637	OCLN	5'UTR	opensea	5'UTR-opensea	-3.97588	-0.906468	-1.40581	-0.895508	-16.7527	-13.0531	7e-27	5.46e-32	3.49e-24	5.47e-30	50.8065	61.8828	-0.573937	-0.389093
cg14814167	FBXW4	TSS1500	shore	TSS1500-shore	-4.31912	-1.00319	-0.81312	-0.857152	-16.7488	-15.5075	7.1e-27	1.24e-41	3.53e-24	2.45e-39	50.7931	83.9028	-0.669639	-0.452748
cg24704287	SLC7A6	3'UTR	opensea	3'UTR-opensea	-2.22982	-0.592569	-1.63282	-0.769747	-16.7409	-18.1773	7.3e-27	1.97e-52	3.61e-24	1.11e-49	50.7657	108.577	-0.337765	-0.248999
cg02641917	IL22RA2	5'UTR	opensea	5'UTR-opensea	-5.72217	-1.22834	-0.649893	-0.875935	-16.7362	-17.8186	7.42e-27	5.66e-51	3.66e-24	2.69e-48	50.7496	105.244	-0.781819	-0.533466
cg24492202	RGR	TSS200	opensea	TSS200-opensea	-4.21268	-1.06646	-0.944909	-0.776207	-16.716	-19.5094	7.97e-27	7.5e-58	3.91e-24	8.61e-55	50.6795	120.956	-0.667791	-0.491087
cg03113867		IGR	shore	IGR-shore	-3.55192	-0.829339	-1.33967	-0.856492	-16.7089	-14.2973	8.17e-27	7.98e-37	4e-24	1.1e-34	50.6549	72.9225	-0.547296	-0.345148
cg03726357	TMTC2	Body	opensea	Body-opensea	-3.50336	-0.729405	-2.44157	-1.19474	-16.687	-14.2403	8.82e-27	1.34e-36	4.29e-24	1.81e-34	50.5788	72.4105	-0.385178	-0.203126
cg13971849	PGPEP1	TSS1500	shore	TSS1500-shore	-4.06898	-0.918203	-1.02918	-0.835273	-16.6803	-18.2882	9.03e-27	6.97e-53	4.39e-24	4.16e-50	50.5554	109.608	-0.623539	-0.408582
cg00992048	ANKRD53	Body	island	Body-island	-2.53806	-0.615714	-0.0706094	-0.321648	-16.6697	-11.8943	9.37e-27	1.28e-27	4.53e-24	9.8e-26	50.5186	51.9168	-0.412642	-0.33833
cg07917978	TNFAIP8	Body	shelf	Body-shelf	-3.66721	-0.889285	-2.28345	-1.16326	-16.6663	-19.6416	9.49e-27	2.18e-58	4.58e-24	2.7e-55	50.5068	122.184	-0.457118	-0.249042
cg07711192	OR51B6	1stExon	opensea	1stExon-opensea	-3.76941	-0.777945	-1.19125	-0.875243	-16.6559	-14.3774	9.84e-27	3.86e-37	4.73e-24	5.47e-35	50.4708	73.6435	-0.565646	-0.338719
cg16943019		IGR	shore	IGR-shore	-4.1351	-1.03395	0.928974	-0.24812	-16.6506	-14.0305	1e-26	8.9e-36	4.8e-24	1.13e-33	50.4522	70.5305	-0.550854	-0.52628
cg22694983	RPS6KA2	Body	opensea	Body-opensea	-4.87886	-1.02466	-0.338407	-0.63225	-16.6437	-18.2547	1.03e-26	9.53e-53	4.9e-24	5.57e-50	50.4282	109.296	-0.710618	-0.492832
cg21400549		IGR	shelf	IGR-shelf	-3.87596	-0.784195	-2.24786	-1.1265	-16.6421	-15.9242	1.03e-26	2.64e-43	4.92e-24	5.95e-41	50.4226	87.7231	-0.489434	-0.226511
cg24670151		IGR	opensea	IGR-opensea	-3.86402	-0.82081	-1.95989	-0.99819	-16.6405	-15.0246	1.04e-26	1.05e-39	4.93e-24	1.78e-37	50.4171	79.4986	-0.498872	-0.289545
cg24956176	KCNB1	Body	shore	Body-shore	-3.49234	-0.819454	-2.2186	-1.11978	-16.6373	-19.7905	1.05e-26	5.41e-59	4.98e-24	7.35e-56	50.4058	123.564	-0.448199	-0.241524
cg23320499	SLC35D2	Body	shore	Body-shore	-4.13426	-0.927521	-2.22443	-1.21513	-16.6306	-17.0064	1.08e-26	1.12e-47	5.09e-24	3.86e-45	50.3828	97.7099	-0.528523	-0.27194
cg26002091	C7orf50	Body	shore	Body-shore	-5.46299	-1.11998	-0.273326	-0.683336	-16.6223	-15.7722	1.11e-26	1.08e-42	5.23e-24	2.31e-40	50.3536	86.3279	-0.76907	-0.546805
cg02172058		IGR	opensea	IGR-opensea	-4.39593	-0.981978	-0.896207	-0.849999	-16.6217	-16.2959	1.11e-26	8.41e-45	5.24e-24	2.18e-42	50.3517	91.1438	-0.67192	-0.448922
cg07921759	ULBP3	TSS1500	shore	TSS1500-shore	-4.81585	-1.31912	-1.05464	-0.949147	-16.6208	-20.0188	1.11e-26	6.4e-60	5.25e-24	1.04e-56	50.3485	125.681	-0.685802	-0.574112
cg12061649		IGR	opensea	IGR-opensea	-2.89247	-0.662658	-2.2368	-1.04475	-16.6135	-11.7096	1.14e-26	6.12e-27	5.37e-24	4.52e-25	50.3233	50.3627	-0.362003	-0.238368
cg16847428	SIM1	Body	island	Body-island	-5.49682	-1.34592	-0.666719	-0.776609	-16.6128	-19.9994	1.15e-26	7.67e-60	5.37e-24	1.22e-56	50.3205	125.502	-0.772658	-0.637506
cg06752040	DGKG	TSS1500	shore	TSS1500-shore	-4.00203	-0.838924	-1.69855	-0.994428	-16.6115	-15.777	1.15e-26	1.03e-42	5.39e-24	2.22e-40	50.3162	86.3715	-0.539966	-0.325485
cg23684449	MKNK2	Body	island	Body-island	-3.53162	-0.918592	-1.55152	-0.948121	-16.6084	-17.2566	1.16e-26	1.09e-48	5.45e-24	4.17e-46	50.3053	100.029	-0.527307	-0.368318
cg16489259	PGS1	TSS1500	shore	TSS1500-shore	-3.16318	-0.791986	-0.988284	-0.763862	-16.6034	-15.2486	1.18e-26	1.35e-40	5.52e-24	2.43e-38	50.288	81.5378	-0.498518	-0.373795
cg20975414	RAB5C	5'UTR	opensea	5'UTR-opensea	-3.81938	-0.973935	-2.43865	-1.27633	-16.6037	-17.8846	1.18e-26	3.05e-51	5.52e-24	1.5e-48	50.2891	105.857	-0.441743	-0.263116
cg15225325		IGR	shore	IGR-shore	-3.10882	-0.551647	-1.55302	-0.686353	-16.5912	-15.2663	1.24e-26	1.15e-40	5.76e-24	2.08e-38	50.2455	81.7	-0.466073	-0.262629
cg08055994	C6orf1	5'UTR	shore	5'UTR-shore	-4.20736	-0.902195	0.226985	-0.405667	-16.5893	-15.2896	1.24e-26	9.24e-41	5.79e-24	1.69e-38	50.2387	81.9123	-0.610984	-0.51511
cg21653149	OR6B2	TSS1500	opensea	TSS1500-opensea	-5.45328	-1.19903	0.35049	-0.541046	-16.5894	-15.755	1.24e-26	1.27e-42	5.79e-24	2.69e-40	50.2393	86.1698	-0.730157	-0.586664
cg13039082		IGR	opensea	IGR-opensea	-2.79503	-0.646069	-2.19206	-0.942912	-16.5846	-10.2615	1.26e-26	9.11e-22	5.87e-24	4.88e-20	50.2224	38.5783	-0.343416	-0.245325
cg12192282	PPAPDC1A	3'UTR	opensea	3'UTR-opensea	-4.16828	-0.842322	-0.842033	-0.752699	-16.5843	-11.7008	1.27e-26	6.6e-27	5.87e-24	4.87e-25	50.2213	50.289	-0.637956	-0.417869
cg05201300	OR10A6	TSS200	opensea	TSS200-opensea	-4.76218	-1.18386	-1.23822	-1.05158	-16.5816	-16.9134	1.28e-26	2.68e-47	5.92e-24	8.95e-45	50.212	96.8493	-0.68438	-0.439032
cg19030737	MIR1208	TSS200	opensea	TSS200-opensea	-4.31201	-0.917955	-1.00804	-0.779599	-16.5804	-13.7901	1.28e-26	7.73e-35	5.93e-24	9.23e-33	50.2079	68.3866	-0.622143	-0.437798
cg09795087		IGR	opensea	IGR-opensea	-4.17902	-0.959013	-1.22885	-0.910205	-16.5711	-18.7561	1.33e-26	8.69e-55	6.11e-24	6.52e-52	50.1755	113.957	-0.624355	-0.393786
cg06793728	EXOC3L2	TSS200	island	TSS200-island	-3.0571	-0.686616	-1.86591	-0.935442	-16.5669	-16.7386	1.35e-26	1.37e-46	6.19e-24	4.22e-44	50.1609	95.2317	-0.41183	-0.251604
cg02864954		IGR	shore	IGR-shore	-5.1653	-1.15084	-0.0475706	-0.665787	-16.5559	-15.4117	1.4e-26	3.01e-41	6.42e-24	5.74e-39	50.1223	83.027	-0.727909	-0.581512
cg01385198	KLHL29	5'UTR	shelf	5'UTR-shelf	-2.67283	-0.647281	-1.93808	-0.963445	-16.5532	-19.2306	1.41e-26	1.02e-56	6.47e-24	9.71e-54	50.1131	118.367	-0.34813	-0.21841
cg17550566	PXMP3	TSS1500	shore	TSS1500-shore	-3.42471	-0.845663	-1.07691	-0.854312	-16.5517	-14.1777	1.42e-26	2.35e-36	6.5e-24	3.12e-34	50.1076	71.8492	-0.539482	-0.358758
cg20252837	GTF2A1L	TSS1500	shore	TSS1500-shore	-5.31076	-1.1936	-0.90177	-0.871478	-16.5514	-18.0099	1.42e-26	9.45e-52	6.5e-24	4.94e-49	50.1068	107.021	-0.768521	-0.522791
cg20704028	VPS13B	Body	opensea	Body-opensea	-5.80576	-1.22916	-0.0929081	-0.722964	-16.5439	-17.6057	1.46e-26	4.15e-50	6.67e-24	1.8e-47	50.0804	103.268	-0.786769	-0.601198
cg21808406	SCNN1G	3'UTR	opensea	3'UTR-opensea	-4.05998	-0.960053	-2.30496	-1.15035	-16.5415	-13.9532	1.47e-26	1.78e-35	6.71e-24	2.23e-33	50.0721	69.8404	-0.506265	-0.308397
cg22509422	SNHG3-RCC1	Body	opensea	Body-opensea	-5.22329	-1.03036	-0.342995	-0.701802	-16.5344	-15.7144	1.51e-26	1.84e-42	6.87e-24	3.86e-40	50.0475	85.7975	-0.746246	-0.518434
cg26354367	UNKL	TSS1500	island	TSS1500-island	-4.60709	-1.17441	-0.87481	-0.781384	-16.5226	-15.4123	1.57e-26	2.99e-41	7.14e-24	5.71e-39	50.0062	83.0325	-0.68301	-0.569543
cg13724812	C2CD4A	TSS1500	shore	TSS1500-shore	-4.42604	-1.02383	-1.75329	-1.07764	-16.5209	-17.4915	1.58e-26	1.21e-49	7.18e-24	5.06e-47	50.0001	102.207	-0.599678	-0.369743
cg24428218	SST	Body	shore	Body-shore	-3.56379	-0.891007	-1.17699	-0.888903	-16.519	-14.7695	1.59e-26	1.09e-38	7.22e-24	1.72e-36	49.9936	77.1837	-0.535587	-0.385065
cg08640824	SP2	TSS1500	shore	TSS1500-shore	-2.83765	-0.697973	-1.95764	-0.864388	-16.5115	-18.7247	1.64e-26	1.17e-54	7.39e-24	8.59e-52	49.9672	113.665	-0.402642	-0.276541
cg08064068		IGR	shelf	IGR-shelf	-3.24106	-0.642178	-2.02267	-0.983206	-16.5107	-12.0075	1.64e-26	4.85e-28	7.4e-24	3.84e-26	49.9647	52.8743	-0.444293	-0.231205
cg00140914	LDB3	TSS1500	opensea	TSS1500-opensea	-3.05351	-0.684472	-0.697721	-0.60903	-16.5027	-13.5312	1.69e-26	7.85e-34	7.59e-24	8.82e-32	49.9366	66.0887	-0.493634	-0.347693
cg24641737		IGR	opensea	IGR-opensea	-4.16481	-1.11483	-1.79928	-0.896684	-16.4976	-15.1889	1.72e-26	2.33e-40	7.71e-24	4.14e-38	49.9189	80.9937	-0.613	-0.483951
cg08090640		IGR	shelf	IGR-shelf	-3.3103	-0.830377	-1.84933	-1.00214	-16.4969	-19.1361	1.72e-26	2.47e-56	7.72e-24	2.22e-53	49.9164	117.489	-0.464412	-0.285232
cg05260236		IGR	opensea	IGR-opensea	-4.18557	-0.987682	-0.689202	-0.764182	-16.4947	-16.0467	1.74e-26	8.5e-44	7.78e-24	2.01e-41	49.9087	88.8493	-0.662251	-0.453276
cg15698107		IGR	opensea	IGR-opensea	-4.64378	-1.06543	-0.281504	-0.714472	-16.4933	-16.1384	1.75e-26	3.63e-44	7.8e-24	8.89e-42	49.9035	89.6934	-0.699357	-0.537026
cg20461310		IGR	shore	IGR-shore	-3.78208	-0.742344	-0.28735	-0.523928	-16.4887	-19.7454	1.77e-26	8.25e-59	7.92e-24	1.09e-55	49.8875	123.146	-0.590441	-0.399115
cg18028470	ITGAE	TSS200	opensea	TSS200-opensea	-3.49996	-0.789893	-1.78506	-0.967838	-16.4776	-14.9232	1.85e-26	2.67e-39	8.21e-24	4.4e-37	49.8489	78.5777	-0.465703	-0.290944
cg26672098	ATXN1	5'UTR	shore	5'UTR-shore	-3.55168	-0.823261	-1.14841	-0.83279	-16.4756	-14.5037	1.86e-26	1.23e-37	8.25e-24	1.79e-35	49.8416	74.7806	-0.539187	-0.353585
cg20627646		IGR	shelf	IGR-shelf	-6.00377	-1.44748	-0.164473	-0.843757	-16.467	-20.0176	1.92e-26	6.48e-60	8.49e-24	1.05e-56	49.8117	125.67	-0.796415	-0.652822
cg15871766	MAPK4	Body	shelf	Body-shelf	-2.64834	-0.564295	-0.955737	-0.468148	-16.4601	-17.9443	1.96e-26	1.75e-51	8.69e-24	8.82e-49	49.7876	106.412	-0.420566	-0.311165
cg07364240		IGR	shore	IGR-shore	-4.04544	-1.09244	-0.973873	-0.964792	-16.4597	-19.3904	1.97e-26	2.28e-57	8.7e-24	2.41e-54	49.7861	119.851	-0.625198	-0.42818
cg04881903		IGR	opensea	IGR-opensea	-3.44132	-0.811623	-1.79927	-1.03713	-16.4527	-17.1359	2.02e-26	3.36e-48	8.9e-24	1.22e-45	49.7616	98.9096	-0.472911	-0.26294
cg16794579	ATP8A2	Body	opensea	Body-opensea	-3.74854	-0.880536	-1.92958	-1.06186	-16.4522	-16.4128	2.02e-26	2.84e-45	8.9e-24	7.69e-43	49.7598	92.2219	-0.499183	-0.299125
cg06872185	SLITRK3	TSS200	opensea	TSS200-opensea	-4.08171	-1.10512	-0.494612	-0.739056	-16.4518	-13.7494	2.02e-26	1.11e-34	8.9e-24	1.32e-32	49.7586	68.0247	-0.63192	-0.545389
cg03738384	XPO6	Body	opensea	Body-opensea	-4.22172	-0.98715	-1.05478	-0.876123	-16.4271	-19.6296	2.21e-26	2.43e-58	9.63e-24	2.98e-55	49.672	122.072	-0.617713	-0.423493
cg00407659		IGR	opensea	IGR-opensea	-3.41551	-0.755358	-1.03789	-0.757316	-16.4243	-15.7864	2.23e-26	9.46e-43	9.7e-24	2.03e-40	49.6621	86.4583	-0.536914	-0.324408
cg11828203		IGR	shore	IGR-shore	-3.06963	-0.730217	-1.97958	-0.991619	-16.4205	-14.5203	2.26e-26	1.05e-37	9.8e-24	1.55e-35	49.6487	74.9305	-0.406447	-0.251023
cg01057573	LPAR5	5'UTR	opensea	5'UTR-opensea	-5.56282	-1.41177	-0.657091	-0.843945	-16.4177	-16.1198	2.28e-26	4.31e-44	9.89e-24	1.05e-41	49.639	89.5218	-0.799077	-0.650757
cg02879423	PLCG2	5'UTR	shelf	5'UTR-shelf	-4.21572	-0.936941	-1.6362	-0.940123	-16.4149	-18.7756	2.3e-26	7.24e-55	9.98e-24	5.5e-52	49.6291	114.138	-0.627026	-0.362121
cg19456938	SLC6A19	Body	shore	Body-shore	-4.26306	-1.173	-0.699622	-0.839785	-16.3936	-21.5043	2.49e-26	6.29e-66	1.07e-23	2.31e-62	49.5544	139.399	-0.660581	-0.510405
cg06021088	ARPC4	TSS1500	shore	TSS1500-shore	-2.48309	-0.610018	-2.22817	-1.00477	-16.3905	-10.4509	2.51e-26	2e-22	1.08e-23	1.12e-20	49.5435	40.0759	-0.311532	-0.225393
cg18091264	SPNS1	Body	shelf	Body-shelf	-3.37178	-0.768998	-1.92277	-1.0019	-16.3881	-14.2059	2.54e-26	1.82e-36	1.09e-23	2.44e-34	49.5349	72.102	-0.445384	-0.270104
cg21030160	MRPL44	TSS1500	shore	TSS1500-shore	-4.28196	-0.78216	-1.14858	-0.756773	-16.3876	-17.1336	2.54e-26	3.43e-48	1.09e-23	1.24e-45	49.5332	98.8884	-0.619569	-0.336104
cg07662734	CRELD2	Body	island	Body-island	-4.43939	-1.03091	-0.244435	-0.695501	-16.3784	-19.5809	2.62e-26	3.84e-58	1.12e-23	4.56e-55	49.5011	121.62	-0.664207	-0.496079
cg13491737	C7orf20	Body	island	Body-island	-4.2267	-0.977908	-0.59732	-0.771686	-16.373	-14.86	2.67e-26	4.75e-39	1.14e-23	7.68e-37	49.4822	78.004	-0.654121	-0.441785
cg18756771		IGR	shore	IGR-shore	-3.03618	-0.604903	-0.785496	-0.486048	-16.3647	-15.9304	2.75e-26	2.5e-43	1.17e-23	5.64e-41	49.4527	87.7804	-0.475135	-0.31754
cg19791637	PTPRN2	Body	shore	Body-shore	-4.50414	-1.07648	-1.36717	-1.00289	-16.3545	-18.0945	2.86e-26	4.28e-52	1.21e-23	2.32e-49	49.4169	107.808	-0.629214	-0.428389
cg19411557	TRPC2	Body	opensea	Body-opensea	-4.52415	-1.17017	0.208584	-0.560007	-16.344	-13.3118	2.96e-26	5.53e-33	1.26e-23	5.89e-31	49.3801	64.153	-0.623263	-0.595543
cg00382999	DYSF	Body	shore	Body-shore	-4.87325	-1.06579	-1.40471	-0.85405	-16.343	-17.9224	2.98e-26	2.14e-51	1.26e-23	1.07e-48	49.3766	106.208	-0.709262	-0.490512
cg11321083	SPDYC	TSS1500	opensea	TSS1500-opensea	-3.0978	-0.692235	-2.04308	-0.941257	-16.3369	-11.0401	3.04e-26	1.65e-24	1.28e-23	1.05e-22	49.355	44.8209	-0.396293	-0.269957
cg21335012		IGR	shore	IGR-shore	-5.5524	-1.27712	-0.501435	-0.896573	-16.335	-19.6139	3.06e-26	2.82e-58	1.29e-23	3.4e-55	49.3486	121.926	-0.779937	-0.602266
cg20832020	CBLN4	TSS200	island	TSS200-island	-5.00793	-1.36791	-1.01517	-1.0236	-16.3302	-23.1573	3.11e-26	1.53e-72	1.31e-23	1.89e-68	49.3316	154.495	-0.717975	-0.559087
cg00963675	AMDHD1	Body	shelf	Body-shelf	-4.9477	-1.16914	-1.60967	-1.15044	-16.3299	-17.154	3.12e-26	2.83e-48	1.31e-23	1.04e-45	49.3304	99.0773	-0.662841	-0.426712
cg10021122		IGR	opensea	IGR-opensea	-3.35786	-0.795143	-0.903462	-0.778536	-16.3275	-16.6678	3.14e-26	2.64e-46	1.32e-23	7.92e-44	49.3221	94.5774	-0.520258	-0.365761
cg22544881	DECR2	TSS1500	island	TSS1500-island	-3.05549	-0.722174	-1.71394	-0.851282	-16.3273	-12.1851	3.15e-26	1.06e-28	1.32e-23	8.69e-27	49.3213	54.3838	-0.459687	-0.298066
cg01026898	MIR122	TSS200	opensea	TSS200-opensea	-2.74788	-0.650016	-2.11869	-0.943123	-16.3222	-12.5464	3.2e-26	4.63e-30	1.34e-23	4.13e-28	49.3033	57.4818	-0.365629	-0.229525
cg12832565	SIGLEC10	Body	opensea	Body-opensea	-4.33421	-1.10953	-1.50864	-1.08694	-16.3198	-20.1101	3.23e-26	2.73e-60	1.35e-23	4.71e-57	49.2948	126.527	-0.605453	-0.413111
cg20025658	SST	Body	shore	Body-shore	-3.52139	-0.751969	-2.33599	-0.881555	-16.3176	-10.3907	3.26e-26	3.25e-22	1.36e-23	1.79e-20	49.2871	39.5981	-0.458911	-0.329515
cg01132484	ALS2CL	TSS1500	shore	TSS1500-shore	-3.93973	-0.868537	-1.78112	-0.961385	-16.3077	-16.0021	3.37e-26	1.28e-43	1.4e-23	2.98e-41	49.2524	88.4394	-0.564744	-0.338637
cg07313882		IGR	shelf	IGR-shelf	-2.73153	-0.697838	-2.03482	-0.995652	-16.3013	-13.4716	3.45e-26	1.34e-33	1.43e-23	1.48e-31	49.2297	65.5619	-0.374517	-0.234506
cg13433729		IGR	opensea	IGR-opensea	-3.96227	-0.780081	-1.18457	-0.823917	-16.3	-14.2532	3.47e-26	1.19e-36	1.43e-23	1.62e-34	49.2254	72.5268	-0.591747	-0.317229
cg08298591		IGR	opensea	IGR-opensea	-3.22655	-0.666348	-1.01298	-0.804029	-16.2964	-16.8678	3.51e-26	4.1e-47	1.45e-23	1.34e-44	49.2126	96.4265	-0.51924	-0.296218
cg15097489	HPS4	Body	shore	Body-shore	-3.17877	-0.592155	-2.0567	-1.01355	-16.2957	-16.7987	3.52e-26	7.81e-47	1.45e-23	2.49e-44	49.2101	95.787	-0.413786	-0.205758
cg19135352		IGR	opensea	IGR-opensea	-5.26412	-1.27145	-0.60948	-0.792111	-16.2878	-12.7264	3.62e-26	9.64e-31	1.49e-23	8.96e-29	49.1821	59.0376	-0.714464	-0.611359
cg19433807	FLT4	Body	island	Body-island	-3.8408	-0.911607	-1.04171	-0.807955	-16.2817	-14.9118	3.7e-26	2.96e-39	1.52e-23	4.87e-37	49.1606	78.4738	-0.580063	-0.409479
cg21614201	TNKS1BP1	5'UTR	shore	5'UTR-shore	-4.98256	-1.00432	-0.268539	-0.721616	-16.2809	-18.0423	3.71e-26	6.97e-52	1.52e-23	3.69e-49	49.158	107.322	-0.74078	-0.475975
cg01953317	AIM2	TSS200	opensea	TSS200-opensea	-6.05167	-1.25753	-0.259425	-0.77138	-16.2787	-17.2208	3.74e-26	1.52e-48	1.53e-23	5.74e-46	49.1501	99.6969	-0.815479	-0.595586
cg16767886	FIGN	TSS1500	shore	TSS1500-shore	-5.06598	-1.07723	0.404564	-0.532091	-16.2782	-11.764	3.75e-26	3.86e-27	1.53e-23	2.89e-25	49.1486	50.8188	-0.637312	-0.610826
cg05836943	NAV2	Body	opensea	Body-opensea	-2.49108	-0.589791	-2.01871	-0.928725	-16.2767	-14.9547	3.77e-26	2e-39	1.54e-23	3.33e-37	49.143	78.8633	-0.315483	-0.209771
cg08170427	EPS8L3	TSS200	opensea	TSS200-opensea	-3.67275	-0.906549	-1.86016	-1.08026	-16.2746	-15.2584	3.8e-26	1.23e-40	1.55e-23	2.23e-38	49.1357	81.6273	-0.499466	-0.305122
cg19854901	A2BP1	5'UTR	opensea	5'UTR-opensea	-3.31737	-0.653893	-1.76926	-0.790627	-16.2745	-7.32276	3.8e-26	1.69e-12	1.55e-23	4.23e-11	49.1353	17.5475	-0.470036	-0.279696
cg00986598	PPP1R2	Body	shore	Body-shore	-5.40699	-1.07449	-0.27967	-0.691743	-16.2667	-15.9913	3.9e-26	1.42e-43	1.59e-23	3.28e-41	49.1079	88.3399	-0.77874	-0.496732
cg11739399	GDF2	TSS1500	shelf	TSS1500-shelf	-3.05543	-0.710125	-1.79843	-0.989644	-16.2634	-16.1831	3.95e-26	2.4e-44	1.61e-23	5.97e-42	49.0961	90.1047	-0.403936	-0.252736
cg11426726	HOXD11	TSS200	island	TSS200-island	-4.31256	-0.882644	-1.66412	-0.799298	-16.2416	-14.3599	4.27e-26	4.52e-37	1.73e-23	6.38e-35	49.0192	73.4855	-0.602988	-0.405167
cg27560292	LPCAT2	3'UTR	opensea	3'UTR-opensea	-2.57619	-0.618504	-1.91576	-0.943106	-16.2397	-21.7478	4.3e-26	6.6e-67	1.74e-23	2.69e-63	49.0125	141.635	-0.351867	-0.20745
cg02470043		IGR	opensea	IGR-opensea	-4.57776	-1.07493	-0.0119831	-0.638647	-16.2371	-19.4998	4.34e-26	8.2e-58	1.75e-23	9.39e-55	49.0035	120.867	-0.69563	-0.554503
cg21246872	PRKCA	Body	opensea	Body-opensea	-3.06078	-0.633739	-1.47183	-0.829767	-16.2263	-12.2915	4.51e-26	4.22e-29	1.82e-23	3.56e-27	48.9653	55.2919	-0.446225	-0.265363
cg07893801	ICAM4	TSS1500	shore	TSS1500-shore	-4.58745	-1.2117	-1.43837	-0.984758	-16.2206	-18.3654	4.6e-26	3.38e-53	1.85e-23	2.09e-50	48.945	110.326	-0.675538	-0.489999
cg02308150		IGR	shore	IGR-shore	-3.81801	-0.913602	-1.55562	-1.01387	-16.2182	-18.1071	4.64e-26	3.8e-52	1.86e-23	2.08e-49	48.9366	107.924	-0.5402	-0.318273
cg26068180	C22orf46	3'UTR	shore	3'UTR-shore	-3.91188	-0.778418	-0.912988	-0.717715	-16.2167	-12.9193	4.67e-26	1.77e-31	1.87e-23	1.73e-29	48.9315	60.7147	-0.611993	-0.375378
cg09754197	CSRNP1	5'UTR	shore	5'UTR-shore	-5.16313	-1.25065	-0.391176	-0.753177	-16.2146	-16.8746	4.7e-26	3.85e-47	1.88e-23	1.26e-44	48.924	96.4894	-0.714854	-0.593135
cg09078527	LTA	Body	opensea	Body-opensea	-6.23389	-1.53672	-0.895657	-1.06605	-16.213	-18.934	4.73e-26	1.64e-55	1.89e-23	1.36e-52	48.9185	115.611	-0.814941	-0.631332
cg03233656	LOC283761	TSS1500	opensea	TSS1500-opensea	-2.87121	-0.69043	-2.32111	-1.13304	-16.208	-16.2508	4.81e-26	1.28e-44	1.92e-23	3.26e-42	48.9005	90.7285	-0.339972	-0.201035
cg07728865	FGGY	Body	opensea	Body-opensea	-5.69871	-1.49389	-0.568272	-0.853152	-16.2072	-16.5778	4.83e-26	6.11e-46	1.93e-23	1.76e-43	48.8979	93.7455	-0.77949	-0.679154
cg01408817		IGR	island	IGR-island	-3.99496	-0.957421	-0.603273	-0.669848	-16.2024	-16.0177	4.91e-26	1.11e-43	1.96e-23	2.6e-41	48.8807	88.5831	-0.635696	-0.465871
cg11642298		IGR	island	IGR-island	-3.74501	-0.793372	-2.44855	-1.19658	-16.1963	-13.9889	5.02e-26	1.29e-35	2e-23	1.63e-33	48.8594	70.1592	-0.432392	-0.215778
cg01502872	GON4L	TSS1500	shore	TSS1500-shore	-2.70308	-0.684472	-2.3745	-1.0302	-16.1893	-16.9863	5.15e-26	1.36e-47	2.04e-23	4.62e-45	48.8345	97.5238	-0.320809	-0.218634
cg19737225	C22orf25	5'UTR	opensea	5'UTR-opensea	-3.11305	-0.717859	-2.43074	-1.07387	-16.189	-12.0122	5.15e-26	4.66e-28	2.04e-23	3.69e-26	48.8334	52.9141	-0.368851	-0.233834
cg20821314	ARID5B	Body	opensea	Body-opensea	-4.071	-0.776381	-1.59399	-0.966075	-16.1879	-14.5534	5.17e-26	7.79e-38	2.05e-23	1.16e-35	48.8295	75.2295	-0.564493	-0.284942
cg03906681	UBA3	TSS1500	shore	TSS1500-shore	-3.41671	-0.667624	-1.93395	-0.983359	-16.1817	-11.1555	5.29e-26	6.37e-25	2.09e-23	4.16e-23	48.8077	45.7652	-0.466928	-0.236699
cg26164488		IGR	shore	IGR-shore	-3.57459	-0.779566	-1.63517	-0.836249	-16.1813	-9.81339	5.3e-26	3.09e-20	2.09e-23	1.49e-18	48.8062	35.0959	-0.537261	-0.349634
cg06983746	ATP2B1	TSS1500	opensea	TSS1500-opensea	-4.40867	-1.25159	-1.07879	-0.917011	-16.175	-21.8462	5.42e-26	2.66e-67	2.13e-23	1.18e-63	48.784	142.538	-0.671757	-0.562365
cg05709770	FAM71B	TSS1500	opensea	TSS1500-opensea	-3.87569	-0.87675	-1.68038	-0.920134	-16.1746	-11.6977	5.43e-26	6.78e-27	2.13e-23	4.99e-25	48.7824	50.2623	-0.569045	-0.372703
cg18748064	C7orf50	Body	island	Body-island	-5.33518	-1.17012	-0.879147	-0.933962	-16.1718	-20.2624	5.48e-26	6.58e-61	2.15e-23	1.23e-57	48.7725	127.938	-0.765948	-0.492311
cg07552374	CEP63	5'UTR	shore	5'UTR-shore	-6.12611	-1.47125	-0.0941355	-0.847635	-16.17	-17.4252	5.51e-26	2.25e-49	2.16e-23	9.21e-47	48.7663	101.593	-0.800666	-0.661923
cg02923972	RBM47	5'UTR	opensea	5'UTR-opensea	-4.41453	-1.12733	-0.713429	-0.852256	-16.1664	-14.5857	5.59e-26	5.81e-38	2.19e-23	8.7e-36	48.7536	75.5209	-0.690431	-0.498736
cg15915658	UPF2	TSS1500	shore	TSS1500-shore	-4.15925	-0.917278	-1.60342	-1.01071	-16.163	-12.1519	5.65e-26	1.41e-28	2.21e-23	1.15e-26	48.7415	54.1009	-0.578341	-0.358147
cg06940720	SPACA1	Body	shelf	Body-shelf	-4.51248	-0.964468	-0.656031	-0.804038	-16.1555	-15.1167	5.81e-26	4.53e-40	2.27e-23	7.84e-38	48.715	80.3366	-0.695979	-0.449125
cg16289029		IGR	shelf	IGR-shelf	-4.08067	-0.793977	-1.05637	-0.763113	-16.1536	-14.6969	5.85e-26	2.11e-38	2.28e-23	3.26e-36	48.7084	76.5266	-0.617	-0.379125
cg05928537		IGR	shelf	IGR-shelf	-3.39466	-0.809052	-1.8685	-1.00316	-16.1501	-20.0085	5.92e-26	7.05e-60	2.31e-23	1.13e-56	48.6958	125.586	-0.468002	-0.272386
cg17252780	CSK	Body	shelf	Body-shelf	-4.36437	-0.853172	-0.22539	-0.6077	-16.1493	-15.2299	5.94e-26	1.6e-40	2.31e-23	2.87e-38	48.6928	81.3678	-0.655851	-0.432219
cg04903089	RPL8	Body	shore	Body-shore	-3.21012	-0.768018	-1.95295	-0.977889	-16.1454	-15.8557	6.02e-26	4.99e-43	2.34e-23	1.1e-40	48.6792	87.0937	-0.446971	-0.276069
cg05567408		IGR	opensea	IGR-opensea	-5.52225	-1.10166	-0.398381	-0.837412	-16.1433	-15.244	6.07e-26	1.41e-40	2.35e-23	2.53e-38	48.6716	81.4965	-0.781444	-0.526022
cg27470486		IGR	opensea	IGR-opensea	-3.65162	-0.78029	-1.31975	-0.88566	-16.1425	-15.7787	6.08e-26	1.02e-42	2.35e-23	2.18e-40	48.669	86.387	-0.549338	-0.318555
cg06808089	CD97	TSS1500	opensea	TSS1500-opensea	-3.54501	-0.827589	0.19979	-0.395533	-16.1398	-11.4397	6.14e-26	5.96e-26	2.37e-23	4.15e-24	48.6594	48.1106	-0.548411	-0.464497
cg02784232		IGR	opensea	IGR-opensea	-2.82501	-0.589032	-1.25071	-0.58083	-16.1392	-10.7577	6.16e-26	1.67e-23	2.38e-23	9.98e-22	48.6572	42.5307	-0.41059	-0.310169
cg21265072	LIMK2	TSS1500	opensea	TSS1500-opensea	-5.82324	-1.47936	-0.00882376	-0.794684	-16.1247	-16.3666	6.49e-26	4.36e-45	2.49e-23	1.16e-42	48.6058	91.796	-0.755505	-0.660463
cg10732871		IGR	opensea	IGR-opensea	-2.90495	-0.616332	-1.98423	-0.957015	-16.0912	-17.7818	7.31e-26	7.99e-51	2.79e-23	3.74e-48	48.4869	104.902	-0.39443	-0.224504
cg11888982		IGR	opensea	IGR-opensea	-3.61117	-0.854669	-1.67901	-0.962039	-16.0701	-12.6495	7.89e-26	1.89e-30	3e-23	1.72e-28	48.412	58.372	-0.530104	-0.349035
cg07532405	SGPL1	TSS1500	shore	TSS1500-shore	-4.97723	-1.14845	-1.50227	-1.13326	-16.0573	-18.2169	8.26e-26	1.36e-52	3.11e-23	7.84e-50	48.3665	108.946	-0.657043	-0.456162
cg02210498		IGR	opensea	IGR-opensea	-3.79347	-0.776162	-1.27854	-0.848107	-16.0525	-16.3198	8.4e-26	6.74e-45	3.15e-23	1.76e-42	48.3496	91.3642	-0.558331	-0.332593
cg06784691	RPS15A	Body	shore	Body-shore	-2.51378	-0.598368	-1.55557	-0.784755	-16.0493	-16.4833	8.5e-26	1.47e-45	3.18e-23	4.09e-43	48.3382	92.8727	-0.378327	-0.245112
cg16030869	DGKZ	Body	shore	Body-shore	-4.90071	-1.12682	-0.834107	-0.805436	-16.0475	-23.4969	8.56e-26	6.88e-74	3.2e-23	1.08e-69	48.3317	157.57	-0.728739	-0.515621
cg16719404	ACVR2A	Body	opensea	Body-opensea	-3.02272	-0.680255	-2.10137	-0.973632	-16.0469	-12.9844	8.57e-26	1e-31	3.2e-23	9.88e-30	48.3297	61.2825	-0.363905	-0.232223
cg05726118	CTRB2	TSS1500	opensea	TSS1500-opensea	-3.43469	-0.778654	-2.20461	-1.0963	-16.0444	-16.5883	8.65e-26	5.54e-46	3.23e-23	1.61e-43	48.3207	93.8427	-0.438005	-0.232749
cg19379721	SLC1A7	Body	opensea	Body-opensea	-3.22846	-0.938938	-0.330116	-0.539751	-16.0432	-12.6505	8.69e-26	1.87e-30	3.24e-23	1.71e-28	48.3164	58.3804	-0.516382	-0.512095
cg26149739	PSMB8	Body	shore	Body-shore	-3.47046	-0.817254	-0.606608	-0.607293	-16.0429	-17.6926	8.7e-26	1.84e-50	3.24e-23	8.24e-48	48.3154	104.075	-0.542092	-0.413076
cg13982220		IGR	island	IGR-island	-2.88903	-0.703492	0.209372	-0.333484	-16.0382	-11.9041	8.85e-26	1.17e-27	3.29e-23	9.04e-26	48.2988	51.9992	-0.450079	-0.393628
cg19589396		IGR	opensea	IGR-opensea	-4.16896	-0.976874	-1.70599	-1.06589	-16.0224	-18.8141	9.36e-26	5.05e-55	3.47e-23	3.92e-52	48.2425	114.497	-0.566742	-0.339147
cg12828656	C6orf227	TSS1500	shore	TSS1500-shore	-3.02751	-0.695285	-1.26978	-0.726103	-16.0157	-9.41364	9.59e-26	6.66e-19	3.54e-23	2.91e-17	48.2186	32.0641	-0.469987	-0.344209
cg01597398		IGR	shore	IGR-shore	-3.32588	-0.646115	-1.5966	-0.887011	-16.0151	-16.4215	9.61e-26	2.62e-45	3.55e-23	7.11e-43	48.2166	92.3028	-0.479519	-0.262137
cg17469276	SRF	Body	shore	Body-shore	-4.65636	-0.873181	-1.20543	-0.85751	-16.0148	-14.0209	9.62e-26	9.7e-36	3.55e-23	1.23e-33	48.2156	70.4451	-0.624771	-0.399483
cg10881451	CTSZ	TSS1500	shore	TSS1500-shore	-5.29966	-1.13681	0.0117299	-0.731019	-16.0125	-19.4981	9.7e-26	8.33e-58	3.57e-23	9.51e-55	48.2072	120.852	-0.738952	-0.547997
cg03318906		IGR	shelf	IGR-shelf	-4.44548	-0.969843	-1.31057	-1.01907	-15.9979	-18.7506	1.02e-25	9.15e-55	3.75e-23	6.83e-52	48.1551	113.907	-0.657322	-0.358829
cg05779272	KLF15	5'UTR	shore	5'UTR-shore	-2.70313	-0.635572	-1.88912	-0.967228	-15.9975	-18.5437	1.02e-25	6.36e-54	3.75e-23	4.27e-51	48.154	111.983	-0.36777	-0.211199
cg04990420		IGR	shelf	IGR-shelf	-3.19889	-0.884835	-1.67164	-0.990024	-15.9971	-14.4471	1.03e-25	2.05e-37	3.76e-23	2.95e-35	48.1523	74.2704	-0.452766	-0.34005
cg16323609	ZNF256	Body	shelf	Body-shelf	-3.21733	-0.720283	-1.70255	-0.826185	-15.9805	-10.4744	1.09e-25	1.66e-22	3.97e-23	9.33e-21	48.0933	40.2622	-0.431921	-0.308103
cg25341726		IGR	opensea	IGR-opensea	-2.9815	-0.561258	-1.56717	-0.800387	-15.976	-16.8142	1.11e-25	6.75e-47	4.03e-23	2.17e-44	48.0771	95.931	-0.440066	-0.24955
cg10914815	GPC6	Body	opensea	Body-opensea	-4.87075	-1.15222	-0.693016	-0.821514	-15.9696	-14.6933	1.13e-25	2.18e-38	4.11e-23	3.37e-36	48.0546	76.4933	-0.712047	-0.548391
cg11700959	DEFB132	1stExon	opensea	1stExon-opensea	-3.29506	-0.844305	-2.11314	-1.1592	-15.9688	-23.4921	1.14e-25	7.19e-74	4.12e-23	1.08e-69	48.0515	157.526	-0.445202	-0.239281
cg27582585	PLXNA2	Body	opensea	Body-opensea	-4.09625	-0.975688	-0.985558	-0.915353	-15.9626	-20.4037	1.16e-25	1.76e-61	4.21e-23	3.48e-58	48.0296	129.246	-0.629471	-0.388125
cg04776120	PLCH2	Body	shore	Body-shore	-5.74436	-1.18545	0.0583352	-0.698516	-15.9585	-20.8068	1.18e-25	4.11e-63	4.26e-23	1.04e-59	48.015	132.972	-0.782776	-0.569111
cg15930703	SNX29	Body	opensea	Body-opensea	-5.76545	-1.31717	-0.191621	-0.692894	-15.9503	-17.2796	1.21e-25	8.76e-49	4.39e-23	3.4e-46	47.9854	100.242	-0.784281	-0.627326
cg17339440		IGR	opensea	IGR-opensea	-4.022	-0.742789	-1.30444	-0.873557	-15.9498	-17.1623	1.22e-25	2.62e-48	4.39e-23	9.66e-46	47.9838	99.1546	-0.600881	-0.333089
cg26033526		IGR	shore	IGR-shore	-3.49606	-0.858309	-2.0815	-1.07634	-15.9493	-18.6641	1.22e-25	2.06e-54	4.39e-23	1.47e-51	47.9821	113.102	-0.439315	-0.273616
cg17841440	KRTAP9-9	Body	opensea	Body-opensea	-2.63178	-0.58077	-0.802762	-0.584779	-15.9476	-14.7298	1.23e-25	1.56e-38	4.42e-23	2.45e-36	47.9758	76.8236	-0.407425	-0.291862
cg19251514		IGR	shore	IGR-shore	-4.47606	-0.976961	0.71779	-0.373446	-15.946	-20.9365	1.23e-25	1.23e-63	4.44e-23	3.36e-60	47.9701	134.169	-0.622653	-0.522674
cg23534301	TNIP1	TSS1500	shore	TSS1500-shore	-4.62839	-0.987725	-0.988092	-0.930858	-15.9411	-18.0107	1.26e-25	9.37e-52	4.51e-23	4.91e-49	47.9526	107.029	-0.665199	-0.40264
cg19088912	FAM55D	TSS200	opensea	TSS200-opensea	-3.56214	-0.826185	-0.947134	-0.702115	-15.9271	-16.0562	1.32e-25	7.78e-44	4.71e-23	1.84e-41	47.9027	88.9366	-0.547027	-0.3989
cg16237031	NFIA	Body	opensea	Body-opensea	-3.77495	-0.842598	-1.59315	-0.990482	-15.9245	-18.8148	1.33e-25	5.01e-55	4.75e-23	3.91e-52	47.8936	114.503	-0.538541	-0.31618
cg26850469	GCNT2	3'UTR	opensea	3'UTR-opensea	-4.8977	-1.24129	-0.0644679	-0.729034	-15.9224	-14.6489	1.34e-25	3.27e-38	4.79e-23	4.99e-36	47.886	76.0919	-0.681091	-0.613313
cg02372037		IGR	opensea	IGR-opensea	-4.96935	-0.987483	-0.558423	-0.691735	-15.9198	-18.4573	1.35e-25	1.43e-53	4.83e-23	9.18e-51	47.8769	111.18	-0.726803	-0.447186
cg16936953		IGR	opensea	IGR-opensea	-3.27368	-0.765205	-2.00015	-1.08543	-15.9175	-23.7305	1.37e-25	8.2e-75	4.86e-23	1.45e-70	47.8687	159.677	-0.452302	-0.239523
cg03431111		IGR	shelf	IGR-shelf	-3.48962	-0.649286	-1.61904	-0.791686	-15.913	-17.2881	1.39e-25	8.09e-49	4.93e-23	3.15e-46	47.8525	100.32	-0.480901	-0.259545
cg15470102	SPATS2	5'UTR	shelf	5'UTR-shelf	-4.18103	-0.859506	-0.721318	-0.654305	-15.9131	-22.7291	1.39e-25	7.76e-71	4.93e-23	6.32e-67	47.8529	150.605	-0.632584	-0.415639
cg25741609	DIP2C	Body	shore	Body-shore	-3.57402	-0.597563	-1.97662	-0.838016	-15.9101	-12.9622	1.4e-25	1.22e-31	4.97e-23	1.2e-29	47.842	61.089	-0.467066	-0.242799
cg26868097	LOC285692	Body	opensea	Body-opensea	-3.66069	-0.857267	-2.06253	-0.987166	-15.902	-11.9773	1.45e-25	6.28e-28	5.11e-23	4.94e-26	47.8131	52.6185	-0.46848	-0.347778
cg08336604	STRA6	Body	opensea	Body-opensea	-5.05132	-1.06945	-1.53894	-1.01584	-15.8991	-18.1212	1.46e-25	3.33e-52	5.15e-23	1.84e-49	47.8029	108.056	-0.670369	-0.398034
cg13568659	RNF150	Body	opensea	Body-opensea	-3.65976	-0.733294	-1.49436	-0.83907	-15.8987	-15.0614	1.46e-25	7.52e-40	5.16e-23	1.28e-37	47.8014	79.8334	-0.538056	-0.310045
cg11293312	C5orf36	Body	opensea	Body-opensea	-4.98555	-1.22048	-0.661849	-0.880429	-15.881	-17.8322	1.56e-25	4.98e-51	5.47e-23	2.38e-48	47.7381	105.371	-0.7469	-0.524942
cg06651783	FGF1	5'UTR	opensea	5'UTR-opensea	-5.72372	-1.42614	0.449628	-0.572301	-15.8777	-14.1321	1.58e-25	3.56e-36	5.53e-23	4.66e-34	47.7261	71.4399	-0.717726	-0.70351
cg07570898	MIR155HG	TSS1500	shore	TSS1500-shore	-5.00255	-1.24434	-0.523001	-0.881901	-15.8728	-16.1582	1.61e-25	3.02e-44	5.62e-23	7.46e-42	47.7088	89.8753	-0.729742	-0.555684
cg14532894		IGR	opensea	IGR-opensea	-3.49424	-0.83382	-0.960939	-0.764808	-15.8685	-22.0734	1.63e-25	3.25e-68	5.71e-23	1.77e-64	47.6932	144.62	-0.569493	-0.371692
cg23058673		IGR	shelf	IGR-shelf	-3.5894	-0.831002	0.607475	-0.233791	-15.8661	-13.7453	1.65e-25	1.16e-34	5.75e-23	1.36e-32	47.6847	67.9882	-0.528027	-0.435762
cg05873568	KBTBD2	5'UTR	shelf	5'UTR-shelf	-2.62828	-0.630833	-1.84515	-0.895589	-15.8626	-18.1414	1.67e-25	2.75e-52	5.82e-23	1.54e-49	47.6723	108.244	-0.365927	-0.229161
cg07536018	BTG2	TSS1500	shore	TSS1500-shore	-5.79958	-1.31851	-0.826666	-0.961054	-15.8597	-17.334	1.68e-25	5.27e-49	5.87e-23	2.09e-46	47.6619	100.746	-0.800756	-0.567157
cg11043092	TSPAN18	5'UTR	opensea	5'UTR-opensea	-6.05165	-1.51964	0.102765	-0.781397	-15.8527	-21.3286	1.73e-25	3.21e-65	6.02e-23	1.06e-61	47.6367	137.782	-0.799563	-0.695693
cg02855207		IGR	opensea	IGR-opensea	-3.98424	-1.03256	-1.24423	-0.910314	-15.8472	-16.6468	1.76e-25	3.21e-46	6.13e-23	9.52e-44	47.6171	94.3828	-0.589031	-0.417429
cg01182455		IGR	shelf	IGR-shelf	-4.64234	-1.21716	-1.49802	-0.976678	-15.8375	-21.1834	1.82e-25	1.24e-64	6.32e-23	3.77e-61	47.5822	136.445	-0.650194	-0.497891
cg06303168	C19orf76	1stExon	shore	1stExon-shore	-3.72074	-0.912001	-2.46144	-1.27861	-15.8375	-18.1849	1.82e-25	1.83e-52	6.32e-23	1.04e-49	47.5822	108.648	-0.435762	-0.217427
cg26771582	C19orf6	Body	shelf	Body-shelf	-2.88125	-0.680804	-2.4057	-0.963243	-15.8362	-10.6674	1.83e-25	3.49e-23	6.34e-23	2.04e-21	47.5778	41.8039	-0.320557	-0.228099
cg21449597	KCNH2	Body	opensea	Body-opensea	-3.41436	-0.741793	-2.27518	-1.08368	-15.8353	-20.2681	1.84e-25	6.24e-61	6.36e-23	1.17e-57	47.5745	127.991	-0.425875	-0.220906
cg08370787		IGR	shelf	IGR-shelf	-4.50717	-0.94469	-1.15376	-0.786554	-15.8331	-19.2989	1.85e-25	5.38e-57	6.4e-23	5.34e-54	47.5665	119.001	-0.672434	-0.406718
cg09977847		IGR	opensea	IGR-opensea	-3.51896	-0.831712	-1.98705	-1.167	-15.8263	-18.9666	1.9e-25	1.21e-55	6.55e-23	1.01e-52	47.5423	115.914	-0.464418	-0.251768
cg10597362	LDLRAD2	TSS1500	shelf	TSS1500-shelf	-5.13899	-1.07182	0.443184	-0.443149	-15.8263	-14.8701	1.9e-25	4.33e-39	6.55e-23	7.02e-37	47.5423	78.0955	-0.71422	-0.549637
cg02732508	ABHD15	Body	shore	Body-shore	-3.9992	-0.890587	-1.17858	-0.90628	-15.8097	-14.1414	2.02e-25	3.27e-36	6.93e-23	4.29e-34	47.4828	71.5232	-0.603446	-0.356934
cg03282991	ESRRG	5'UTR	shore	5'UTR-shore	-5.7964	-1.41673	-0.0756919	-0.812761	-15.8047	-17.9493	2.05e-25	1.67e-51	7.03e-23	8.47e-49	47.4647	106.458	-0.78146	-0.639961
cg14359798	HYAL2	Body	shore	Body-shore	-4.68143	-0.931878	-0.784811	-0.864446	-15.7995	-19.1305	2.09e-25	2.6e-56	7.14e-23	2.33e-53	47.4463	117.437	-0.678481	-0.411566
cg25123427	C1orf52	TSS1500	shore	TSS1500-shore	-4.45037	-1.1221	-0.96016	-0.794137	-15.7989	-14.5886	2.1e-25	5.66e-38	7.15e-23	8.48e-36	47.4439	75.5472	-0.65624	-0.52571
cg07504977	HTR3D	TSS1500	opensea	TSS1500-opensea	-3.81235	-0.999179	-2.47243	-1.21881	-15.7963	-14.6266	2.12e-25	4e-38	7.21e-23	6.07e-36	47.4346	75.8904	-0.434456	-0.32852
cg00089453		IGR	shore	IGR-shore	-3.34963	-0.916715	-1.3938	-0.826324	-15.7959	-16.3756	2.12e-25	4.01e-45	7.21e-23	1.07e-42	47.4333	91.8791	-0.515282	-0.420193
cg04370983	ALDOB	5'UTR	opensea	5'UTR-opensea	-3.39489	-0.687871	-2.61914	-1.05872	-15.7951	-14.3425	2.13e-25	5.29e-37	7.22e-23	7.43e-35	47.4305	73.3293	-0.356897	-0.210386
cg23097499	ZNF219	Body	island	Body-island	-4.36386	-1.077	0.0623665	-0.58091	-15.7953	-13.5817	2.13e-25	5e-34	7.22e-23	5.69e-32	47.4312	66.536	-0.630366	-0.563123
cg12151656		IGR	opensea	IGR-opensea	-3.03823	-0.704324	-2.26548	-1.09223	-15.7934	-16.1613	2.14e-25	2.93e-44	7.26e-23	7.25e-42	47.4242	89.9043	-0.365997	-0.208413
cg11200930		IGR	opensea	IGR-opensea	-3.25062	-0.662645	-1.80078	-0.961147	-15.7911	-15.9067	2.16e-25	3.11e-43	7.31e-23	6.96e-41	47.4161	87.5626	-0.448994	-0.248346
cg17675386	CARD11	Body	shore	Body-shore	-6.21367	-1.45036	0.0343342	-0.718462	-15.7912	-23.8134	2.16e-25	3.86e-75	7.31e-23	7.86e-71	47.4165	160.425	-0.820314	-0.678721
cg00942920	TMEM218	TSS1500	opensea	TSS1500-opensea	-3.51888	-0.824776	-2.42929	-1.18106	-15.7894	-21.7889	2.17e-25	4.51e-67	7.35e-23	1.88e-63	47.4099	142.012	-0.409395	-0.20842
cg00095688	TFCP2L1	3'UTR	shore	3'UTR-shore	-4.18633	-1.01074	-0.975248	-0.89829	-15.7885	-20.8538	2.18e-25	2.65e-63	7.36e-23	6.93e-60	47.4065	133.406	-0.639947	-0.399289
cg03732014	SFRS15	Body	shore	Body-shore	-3.44738	-0.737779	-1.50169	-0.885234	-15.7845	-12.6163	2.21e-25	2.52e-30	7.46e-23	2.28e-28	47.3924	58.0847	-0.506069	-0.306059
cg12816198		IGR	shore	IGR-shore	-2.7851	-0.611174	-1.7741	-0.907405	-15.7832	-13.5954	2.22e-25	4.42e-34	7.49e-23	5.05e-32	47.3875	66.6574	-0.381538	-0.226056
cg11987802	CBFA2T3	5'UTR	shore	5'UTR-shore	-4.14729	-0.858261	-1.73891	-0.938341	-15.7824	-14.6921	2.23e-25	2.2e-38	7.5e-23	3.4e-36	47.3846	76.4828	-0.553474	-0.329763
cg14656441	RGS20	1stExon	opensea	1stExon-opensea	-3.95092	-0.980506	-2.19555	-1.03693	-15.7823	-15.5892	2.23e-25	5.85e-42	7.5e-23	1.19e-39	47.3845	84.6506	-0.49763	-0.371759
cg24598495		IGR	opensea	IGR-opensea	-3.38214	-0.798436	-1.31203	-0.746759	-15.7813	-11.6227	2.24e-25	1.28e-26	7.53e-23	9.26e-25	47.3807	49.6352	-0.536582	-0.403052
cg23264429		IGR	opensea	IGR-opensea	-3.63675	-0.707228	-2.12603	-0.966299	-15.7802	-13.9735	2.25e-25	1.49e-35	7.55e-23	1.86e-33	47.377	70.0215	-0.454682	-0.241374
cg12065777	FOXL1	1stExon	island	1stExon-island	-3.64343	-0.820216	-2.42308	-1.1801	-15.777	-17.0854	2.27e-25	5.38e-48	7.63e-23	1.91e-45	47.3652	98.4418	-0.430964	-0.223785
cg10168494		IGR	opensea	IGR-opensea	-3.39758	-0.763502	-1.39241	-0.74581	-15.7727	-10.779	2.31e-25	1.41e-23	7.75e-23	8.43e-22	47.35	42.7024	-0.515927	-0.391558
cg17927313	DNAJB14	TSS1500	shore	TSS1500-shore	-4.45638	-1.07517	-0.0295299	-0.618235	-15.7723	-14.1027	2.31e-25	4.64e-36	7.75e-23	6.02e-34	47.3486	71.1771	-0.64917	-0.550337
cg10799327		IGR	shelf	IGR-shelf	-3.01402	-0.738097	-1.51321	-0.881954	-15.7702	-14.8362	2.33e-25	5.91e-39	7.79e-23	9.49e-37	47.3409	77.7882	-0.439728	-0.294525
cg16791210	HOXD3	Body	shore	Body-shore	-2.68177	-0.72318	-2.37673	-1.10651	-15.7697	-15.4485	2.33e-25	2.14e-41	7.8e-23	4.14e-39	47.3393	83.363	-0.325351	-0.209002
cg05835414		IGR	opensea	IGR-opensea	-4.19651	-0.824232	-0.707328	-0.683475	-15.7657	-16.3614	2.37e-25	4.57e-45	7.89e-23	1.22e-42	47.3248	91.7484	-0.641752	-0.388128
cg00175838	FNDC3B	Body	opensea	Body-opensea	-2.69929	-0.68964	-0.64529	-0.495056	-15.7626	-12.2989	2.39e-25	3.96e-29	7.97e-23	3.35e-27	47.3137	55.3555	-0.434382	-0.367348
cg07519229	NLRC5	Body	opensea	Body-opensea	-2.99961	-0.635808	-2.41832	-1.01568	-15.7616	-12.2623	2.4e-25	5.43e-29	7.99e-23	4.55e-27	47.31	55.0425	-0.337724	-0.206715
cg18593039	MAD1L1	Body	shore	Body-shore	-2.62913	-0.524678	2.10239	0.166402	-15.7607	-10.0272	2.41e-25	5.81e-21	8.01e-23	2.95e-19	47.3068	36.7467	-0.265558	-0.26702
cg21450228	UTS2D	TSS200	shore	TSS200-shore	-4.82049	-1.06646	-0.757591	-0.830959	-15.758	-15.9388	2.43e-25	2.31e-43	8.08e-23	5.23e-41	47.2973	87.8575	-0.683951	-0.47463
cg16757384	SV2C	Body	shore	Body-shore	-2.07309	-0.405711	-1.18298	-0.5067	-15.7537	-17.6533	2.47e-25	2.66e-50	8.2e-23	1.17e-47	47.2818	103.709	-0.325042	-0.208558
cg03568305	FRMD4A	Body	opensea	Body-opensea	-3.25118	-0.781093	-2.57127	-1.21661	-15.7473	-16.8804	2.53e-25	3.64e-47	8.39e-23	1.2e-44	47.2585	96.543	-0.368928	-0.201635
cg24656005		IGR	opensea	IGR-opensea	-3.50734	-0.920007	1.01687	-0.218579	-15.747	-13.6423	2.53e-25	2.91e-34	8.39e-23	3.35e-32	47.2577	67.0736	-0.462519	-0.479312
cg03734391		IGR	opensea	IGR-opensea	-2.85512	-0.659678	-0.523018	-0.518747	-15.7412	-12.6304	2.59e-25	2.23e-30	8.56e-23	2.03e-28	47.2366	58.2069	-0.413782	-0.352809
cg15363134		IGR	shelf	IGR-shelf	-3.93766	-0.982458	-1.14171	-0.921313	-15.7403	-20.421	2.59e-25	1.5e-61	8.58e-23	2.99e-58	47.2337	129.406	-0.603821	-0.401838
cg20983531		IGR	shelf	IGR-shelf	-4.67183	-0.833685	-0.368115	-0.568988	-15.7343	-9.69577	2.65e-25	7.68e-20	8.75e-23	3.59e-18	47.2119	34.1963	-0.706006	-0.443287
cg19421218	LAP3	Body	shore	Body-shore	-4.98811	-1.18891	-1.52677	-1.05042	-15.7337	-16.7858	2.66e-25	8.8e-47	8.77e-23	2.78e-44	47.2098	95.668	-0.681122	-0.456876
cg17222434		IGR	shelf	IGR-shelf	-3.29419	-0.63332	-1.32396	-0.728182	-15.7309	-14.0165	2.69e-25	1.01e-35	8.85e-23	1.28e-33	47.1997	70.4059	-0.483705	-0.262414
cg02097120	C20orf160	Body	shelf	Body-shelf	-3.17887	-0.738737	-1.27765	-0.844141	-15.7292	-21.3101	2.7e-25	3.82e-65	8.89e-23	1.23e-61	47.1935	137.612	-0.476247	-0.287848
cg14490686		IGR	opensea	IGR-opensea	-2.83251	-0.698956	0.654689	-0.257372	-15.7258	-12.1713	2.74e-25	1.19e-28	8.99e-23	9.76e-27	47.1815	54.2662	-0.40696	-0.364909
cg00468395	ZNF767	Body	shelf	Body-shelf	-4.1676	-0.901092	-1.39171	-0.973723	-15.7255	-17.0629	2.74e-25	6.63e-48	8.99e-23	2.33e-45	47.1804	98.2331	-0.589147	-0.348542
cg03756485		IGR	shore	IGR-shore	-3.37509	-0.896815	-1.8711	-1.05971	-15.7217	-19.3474	2.78e-25	3.42e-57	9.11e-23	3.52e-54	47.1667	119.452	-0.474618	-0.311236
cg26986443	TMEM82	Body	shore	Body-shore	-4.82002	-1.1332	0.937718	-0.272218	-15.7191	-13.8769	2.8e-25	3.55e-35	9.19e-23	4.33e-33	47.1574	69.1592	-0.5555	-0.551178
cg24983189	DTNA	5'UTR	opensea	5'UTR-opensea	-3.65333	-0.790905	-1.51558	-0.839121	-15.7181	-15.5678	2.81e-25	7.13e-42	9.22e-23	1.44e-39	47.1536	84.4543	-0.524791	-0.336155
cg08614871		IGR	island	IGR-island	-3.63407	-0.864509	-2.02996	-1.10394	-15.7156	-17.1243	2.84e-25	3.74e-48	9.29e-23	1.35e-45	47.1447	98.8023	-0.484719	-0.28036
cg27024654	AQP6	5'UTR	opensea	5'UTR-opensea	-3.0973	-0.724013	-0.678456	-0.56727	-15.7104	-17.6096	2.89e-25	4e-50	9.45e-23	1.74e-47	47.126	103.304	-0.507673	-0.382192
cg21589858	USP7	Body	opensea	Body-opensea	-4.56665	-0.944253	-0.393481	-0.755095	-15.7082	-18.0549	2.92e-25	6.19e-52	9.52e-23	3.3e-49	47.1181	107.44	-0.702866	-0.474473
cg06691963	TRIM7	TSS200	shelf	TSS200-shelf	-6.0749	-1.44069	-0.644927	-1.00157	-15.7059	-17.1108	2.94e-25	4.24e-48	9.57e-23	1.52e-45	47.1098	98.677	-0.801542	-0.613126
cg09444531	CHST11	Body	opensea	Body-opensea	-5.08536	-0.983014	-0.859601	-0.794908	-15.7061	-18.973	2.94e-25	1.14e-55	9.57e-23	9.59e-53	47.1105	115.973	-0.713149	-0.448201
cg08799394		IGR	shore	IGR-shore	-3.3926	-0.752715	-1.12456	-0.793279	-15.6982	-18.6639	3.02e-25	2.06e-54	9.83e-23	1.47e-51	47.0821	113.101	-0.532269	-0.335646
cg02816367		IGR	shore	IGR-shore	-2.34104	-0.595632	-1.68324	-0.662457	-15.6779	-15.793	3.26e-25	8.9e-43	1.05e-22	1.92e-40	47.009	86.5184	-0.348364	-0.2696
cg10772991		IGR	shelf	IGR-shelf	-5.63804	-1.19383	-0.00128798	-0.699655	-15.6753	-15.8079	3.29e-25	7.76e-43	1.06e-22	1.68e-40	46.9995	86.6549	-0.780203	-0.585506
cg13252730	ZNF692	Body	shore	Body-shore	-4.91838	-1.26937	-1.63817	-1.16179	-15.6752	-18.5991	3.29e-25	3.78e-54	1.06e-22	2.61e-51	46.9993	112.498	-0.656949	-0.467258
cg12691679	PISD	5'UTR	shore	5'UTR-shore	-4.87082	-0.975963	-0.268995	-0.580453	-15.6734	-20.5301	3.31e-25	5.41e-62	1.07e-22	1.16e-58	46.9927	130.415	-0.732261	-0.500073
cg20151301	LOC283050	Body	opensea	Body-opensea	-2.8897	-0.662136	-1.85165	-0.958989	-15.6727	-13.0464	3.32e-25	5.79e-32	1.07e-22	5.79e-30	46.9903	61.8242	-0.424625	-0.259584
cg04252203	C8orf46	Body	shelf	Body-shelf	-4.16688	-0.972744	-1.29662	-0.910509	-15.6639	-13.0904	3.43e-25	3.93e-32	1.1e-22	3.97e-30	46.9586	62.2093	-0.612986	-0.41173
cg14780070	ADAMTS14	Body	opensea	Body-opensea	-3.5018	-0.755867	-1.74283	-0.921746	-15.6568	-12.3279	3.52e-25	3.08e-29	1.13e-22	2.62e-27	46.9328	55.6037	-0.485484	-0.290866
cg10033675	SEC14L1	Body	opensea	Body-opensea	-3.33589	-0.712531	-1.60442	-0.85498	-15.655	-13.36	3.54e-25	3.6e-33	1.13e-22	3.88e-31	46.9266	64.5774	-0.473087	-0.28304
cg18091615	DENND2D	TSS200	shelf	TSS200-shelf	-5.5539	-1.26285	0.425292	-0.610286	-15.6509	-19.7534	3.59e-25	7.65e-59	1.15e-22	1.02e-55	46.9115	123.221	-0.735997	-0.618012
cg03034696	GPD1L	TSS1500	shore	TSS1500-shore	-3.53043	-0.675998	-1.67164	-0.822197	-15.6448	-13.1618	3.67e-25	2.09e-32	1.18e-22	2.15e-30	46.8895	62.8344	-0.503423	-0.284079
cg01653532		IGR	opensea	IGR-opensea	-5.75506	-1.50646	0.0561478	-0.767378	-15.6421	-18.38	3.71e-25	2.95e-53	1.18e-22	1.84e-50	46.88	110.461	-0.78022	-0.691489
cg12505390	OR10S1	TSS1500	opensea	TSS1500-opensea	-3.21143	-0.794761	-2.09086	-1.01242	-15.6324	-14.9305	3.84e-25	2.49e-39	1.22e-22	4.13e-37	46.8449	78.6436	-0.428171	-0.293502
cg01919567	GPT2	Body	shore	Body-shore	-3.3845	-0.828743	-1.2601	-0.851932	-15.6307	-18.4462	3.87e-25	1.59e-53	1.23e-22	1.01e-50	46.8389	111.076	-0.529479	-0.342377
cg22360765	ODF3L1	5'UTR	opensea	5'UTR-opensea	-2.57248	-0.63626	-0.902453	-0.645192	-15.6279	-13.7665	3.91e-25	9.56e-35	1.24e-22	1.13e-32	46.8285	68.1762	-0.400298	-0.310182
cg11046593		IGR	shore	IGR-shore	-4.44091	-1.02998	-0.267446	-0.65249	-15.6257	-18.1194	3.94e-25	3.39e-52	1.25e-22	1.87e-49	46.8207	108.039	-0.66264	-0.519588
cg20138067	ZNF710	5'UTR	opensea	5'UTR-opensea	-4.05263	-0.970028	-1.77727	-1.10893	-15.6251	-15.4816	3.95e-25	1.58e-41	1.25e-22	3.08e-39	46.8185	83.6661	-0.544806	-0.310105
cg11938367		IGR	opensea	IGR-opensea	-3.67226	-0.945998	-0.911119	-0.85557	-15.6223	-15.523	3.99e-25	1.08e-41	1.26e-22	2.14e-39	46.8085	84.0446	-0.563696	-0.408116
cg13888748	TBL1XR1	5'UTR	opensea	5'UTR-opensea	-5.57867	-1.2863	-0.498744	-0.889576	-15.6146	-17.7756	4.1e-25	8.47e-51	1.3e-22	3.94e-48	46.7807	104.845	-0.788096	-0.583779
cg00291478	SLC12A5	Body	shelf	Body-shelf	-4.20532	-1.07553	-1.50248	-1.00913	-15.6134	-18.5792	4.12e-25	4.56e-54	1.3e-22	3.1e-51	46.7763	112.313	-0.579155	-0.403529
cg17747551	TRAPPC5	5'UTR	island	5'UTR-island	-4.88192	-1.29374	-0.561916	-0.825377	-15.6131	-16.8407	4.12e-25	5.27e-47	1.3e-22	1.71e-44	46.7754	96.1762	-0.735546	-0.5738
cg24525744		IGR	opensea	IGR-opensea	-6.20393	-1.53923	-0.298019	-0.843982	-15.6121	-16.8059	4.14e-25	7.3e-47	1.3e-22	2.33e-44	46.7715	95.8538	-0.803379	-0.692056
cg05339415		IGR	shore	IGR-shore	-3.16208	-0.753183	-1.81694	-0.952028	-15.6077	-12.7357	4.21e-25	8.89e-31	1.32e-22	8.28e-29	46.7556	59.1183	-0.428085	-0.273342
cg18942579		IGR	island	IGR-island	-3.62794	-0.65694	-1.79266	-0.935904	-15.6075	-21.6305	4.21e-25	1.95e-66	1.32e-22	7.66e-63	46.755	140.559	-0.502783	-0.252065
cg01859460	WFDC6	TSS1500	opensea	TSS1500-opensea	-3.21859	-0.718281	-1.96753	-0.938669	-15.6049	-15.333	4.25e-25	6.2e-41	1.33e-22	1.15e-38	46.7456	82.3081	-0.431114	-0.286306
cg20197756	GRK6	Body	shore	Body-shore	-5.95847	-1.36636	0.345496	-0.732213	-15.605	-20.234	4.25e-25	8.57e-61	1.33e-22	1.57e-57	46.746	127.675	-0.762315	-0.63941
cg11639708		IGR	shore	IGR-shore	-4.41282	-1.10054	-1.45581	-1.09746	-15.6033	-14.9352	4.27e-25	2.39e-39	1.34e-22	3.96e-37	46.7398	78.6862	-0.62707	-0.404107
cg18372930	SNCAIP	Body	opensea	Body-opensea	-3.73485	-0.881847	-2.28958	-1.20685	-15.5974	-20.5094	4.37e-25	6.57e-62	1.37e-22	1.38e-58	46.7185	130.224	-0.466687	-0.238743
cg10180165		IGR	opensea	IGR-opensea	-2.40636	-0.577352	1.49318	0.029577	-15.5905	-14.7679	4.48e-25	1.1e-38	1.4e-22	1.74e-36	46.6935	77.1693	-0.309755	-0.311991
cg05264101	PDGFA	Body	shelf	Body-shelf	-3.23996	-0.796345	-1.00411	-0.766676	-15.5876	-14.6922	4.53e-25	2.2e-38	1.41e-22	3.4e-36	46.6831	76.4833	-0.532197	-0.366979
cg14245199		IGR	opensea	IGR-opensea	-3.65897	-0.906033	-0.831721	-0.745089	-15.5819	-20.1382	4.62e-25	2.1e-60	1.44e-22	3.67e-57	46.6625	126.788	-0.595165	-0.411685
cg06362313	SNORD42A	TSS200	shelf	TSS200-shelf	-3.3977	-0.829223	-2.15438	-1.09751	-15.5785	-13.6637	4.68e-25	2.4e-34	1.46e-22	2.78e-32	46.6501	67.2633	-0.437691	-0.272553
cg09001777	SNORD87	TSS1500	shore	TSS1500-shore	-2.0919	-0.477037	-1.57477	-0.700697	-15.5784	-12.173	4.68e-25	1.17e-28	1.46e-22	9.63e-27	46.6499	54.2803	-0.316769	-0.221533
cg13054358	BCL6B	Body	island	Body-island	-5.23953	-1.27842	-0.567619	-0.897339	-15.5761	-18.9249	4.72e-25	1.79e-55	1.47e-22	1.47e-52	46.6414	115.526	-0.750959	-0.584404
cg02912790		IGR	shelf	IGR-shelf	-3.50712	-0.831556	-0.682832	-0.685768	-15.5752	-15.2579	4.74e-25	1.24e-40	1.47e-22	2.24e-38	46.6382	81.6231	-0.543315	-0.388161
cg10416861		IGR	opensea	IGR-opensea	-4.83176	-1.22949	-0.298892	-0.743458	-15.5752	-17.4426	4.73e-25	1.91e-49	1.47e-22	7.88e-47	46.6384	101.753	-0.674996	-0.593415
cg16844818	INTS1	Body	island	Body-island	-4.59621	-1.06987	-0.6266	-0.865773	-15.5745	-16.8473	4.75e-25	4.96e-47	1.47e-22	1.61e-44	46.6357	96.2368	-0.644832	-0.468803
cg08159989		IGR	shore	IGR-shore	-3.69125	-0.736269	-0.285536	-0.500417	-15.5671	-19.4559	4.88e-25	1.24e-57	1.51e-22	1.38e-54	46.6089	120.459	-0.592242	-0.367035
cg00342891	DDC	TSS1500	opensea	TSS1500-opensea	-4.56623	-0.972327	-1.22459	-0.952788	-15.5538	-18.5064	5.12e-25	9.01e-54	1.58e-22	5.95e-51	46.5609	111.636	-0.661487	-0.399745
cg11379605	CNTNAP2	Body	opensea	Body-opensea	-3.16906	-0.673477	-0.576095	-0.612395	-15.5494	-13.64	5.2e-25	2.97e-34	1.61e-22	3.42e-32	46.5449	67.0531	-0.508376	-0.348405
cg13327134	SLC7A5	3'UTR	opensea	3'UTR-opensea	-2.39849	-0.561643	-1.4592	-0.660235	-15.5482	-10.3383	5.23e-25	4.94e-22	1.61e-22	2.7e-20	46.5405	39.1838	-0.370115	-0.282374
cg13294753		IGR	opensea	IGR-opensea	-4.63831	-1.139	-0.528246	-0.848978	-15.5464	-18.0954	5.26e-25	4.24e-52	1.62e-22	2.31e-49	46.534	107.816	-0.685593	-0.508823
cg10054398	GUCA2B	TSS1500	opensea	TSS1500-opensea	-5.86193	-1.27924	0.44466	-0.602854	-15.5449	-18.4697	5.29e-25	1.27e-53	1.63e-22	8.22e-51	46.5286	111.295	-0.746952	-0.613621
cg02422603	ALS2CR4	Body	shore	Body-shore	-3.50119	-0.891864	-0.702966	-0.619083	-15.5396	-10.4383	5.39e-25	2.22e-22	1.66e-22	1.24e-20	46.5092	39.9753	-0.546922	-0.474267
cg18893596	TCF4	Body	opensea	Body-opensea	-2.82622	-0.451882	-1.47052	-0.638066	-15.5335	-7.00948	5.51e-25	1.24e-11	1.69e-22	2.81e-10	46.4874	15.5938	-0.425246	-0.224844
cg07090714		IGR	opensea	IGR-opensea	-1.97213	-0.422528	-1.59436	-0.556683	-15.5326	-14.2485	5.53e-25	1.24e-36	1.7e-22	1.68e-34	46.4839	72.4842	-0.304574	-0.201204
cg03382306	NCK1	TSS1500	shore	TSS1500-shore	-3.90535	-0.743441	-1.34847	-0.810501	-15.5299	-15.6241	5.59e-25	4.24e-42	1.71e-22	8.71e-40	46.4742	84.9699	-0.585275	-0.322095
cg23001370		IGR	shore	IGR-shore	-5.1303	-1.27547	-0.125101	-0.729528	-15.5298	-19.8523	5.59e-25	3.03e-59	1.71e-22	4.32e-56	46.4739	124.138	-0.739796	-0.615988
cg07038243	ASAP1	TSS1500	opensea	TSS1500-opensea	-2.94371	-0.745843	-0.766357	-0.567665	-15.5248	-16.2929	5.69e-25	8.65e-45	1.74e-22	2.24e-42	46.4559	91.1163	-0.481932	-0.387299
cg07110659	PCSK6	Body	opensea	Body-opensea	-2.91929	-0.752526	-2.35173	-1.02085	-15.5182	-11.6033	5.83e-25	1.5e-26	1.78e-22	1.09e-24	46.4318	49.4725	-0.353225	-0.267387
cg13918628	KIF3A	TSS1500	shore	TSS1500-shore	-5.58574	-1.25214	0.0573063	-0.786494	-15.5179	-19.2437	5.84e-25	9.02e-57	1.78e-22	8.65e-54	46.431	118.489	-0.767039	-0.56697
cg15953461	COL13A1	Body	opensea	Body-opensea	-4.1058	-1.15478	-0.851401	-0.857207	-15.5114	-13.4105	5.98e-25	2.3e-33	1.82e-22	2.51e-31	46.4074	65.0223	-0.587465	-0.534197
cg23684410	MBNL1	TSS1500	shore	TSS1500-shore	-3.67042	-0.844611	-1.77707	-0.98484	-15.5106	-19.8697	6e-25	2.58e-59	1.83e-22	3.75e-56	46.4045	124.299	-0.523481	-0.318705
cg08274139	BPHL	Body	shore	Body-shore	-6.87339	-1.64084	-0.0225513	-0.885355	-15.5094	-19.6381	6.02e-25	2.25e-58	1.83e-22	2.77e-55	46.4	122.151	-0.848176	-0.717374
cg22366909		IGR	shelf	IGR-shelf	-4.16714	-0.903481	-1.96406	-1.13122	-15.5091	-14.6445	6.03e-25	3.4e-38	1.83e-22	5.19e-36	46.3988	76.0522	-0.530709	-0.285056
cg18915456	MINK1	Body	opensea	Body-opensea	-3.84178	-0.883131	-0.609376	-0.767642	-15.5087	-14.2903	6.04e-25	8.5e-37	1.84e-22	1.17e-34	46.3974	72.8593	-0.59445	-0.426371
cg25608555	MANEAL	Body	shore	Body-shore	-3.98315	-0.943827	-0.889386	-0.814933	-15.5075	-15.1068	6.07e-25	4.96e-40	1.84e-22	8.56e-38	46.393	80.2467	-0.602532	-0.410139
cg00898920		IGR	shore	IGR-shore	-3.00854	-0.740894	-1.52567	-0.961373	-15.5038	-16.3026	6.15e-25	7.9e-45	1.86e-22	2.06e-42	46.3798	91.2055	-0.447192	-0.253662
cg08301518	SLITRK3	TSS200	opensea	TSS200-opensea	-2.82077	-0.691081	-1.21785	-0.756638	-15.4966	-11.6389	6.31e-25	1.11e-26	1.91e-22	8.1e-25	46.3537	49.7702	-0.437887	-0.319324
cg03519879		IGR	shelf	IGR-shelf	-3.44722	-0.856795	-1.43596	-0.981421	-15.4963	-17.3732	6.32e-25	3.65e-49	1.91e-22	1.47e-46	46.3525	101.11	-0.519698	-0.304662
cg23896695	MORN1	Body	shore	Body-shore	-5.04109	-1.22447	-1.2204	-0.98981	-15.4961	-17.5261	6.32e-25	8.74e-50	1.91e-22	3.7e-47	46.3517	102.528	-0.688576	-0.481765
cg20821276		IGR	island	IGR-island	-3.46378	-0.770165	-1.74675	-0.98005	-15.4928	-15.3561	6.4e-25	5.01e-41	1.93e-22	9.42e-39	46.34	82.5193	-0.481162	-0.286805
cg19507160	SLC39A5	1stExon	opensea	1stExon-opensea	-4.25279	-0.767401	-1.98999	-1.04357	-15.4888	-11.6471	6.5e-25	1.04e-26	1.96e-22	7.57e-25	46.3253	49.8391	-0.543537	-0.269936
cg06111286	C2orf85	TSS1500	shelf	TSS1500-shelf	-2.77612	-0.551065	-2.28018	-0.868212	-15.4881	-9.59875	6.51e-25	1.62e-19	1.96e-22	7.41e-18	46.3229	33.4589	-0.351291	-0.21253
cg22602513		IGR	opensea	IGR-opensea	-4.15609	-0.728988	-1.43338	-0.755748	-15.4868	-16.2623	6.54e-25	1.15e-44	1.97e-22	2.95e-42	46.3181	90.8342	-0.584718	-0.339773
cg15723028	SNORA63	TSS1500	shelf	TSS1500-shelf	-3.70953	-0.718257	-1.15723	-0.64643	-15.4846	-12.8114	6.6e-25	4.58e-31	1.99e-22	4.34e-29	46.3102	59.7756	-0.578321	-0.368205
cg12320164		IGR	opensea	IGR-opensea	-5.34079	-1.28608	-0.460195	-0.848251	-15.4811	-15.8911	6.68e-25	3.59e-43	2.01e-22	8.02e-41	46.2975	87.4194	-0.730903	-0.581909
cg06251181		IGR	shelf	IGR-shelf	-6.30265	-1.33058	0.245616	-0.705028	-15.4801	-14.7354	6.71e-25	1.48e-38	2.01e-22	2.33e-36	46.2937	76.8743	-0.753467	-0.653195
cg14154131	ESYT3	Body	shore	Body-shore	-5.27353	-1.1133	-0.513249	-0.798568	-15.474	-20.0722	6.86e-25	3.89e-60	2.05e-22	6.54e-57	46.2716	126.177	-0.743361	-0.520904
cg19731286		IGR	shore	IGR-shore	-4.22119	-0.94217	-0.0702451	-0.517821	-15.474	-13.2566	6.86e-25	9.03e-33	2.05e-22	9.45e-31	46.2717	63.6672	-0.646302	-0.468461
cg01944137		IGR	shore	IGR-shore	-3.88868	-0.80027	-1.16622	-0.854589	-15.4686	-16.5888	6.99e-25	5.51e-46	2.09e-22	1.6e-43	46.2521	93.8473	-0.591157	-0.353083
cg04495891		IGR	shore	IGR-shore	-4.2972	-0.890047	-0.255774	-0.669059	-15.4687	-13.4311	6.99e-25	1.92e-33	2.09e-22	2.1e-31	46.2523	65.2042	-0.647574	-0.458011
cg12259792	DGKH	Body	opensea	Body-opensea	-3.57232	-0.877489	-0.836002	-0.699305	-15.4675	-11.9165	7.02e-25	1.06e-27	2.1e-22	8.16e-26	46.2479	52.1042	-0.55336	-0.446287
cg13922488	BCR	TSS1500	shore	TSS1500-shore	-2.58599	-0.594455	-1.76334	-0.867183	-15.4658	-17.8049	7.07e-25	6.43e-51	2.11e-22	3.04e-48	46.2417	105.117	-0.360293	-0.221043
cg11423096	KRT72	Body	shelf	Body-shelf	-3.03067	-0.56122	-2.04841	-0.774723	-15.4636	-10.5521	7.12e-25	8.87e-23	2.12e-22	5.07e-21	46.234	40.8812	-0.390998	-0.248073
cg19212550		IGR	shore	IGR-shore	-3.6281	-0.682019	-0.423015	-0.553317	-15.4606	-17.296	7.2e-25	7.52e-49	2.14e-22	2.93e-46	46.2231	100.394	-0.570419	-0.369006
cg26744362	ST6GALNAC4	Body	shore	Body-shore	-3.67547	-0.898626	-1.91268	-1.11667	-15.4596	-18.9601	7.23e-25	1.28e-55	2.15e-22	1.08e-52	46.2193	115.854	-0.497976	-0.290906
cg14832378		IGR	opensea	IGR-opensea	-4.43943	-1.16966	-1.00329	-0.894897	-15.4501	-19.3048	7.49e-25	5.09e-57	2.22e-22	5.07e-54	46.1848	119.057	-0.663979	-0.506793
cg24376955	UBE2Z	Body	opensea	Body-opensea	-4.59647	-1.18728	-0.889104	-0.920648	-15.4438	-19.6504	7.66e-25	2e-58	2.27e-22	2.49e-55	46.162	122.265	-0.674354	-0.4959
cg24420717	DYSF	Body	opensea	Body-opensea	-3.16035	-0.728793	-1.52412	-0.876244	-15.4415	-14.307	7.72e-25	7.31e-37	2.29e-22	1.01e-34	46.1537	73.0098	-0.476546	-0.28219
cg01054402	BDH2	TSS1500	opensea	TSS1500-opensea	-4.35829	-1.13823	-1.41911	-0.850927	-15.4373	-14.2052	7.85e-25	1.84e-36	2.32e-22	2.46e-34	46.1383	72.0956	-0.645221	-0.545968
cg08656816	LPHN3	Body	shelf	Body-shelf	-3.92344	-0.895133	-1.88082	-1.14974	-15.4358	-19.0888	7.89e-25	3.85e-56	2.33e-22	3.39e-53	46.133	117.05	-0.540788	-0.280837
cg19456997	CDKAL1	Body	opensea	Body-opensea	-3.92199	-1.03108	-0.369342	-0.670575	-15.4349	-13.4838	7.91e-25	1.2e-33	2.34e-22	1.33e-31	46.1297	65.6696	-0.59689	-0.51907
cg12469001		IGR	island	IGR-island	-3.68172	-0.923373	-1.88831	-1.13445	-15.4277	-16.7231	8.13e-25	1.58e-46	2.4e-22	4.85e-44	46.1034	95.0888	-0.491747	-0.280536
cg19979738	COASY	TSS1500	shore	TSS1500-shore	-3.94951	-0.987184	-0.331654	-0.716843	-15.4243	-18.3075	8.23e-25	5.81e-53	2.43e-22	3.53e-50	46.0912	109.788	-0.617844	-0.463968
cg15902297		IGR	shore	IGR-shore	-3.68578	-0.877906	-1.03296	-0.787406	-15.4229	-11.7019	8.27e-25	6.54e-27	2.44e-22	4.82e-25	46.086	50.2982	-0.594686	-0.412323
cg22246785	MLLT4	Body	opensea	Body-opensea	-3.83816	-0.935194	-1.18496	-0.951116	-15.4228	-15.5159	8.27e-25	1.15e-41	2.44e-22	2.27e-39	46.0856	83.9793	-0.581728	-0.365994
cg01127300		IGR	shore	IGR-shore	-3.16657	-0.849287	-1.6095	-0.947372	-15.4198	-15.3263	8.37e-25	6.6e-41	2.46e-22	1.22e-38	46.0746	82.2471	-0.478014	-0.322549
cg13630871		IGR	opensea	IGR-opensea	-2.55147	-0.57071	-1.64835	-0.771129	-15.4187	-17.0454	8.4e-25	7.81e-48	2.47e-22	2.72e-45	46.0708	98.0708	-0.368918	-0.228868
cg09803959	FBRSL1	Body	shore	Body-shore	-3.39441	-0.790816	-2.0768	-1.03789	-15.4176	-15.4212	8.43e-25	2.75e-41	2.47e-22	5.28e-39	46.0667	83.114	-0.476119	-0.276408
cg11757326		IGR	opensea	IGR-opensea	-4.67598	-0.925592	-0.345077	-0.629825	-15.4177	-11.6759	8.43e-25	8.14e-27	2.47e-22	5.98e-25	46.0671	50.0804	-0.692174	-0.499318
cg20668765	NFKBIA	Body	shore	Body-shore	-4.01117	-1.02077	-0.679004	-0.751521	-15.4175	-13.2858	8.44e-25	6.97e-33	2.47e-22	7.36e-31	46.0663	63.9239	-0.636054	-0.485035
cg24375209	TIMP2	Body	shelf	Body-shelf	-3.03435	-0.569437	-0.716381	-0.598385	-15.4157	-16.08	8.49e-25	6.24e-44	2.48e-22	1.5e-41	46.0598	89.1562	-0.496971	-0.297466
cg13403369	STAT5A	TSS1500	shore	TSS1500-shore	-3.23007	-0.709791	-0.080752	-0.399964	-15.4137	-14.501	8.56e-25	1.26e-37	2.5e-22	1.84e-35	46.0525	74.7562	-0.547747	-0.413669
cg02243276	WFDC10B	Body	opensea	Body-opensea	-4.81264	-1.09539	-0.13166	-0.716716	-15.4116	-13.2817	8.62e-25	7.23e-33	2.52e-22	7.62e-31	46.0449	63.8879	-0.672672	-0.554574
cg00838415	SLC2A5	Body	opensea	Body-opensea	-2.65471	-0.610502	-1.47368	-0.81749	-15.4076	-16.4277	8.75e-25	2.47e-45	2.55e-22	6.75e-43	46.0304	92.3594	-0.398835	-0.247826
cg01267797	NR5A1	TSS200	shelf	TSS200-shelf	-3.48013	-0.816361	-2.08241	-0.943377	-15.4045	-15.2929	8.85e-25	8.97e-41	2.57e-22	1.64e-38	46.0188	81.942	-0.447857	-0.340014
cg10162209	ZYG11B	Body	opensea	Body-opensea	-4.36119	-0.902145	-0.386693	-0.567446	-15.4014	-14.4922	8.95e-25	1.36e-37	2.6e-22	1.98e-35	46.0078	74.6777	-0.638669	-0.476663
cg00377681	IL17REL	5'UTR	island	5'UTR-island	-3.381	-0.821526	-1.80947	-1.03965	-15.4007	-17.3006	8.98e-25	7.2e-49	2.6e-22	2.82e-46	46.0051	100.436	-0.457865	-0.27154
cg26243740	RPS18	Body	shore	Body-shore	-3.59651	-0.706348	-1.6341	-0.756103	-15.3836	-16.4375	9.56e-25	2.25e-45	2.77e-22	6.18e-43	45.943	92.4505	-0.514808	-0.311846
cg03005293	LOC100233209	Body	opensea	Body-opensea	-3.88826	-0.992765	-1.58618	-0.937441	-15.3829	-12.1565	9.58e-25	1.35e-28	2.77e-22	1.1e-26	45.9405	54.1396	-0.574974	-0.423446
cg23223330	LAMC2	Body	opensea	Body-opensea	-3.68812	-0.927611	-1.02622	-0.834129	-15.3818	-15.0826	9.62e-25	6.19e-40	2.78e-22	1.06e-37	45.9364	80.0263	-0.573641	-0.429617
cg01970904	GRB7	5'UTR	opensea	5'UTR-opensea	-3.25944	-0.689095	-1.77299	-0.881877	-15.3815	-14.6465	9.63e-25	3.34e-38	2.78e-22	5.1e-36	45.9354	76.0703	-0.447289	-0.265893
cg18307303	ADAMTSL2	Body	shore	Body-shore	-4.30661	-0.952865	-0.555103	-0.616703	-15.3773	-10.0921	9.78e-25	3.48e-21	2.82e-22	1.79e-19	45.9199	37.2522	-0.644818	-0.519355
cg19063856	SULT2B1	1stExon	opensea	1stExon-opensea	-3.20686	-0.803121	-1.55796	-0.960018	-15.3771	-17.1807	9.79e-25	2.21e-48	2.82e-22	8.19e-46	45.9193	99.3246	-0.479171	-0.295511
cg18278694	VSX1	Body	shore	Body-shore	-5.00453	-1.11077	-1.32617	-0.844927	-15.3731	-17.6595	9.93e-25	2.51e-50	2.85e-22	1.11e-47	45.9045	103.767	-0.726972	-0.508211
cg24481594	GRIA2	TSS200	island	TSS200-island	-4.65697	-1.22475	-0.666465	-0.9147	-15.3725	-22.3597	9.96e-25	2.32e-69	2.86e-22	1.55e-65	45.9024	147.237	-0.693942	-0.50946
cg17526890	SMCHD1	Body	shelf	Body-shelf	-4.26877	-0.842477	-1.32325	-0.740459	-15.3702	-16.6627	1e-24	2.77e-46	2.88e-22	8.28e-44	45.894	94.5302	-0.620023	-0.36341
cg22845912	RSPO1	5'UTR	shelf	5'UTR-shelf	-4.50632	-1.13173	-0.983681	-0.93704	-15.3689	-16.7319	1.01e-24	1.45e-46	2.89e-22	4.48e-44	45.8895	95.1699	-0.668272	-0.486765
cg13948857	RPTOR	Body	shore	Body-shore	-3.0706	-0.721961	-2.21355	-0.987602	-15.365	-12.8097	1.02e-24	4.65e-31	2.93e-22	4.4e-29	45.8753	59.761	-0.388985	-0.271118
cg02400725	MBP	3'UTR	shore	3'UTR-shore	-6.39447	-1.58673	0.0266586	-0.863056	-15.36	-18.1831	1.04e-24	1.86e-52	2.97e-22	1.06e-49	45.857	108.631	-0.820477	-0.712128
cg07563725	KIF9	5'UTR	shore	5'UTR-shore	-4.79657	-1.107	0.0550111	-0.50503	-15.355	-15.1049	1.06e-24	5.05e-40	3.02e-22	8.71e-38	45.8386	80.2287	-0.674803	-0.557418
cg13157980	PRDM16	Body	shore	Body-shore	-3.70925	-0.883597	-2.19873	-1.18599	-15.3545	-17.1913	1.06e-24	2e-48	3.03e-22	7.45e-46	45.837	99.4234	-0.486298	-0.281021
cg25342059	PCDHA1	Body	island	Body-island	-2.70411	-0.585096	-2.17351	-0.827001	-15.348	-11.092	1.09e-24	1.08e-24	3.09e-22	6.93e-23	45.8134	45.2457	-0.33068	-0.250572
cg25343388	KDM2B	Body	shelf	Body-shelf	-3.29694	-0.735668	-1.44909	-0.863517	-15.3417	-13.4241	1.11e-24	2.04e-33	3.16e-22	2.23e-31	45.7902	65.1425	-0.483277	-0.305993
cg23090046	PROM1	5'UTR	shore	5'UTR-shore	-3.23013	-0.761926	-0.877417	-0.706701	-15.3401	-11.8006	1.12e-24	2.83e-27	3.18e-22	2.13e-25	45.7843	51.1266	-0.502726	-0.395939
cg06161299	OSBPL9	Body	shore	Body-shore	-4.50092	-1.073	-1.24477	-1.01315	-15.3359	-19.841	1.14e-24	3.37e-59	3.22e-22	4.75e-56	45.7691	124.033	-0.656348	-0.428301
cg08544331	ABI3BP	Body	opensea	Body-opensea	-5.7433	-1.42888	-0.521617	-0.885785	-15.3358	-16.1313	1.14e-24	3.88e-44	3.22e-22	9.48e-42	45.7686	89.6277	-0.786567	-0.648081
cg00407062	ATP2B2	3'UTR	shore	3'UTR-shore	-4.19829	-1.00969	-0.266054	-0.696159	-15.3322	-16.0729	1.15e-24	6.66e-44	3.26e-22	1.59e-41	45.7556	89.0901	-0.626507	-0.506141
cg08790036		IGR	shelf	IGR-shelf	-3.66688	-0.670927	-0.828989	-0.628014	-15.3277	-14.6332	1.17e-24	3.77e-38	3.31e-22	5.72e-36	45.7392	75.9499	-0.594282	-0.334702
cg26438942	LOC284276	TSS1500	opensea	TSS1500-opensea	-4.20238	-0.817388	-1.21863	-0.835911	-15.3194	-16.1895	1.21e-24	2.26e-44	3.41e-22	5.64e-42	45.7088	90.1635	-0.610256	-0.374873
cg12859101	MAGI1	3'UTR	shore	3'UTR-shore	-5.13148	-1.17845	-0.589718	-0.826972	-15.3168	-14.0038	1.22e-24	1.13e-35	3.44e-22	1.43e-33	45.6994	70.2923	-0.708259	-0.558579
cg12675417	GCET2	Body	opensea	Body-opensea	-5.38344	-1.1664	0.184924	-0.651415	-15.3164	-17.9284	1.22e-24	2.02e-51	3.44e-22	1.02e-48	45.6979	106.264	-0.73013	-0.571117
cg01991861	FCRLA	Body	opensea	Body-opensea	-4.66542	-1.03041	-0.660264	-0.787055	-15.3144	-15.8424	1.23e-24	5.64e-43	3.46e-22	1.23e-40	45.6907	86.9716	-0.68361	-0.465725
cg17290213	RCAN3	3'UTR	shore	3'UTR-shore	-3.49731	-0.805164	-2.33384	-1.1645	-15.313	-20.4882	1.24e-24	8e-62	3.48e-22	1.67e-58	45.6856	130.028	-0.424945	-0.223136
cg19411729	PRPF8	Body	shore	Body-shore	-4.30111	-1.02529	-1.53691	-1.0736	-15.3121	-19.2623	1.24e-24	7.58e-57	3.49e-22	7.34e-54	45.6821	118.661	-0.620513	-0.378365
cg10042132	CYTH2	Body	shelf	Body-shelf	-4.53466	-1.03045	0.17757	-0.512833	-15.3114	-13.6133	1.25e-24	3.77e-34	3.49e-22	4.32e-32	45.6797	66.8161	-0.697623	-0.576287
cg01637169	C3orf26	Body	opensea	Body-opensea	-3.43354	-0.843248	-2.44135	-1.21899	-15.3094	-19.9654	1.26e-24	1.05e-59	3.51e-22	1.62e-56	45.6725	125.187	-0.400934	-0.227665
cg26217846		IGR	island	IGR-island	-3.85245	-0.812415	-0.325077	-0.619124	-15.3094	-12.9996	1.26e-24	8.76e-32	3.51e-22	8.68e-30	45.6723	61.415	-0.594717	-0.423904
cg12665414	SH3PXD2B	Body	shore	Body-shore	-5.45677	-1.26269	-0.115738	-0.727297	-15.303	-16.0787	1.29e-24	6.32e-44	3.59e-22	1.51e-41	45.6491	89.1435	-0.749813	-0.622907
cg27409802	HAX1	TSS1500	shore	TSS1500-shore	-4.28641	-1.11816	-0.324613	-0.645297	-15.299	-14.1887	1.3e-24	2.13e-36	3.64e-22	2.83e-34	45.6344	71.9478	-0.653182	-0.563447
cg04919489	NGFR	Body	island	Body-island	-5.50027	-1.1624	-1.21599	-1.00923	-15.2987	-16.9354	1.31e-24	2.18e-47	3.65e-22	7.33e-45	45.6332	97.0521	-0.738709	-0.446201
cg12083893	MYLK2	Body	shore	Body-shore	-3.55587	-0.802085	-1.03098	-0.797104	-15.2938	-14.1017	1.33e-24	4.68e-36	3.71e-22	6.06e-34	45.6154	71.1683	-0.565215	-0.365051
cg09538921	MOV10	Body	opensea	Body-opensea	-2.12164	-0.579481	-0.403369	-0.425275	-15.2935	-12.2154	1.33e-24	8.14e-29	3.71e-22	6.73e-27	45.6142	54.6423	-0.356279	-0.310174
cg06245711		IGR	shore	IGR-shore	-3.18289	-0.542763	-1.53095	-0.764688	-15.2883	-12.876	1.36e-24	2.6e-31	3.78e-22	2.5e-29	45.5955	60.3374	-0.466174	-0.232827
cg12556586	PISRT1	TSS1500	opensea	TSS1500-opensea	-4.24868	-0.88944	0.206573	-0.528764	-15.2859	-17.9881	1.37e-24	1.16e-51	3.81e-22	5.98e-49	45.5866	106.819	-0.601549	-0.473246
cg25481160	B3GNT6	TSS1500	opensea	TSS1500-opensea	-3.94777	-0.867293	-1.65606	-0.947722	-15.2845	-16.9547	1.38e-24	1.82e-47	3.83e-22	6.17e-45	45.5816	97.2316	-0.56007	-0.339757
cg02927618		IGR	shore	IGR-shore	-4.99711	-1.04943	-0.901424	-0.892803	-15.2777	-15.8511	1.41e-24	5.2e-43	3.91e-22	1.14e-40	45.5566	87.0515	-0.708401	-0.474545
cg16095155		IGR	shore	IGR-shore	-3.9909	-0.906388	-1.15517	-0.893183	-15.2779	-12.9865	1.41e-24	9.82e-32	3.91e-22	9.7e-30	45.5572	61.3011	-0.590677	-0.402199
cg24076537	MYL5	Body	shore	Body-shore	-3.38256	-0.695112	-1.47708	-0.840827	-15.274	-11.4143	1.43e-24	7.37e-26	3.96e-22	5.1e-24	45.543	47.8998	-0.50384	-0.285794
cg06355422		IGR	opensea	IGR-opensea	-4.34362	-1.04812	-0.419526	-0.736614	-15.2729	-14.8229	1.44e-24	6.67e-39	3.97e-22	1.07e-36	45.5391	77.6674	-0.640217	-0.515774
cg25911551	NPTXR	TSS1500	shore	TSS1500-shore	-5.53205	-1.27524	-0.383241	-0.870316	-15.2701	-16.5577	1.45e-24	7.37e-46	4.01e-22	2.11e-43	45.5289	93.5597	-0.771892	-0.567999
cg04023936		IGR	shore	IGR-shore	-5.63072	-1.26076	-0.219895	-0.806734	-15.2678	-19.6525	1.46e-24	1.97e-58	4.04e-22	2.45e-55	45.5204	122.284	-0.795955	-0.563984
cg12868738	MTERFD2	Body	shore	Body-shore	-3.73554	-0.838485	-2.08312	-1.14585	-15.2679	-16.665	1.46e-24	2.71e-46	4.04e-22	8.12e-44	45.5209	94.551	-0.493663	-0.238645
cg10798745		IGR	shore	IGR-shore	-4.07337	-1.06108	-1.70229	-1.09754	-15.2675	-15.3307	1.47e-24	6.33e-41	4.04e-22	1.18e-38	45.5193	82.2874	-0.568172	-0.35024
cg00989229	HOXA3	TSS1500	shelf	TSS1500-shelf	-4.75251	-1.1486	-0.908074	-0.903492	-15.267	-15.599	1.47e-24	5.34e-42	4.05e-22	1.09e-39	45.5175	84.7402	-0.691082	-0.513024
cg26752663	C6orf114	5'UTR	shelf	5'UTR-shelf	-4.0547	-1.15796	-1.1717	-0.939538	-15.2661	-16.8789	1.47e-24	3.69e-47	4.06e-22	1.22e-44	45.5141	96.5293	-0.608163	-0.485297
cg14995202	AQP4	Body	shore	Body-shore	-4.25687	-0.831101	-1.02849	-0.703273	-15.2649	-12.1112	1.48e-24	1.99e-28	4.07e-22	1.61e-26	45.5097	53.7543	-0.63571	-0.430257
cg03431524		IGR	opensea	IGR-opensea	-3.6983	-0.924305	-1.61697	-1.02528	-15.2644	-20.8041	1.48e-24	4.21e-63	4.08e-22	1.05e-59	45.5078	132.947	-0.518358	-0.325798
cg01781850	TBX2	Body	shore	Body-shore	-3.53518	-0.849768	-0.785958	-0.740363	-15.2615	-14.3121	1.5e-24	6.98e-37	4.12e-22	9.71e-35	45.4975	73.0553	-0.543028	-0.407135
cg14101659	MAP3K6	TSS1500	shore	TSS1500-shore	-3.24739	-0.723537	-1.6385	-0.890067	-15.2593	-14.171	1.51e-24	2.5e-36	4.15e-22	3.31e-34	45.4891	71.7886	-0.447183	-0.288146
cg17451760	C3orf79	TSS200	opensea	TSS200-opensea	-3.69056	-0.870277	-0.88688	-0.785143	-15.2586	-17.6555	1.51e-24	2.61e-50	4.16e-22	1.15e-47	45.4867	103.73	-0.586577	-0.38303
cg10325253		IGR	opensea	IGR-opensea	-4.44412	-1.0482	-0.44476	-0.771925	-15.2583	-23.772	1.52e-24	5.62e-75	4.16e-22	1.09e-70	45.4857	160.051	-0.704674	-0.509303
cg15690542	NACAD	Body	shore	Body-shore	-3.10063	-0.795673	-1.32963	-0.901127	-15.2535	-20.4244	1.54e-24	1.45e-61	4.22e-22	2.93e-58	45.4681	129.437	-0.470199	-0.309964
cg23529249		IGR	opensea	IGR-opensea	-5.36535	-1.28579	-0.454253	-0.903	-15.253	-19.9241	1.55e-24	1.55e-59	4.23e-22	2.32e-56	45.4664	124.804	-0.767705	-0.551213
cg26296653		IGR	opensea	IGR-opensea	-3.75226	-0.851259	-0.456254	-0.600794	-15.2518	-11.5337	1.55e-24	2.7e-26	4.24e-22	1.92e-24	45.4619	48.8924	-0.555608	-0.454038
cg17574050	PCBP3	Body	shore	Body-shore	-2.94979	-0.697846	-1.33477	-0.855697	-15.2481	-16.6058	1.57e-24	4.71e-46	4.3e-22	1.37e-43	45.4484	94.0042	-0.436743	-0.281642
cg01113488		IGR	opensea	IGR-opensea	-2.33618	-0.468724	-1.28635	-0.655811	-15.2463	-15.031	1.59e-24	9.93e-40	4.32e-22	1.68e-37	45.4418	79.5567	-0.356635	-0.219345
cg04704856	GRB7	5'UTR	opensea	5'UTR-opensea	-2.97675	-0.710701	-2.25583	-1.08643	-15.2442	-16.3629	1.6e-24	4.51e-45	4.35e-22	1.2e-42	45.4339	91.7619	-0.375963	-0.214207
cg04287259		IGR	island	IGR-island	-3.38857	-0.775339	-1.97059	-1.07759	-15.2435	-18.7721	1.6e-24	7.48e-55	4.36e-22	5.68e-52	45.4314	114.106	-0.450431	-0.250851
cg08961450		IGR	shore	IGR-shore	-5.23722	-1.14736	-0.71345	-0.763126	-15.2426	-19.8106	1.61e-24	4.48e-59	4.36e-22	6.13e-56	45.4284	123.751	-0.736022	-0.534418
cg09125127	GGA2	Body	opensea	Body-opensea	-2.97496	-0.748124	-1.51201	-0.80881	-15.2426	-15.5317	1.61e-24	9.95e-42	4.36e-22	1.99e-39	45.4284	84.1239	-0.433305	-0.314899
cg17385448	BATF	3'UTR	shore	3'UTR-shore	-2.58489	-0.635047	-2.04891	-0.976904	-15.2379	-20.8512	1.64e-24	2.72e-63	4.43e-22	7.05e-60	45.4108	133.382	-0.348484	-0.205716
cg05967129	SLC2A1	Body	shore	Body-shore	-5.07363	-1.28684	0.139028	-0.752936	-15.2376	-20.1813	1.64e-24	1.4e-60	4.43e-22	2.49e-57	45.4099	127.187	-0.693253	-0.599394
cg03441853	LOC340074	TSS1500	opensea	TSS1500-opensea	-3.57047	-0.841165	-2.19972	-1.12114	-15.2363	-13.3355	1.64e-24	4.48e-33	4.45e-22	4.81e-31	45.405	64.3608	-0.431902	-0.265554
cg06762891	C17orf96	TSS1500	shore	TSS1500-shore	-5.06643	-1.15442	-0.576672	-0.896094	-15.233	-17.9844	1.66e-24	1.2e-51	4.5e-22	6.17e-49	45.3931	106.785	-0.738154	-0.511458
cg15832574	ACTN1	Body	opensea	Body-opensea	-5.04075	-1.00108	-0.177045	-0.618027	-15.2314	-16.2743	1.67e-24	1.03e-44	4.52e-22	2.65e-42	45.3872	90.9448	-0.711959	-0.499597
cg10422334	C6orf108	TSS1500	shore	TSS1500-shore	-3.57352	-0.933001	-1.20549	-0.844645	-15.2279	-16.6854	1.7e-24	2.24e-46	4.58e-22	6.79e-44	45.3746	94.7401	-0.534084	-0.389121
cg11119275	LOC285768	Body	opensea	Body-opensea	-5.91132	-1.30843	-0.458325	-0.857487	-15.2262	-19.4654	1.71e-24	1.13e-57	4.6e-22	1.27e-54	45.3681	120.548	-0.822199	-0.603079
cg25014229		IGR	shelf	IGR-shelf	-5.42328	-1.38438	-0.60368	-0.973761	-15.2104	-17.3858	1.81e-24	3.25e-49	4.87e-22	1.31e-46	45.3103	101.226	-0.755247	-0.568833
cg10195619		IGR	opensea	IGR-opensea	-6.0422	-1.47988	-0.00591899	-0.900474	-15.209	-17.245	1.82e-24	1.21e-48	4.89e-22	4.62e-46	45.3053	99.9212	-0.790964	-0.659572
cg03435448	CCNF	Body	opensea	Body-opensea	-3.19091	-0.832405	-2.59507	-1.20087	-15.2084	-16.8272	1.82e-24	5.98e-47	4.9e-22	1.93e-44	45.303	96.0514	-0.374709	-0.218096
cg01213231	MAP4K4	Body	opensea	Body-opensea	-3.85404	-0.920119	-0.730043	-0.546618	-15.2054	-15.3836	1.84e-24	3.89e-41	4.95e-22	7.37e-39	45.2919	82.7703	-0.610503	-0.475507
cg03406609	NAV2	1stExon	opensea	1stExon-opensea	-3.8995	-0.91697	-0.37344	-0.683763	-15.2028	-20.2301	1.86e-24	8.89e-61	4.99e-22	1.62e-57	45.2825	127.639	-0.607976	-0.430257
cg17933008		IGR	shelf	IGR-shelf	-3.7228	-0.844529	-0.448777	-0.662966	-15.2027	-17.2176	1.86e-24	1.56e-48	4.99e-22	5.91e-46	45.282	99.6669	-0.575855	-0.415104
cg14113353		IGR	shore	IGR-shore	-3.804	-0.883578	-1.02587	-0.890704	-15.1999	-15.9548	1.88e-24	1.99e-43	5.04e-22	4.54e-41	45.2718	88.0041	-0.595692	-0.369578
cg05439368		IGR	opensea	IGR-opensea	-4.12214	-1.05934	-2.05992	-1.23708	-15.1965	-17.4249	1.91e-24	2.25e-49	5.1e-22	9.23e-47	45.2595	101.589	-0.530809	-0.311722
cg23267665	ROBO1	Body	shelf	Body-shelf	-4.15208	-0.843113	-0.625536	-0.782945	-15.1893	-17.5891	1.96e-24	4.85e-50	5.23e-22	2.09e-47	45.2329	103.113	-0.629942	-0.379285
cg05629278		IGR	shelf	IGR-shelf	-4.11513	-0.818505	-0.450954	-0.711377	-15.1849	-14.9068	1.99e-24	3.1e-39	5.3e-22	5.09e-37	45.2168	78.4287	-0.614666	-0.409025
cg00949661		IGR	shore	IGR-shore	-3.87711	-0.899839	-1.54081	-1.04179	-15.1825	-18.8035	2.01e-24	5.57e-55	5.35e-22	4.32e-52	45.208	114.398	-0.528543	-0.317157
cg14255644	MOBKL1B	Body	shore	Body-shore	-2.6679	-0.64311	-1.3633	-0.802757	-15.1823	-20.2005	2.01e-24	1.17e-60	5.35e-22	2.1e-57	45.2074	127.365	-0.400508	-0.256334
cg19906284	ZCCHC11	TSS1500	shore	TSS1500-shore	-4.05531	-0.844027	-1.65071	-0.93199	-15.1776	-11.2762	2.04e-24	2.33e-25	5.42e-22	1.57e-23	45.1902	46.7583	-0.590013	-0.345279
cg18866817	RGS8	TSS200	opensea	TSS200-opensea	-2.05063	-0.478056	-0.0446432	-0.340453	-15.1764	-14.1126	2.05e-24	4.24e-36	5.44e-22	5.53e-34	45.1857	71.2654	-0.330691	-0.266766
cg04864179	SYNE2	Body	opensea	Body-opensea	-4.1604	-0.928706	-2.13745	-1.22664	-15.1753	-13.3062	2.06e-24	5.81e-33	5.45e-22	6.18e-31	45.1816	64.1034	-0.508822	-0.277092
cg25591418	WDR51B	TSS1500	shore	TSS1500-shore	-4.13111	-0.974693	-1.04294	-0.902321	-15.1753	-22.0201	2.06e-24	5.32e-68	5.45e-22	2.82e-64	45.1816	144.131	-0.643699	-0.406435
cg07880109	PLCH1	Body	opensea	Body-opensea	-3.43882	-0.867024	-2.14583	-1.12427	-15.1748	-22.2744	2.07e-24	5.09e-69	5.46e-22	3.19e-65	45.1797	146.458	-0.432965	-0.259204
cg02787120	NDRG4	Body	shore	Body-shore	-4.62581	-0.932237	-0.890505	-0.800502	-15.1716	-16.0897	2.09e-24	5.7e-44	5.51e-22	1.38e-41	45.1681	89.2449	-0.680888	-0.402918
cg24435747	ANKRD11	5'UTR	opensea	5'UTR-opensea	-2.80038	-0.569788	-1.60688	-0.809128	-15.1695	-14.7522	2.11e-24	1.27e-38	5.55e-22	2.01e-36	45.1602	77.0271	-0.419094	-0.232945
cg00885461		IGR	opensea	IGR-opensea	-4.73364	-0.989555	-0.354293	-0.794259	-15.1674	-15.6361	2.12e-24	3.8e-42	5.59e-22	7.81e-40	45.1527	85.0796	-0.701213	-0.4758
cg13359998	IRF2	Body	opensea	Body-opensea	-4.40873	-1.02754	-2.15664	-1.12147	-15.1664	-14.2934	2.13e-24	8.26e-37	5.6e-22	1.14e-34	45.1488	72.888	-0.574825	-0.333698
cg18515031	LIG3	TSS1500	shore	TSS1500-shore	-4.12436	-1.05847	-1.83643	-1.13677	-15.1665	-17.0865	2.13e-24	5.32e-48	5.6e-22	1.89e-45	45.1494	98.4521	-0.548135	-0.360712
cg13872326	KIAA1026	Body	opensea	Body-opensea	-5.19424	-1.28372	0.294797	-0.652986	-15.1619	-17.5019	2.17e-24	1.1e-49	5.69e-22	4.6e-47	45.1323	102.304	-0.731428	-0.629346
cg06994787	DGKI	Body	opensea	Body-opensea	-5.19668	-1.10348	-1.37353	-1.00327	-15.1556	-15.4791	2.22e-24	1.62e-41	5.82e-22	3.15e-39	45.1092	83.6429	-0.69096	-0.409396
cg07764829	KCNN1	Body	island	Body-island	-5.93959	-1.25036	0.49131	-0.586533	-15.1519	-14.1668	2.25e-24	2.6e-36	5.89e-22	3.43e-34	45.0955	71.7512	-0.733679	-0.609752
cg14518276	NKAPL	TSS200	shore	TSS200-shore	-3.71178	-0.941048	-1.09341	-0.859967	-15.1503	-15.7341	2.26e-24	1.53e-42	5.92e-22	3.25e-40	45.0898	85.9779	-0.58109	-0.400211
cg10753283		IGR	shelf	IGR-shelf	-4.27656	-0.899673	-1.54156	-1.02729	-15.1488	-15.8045	2.27e-24	8e-43	5.95e-22	1.74e-40	45.0844	86.6245	-0.609084	-0.338615
cg26501657	KIAA0649	5'UTR	shore	5'UTR-shore	-3.79385	-0.934158	-2.59894	-1.33678	-15.1471	-19.3471	2.29e-24	3.43e-57	5.98e-22	3.53e-54	45.0781	119.449	-0.42375	-0.215615
cg16914953		IGR	opensea	IGR-opensea	-3.72471	-0.823886	-1.26152	-0.903694	-15.1453	-18.2027	2.3e-24	1.55e-52	6.01e-22	8.89e-50	45.0713	108.814	-0.564616	-0.326622
cg00160872	LOC145663	Body	shore	Body-shore	-3.79306	-0.728685	-1.47711	-0.806635	-15.1435	-18.5184	2.32e-24	8.05e-54	6.04e-22	5.35e-51	45.0648	111.748	-0.538731	-0.298574
cg15538767	WNT5B	3'UTR	shore	3'UTR-shore	-3.77167	-0.891927	-1.61078	-1.00192	-15.1418	-16.5292	2.33e-24	9.6e-46	6.08e-22	2.72e-43	45.0586	93.2967	-0.552097	-0.321811
cg18578954	IL17RD	Body	shelf	Body-shelf	-3.43038	-0.723034	-1.98076	-0.845203	-15.1417	-9.02848	2.33e-24	1.2e-17	6.08e-22	4.75e-16	45.0584	29.2141	-0.485591	-0.342704
cg16976870		IGR	opensea	IGR-opensea	-2.64415	-0.576418	-2.17636	-0.844042	-15.1402	-9.79333	2.35e-24	3.61e-20	6.11e-22	1.73e-18	45.0527	34.9421	-0.345721	-0.233789
cg10523000	C4orf34	5'UTR	shelf	5'UTR-shelf	-4.13989	-1.08062	-1.98989	-1.23611	-15.1397	-19.2713	2.35e-24	6.97e-57	6.11e-22	6.84e-54	45.051	118.745	-0.552885	-0.314023
cg25276892	CHCHD10	TSS1500	shore	TSS1500-shore	-3.14477	-0.792644	-1.01324	-0.650499	-15.1333	-19.8384	2.41e-24	3.46e-59	6.25e-22	4.82e-56	45.0274	124.009	-0.491874	-0.363122
cg14817867	BUB3	Body	shore	Body-shore	-3.01883	-0.574021	-2.06045	-0.796282	-15.129	-9.06469	2.45e-24	9.15e-18	6.34e-22	3.67e-16	45.0117	29.4789	-0.38205	-0.250028
cg05331472	ABCA13	Body	opensea	Body-opensea	-4.54045	-1.12391	0.0342372	-0.613089	-15.123	-12.7921	2.5e-24	5.42e-31	6.47e-22	5.12e-29	44.9895	59.6076	-0.644146	-0.554328
cg14217091	TBCE	Body	opensea	Body-opensea	-3.61732	-0.865404	-1.92084	-1.14033	-15.1186	-18.2337	2.54e-24	1.16e-52	6.57e-22	6.73e-50	44.9734	109.101	-0.476235	-0.282445
cg09287933	PLCG2	Body	opensea	Body-opensea	-4.09791	-0.920759	-1.36726	-1.00217	-15.1174	-19.7286	2.55e-24	9.65e-59	6.6e-22	1.26e-55	44.9689	122.991	-0.599103	-0.347222
cg05199682	TLR9	Body	island	Body-island	-5.52632	-1.17953	-0.411622	-0.710861	-15.1158	-15.5836	2.57e-24	6.16e-42	6.63e-22	1.25e-39	44.9629	84.5995	-0.767433	-0.55879
cg20007622	CTNNA2	Body	opensea	Body-opensea	-4.50735	-0.890777	-0.331328	-0.595202	-15.1138	-14.522	2.59e-24	1.04e-37	6.68e-22	1.52e-35	44.9556	74.9463	-0.672574	-0.481633
cg20534694	SERPINF1	5'UTR	opensea	5'UTR-opensea	-3.63786	-0.838179	-0.304224	-0.68423	-15.113	-18.4663	2.6e-24	1.31e-53	6.69e-22	8.47e-51	44.9526	111.263	-0.568627	-0.415521
cg04070601		IGR	shore	IGR-shore	-4.01435	-0.997807	-1.37734	-0.945173	-15.1107	-19.1731	2.62e-24	1.75e-56	6.75e-22	1.6e-53	44.9442	117.833	-0.588742	-0.384064
cg07134316		IGR	opensea	IGR-opensea	-2.85847	-0.736103	-1.5748	-0.813252	-15.1096	-21.6464	2.63e-24	1.69e-66	6.77e-22	6.68e-63	44.9404	140.704	-0.414879	-0.312108
cg12587818	MYO7B	Body	shore	Body-shore	-6.09391	-1.3138	0.271939	-0.662313	-15.109	-15.4321	2.64e-24	2.49e-41	6.78e-22	4.79e-39	44.9381	83.2131	-0.802062	-0.630691
cg12706474		IGR	shelf	IGR-shelf	-3.73221	-0.771493	-1.53643	-0.962096	-15.1079	-17.093	2.65e-24	5.01e-48	6.8e-22	1.78e-45	44.9342	98.5124	-0.529602	-0.279463
cg06639053	COL6A3	Body	island	Body-island	-3.57063	-0.702087	-1.83832	-0.953761	-15.1052	-14.611	2.67e-24	4.61e-38	6.86e-22	6.97e-36	44.924	75.7494	-0.487755	-0.26704
cg26482626	PVT1	Body	shore	Body-shore	-3.4618	-0.791728	-1.05644	-0.853582	-15.0991	-18.872	2.73e-24	2.93e-55	7.01e-22	2.36e-52	44.9016	115.034	-0.54552	-0.323337
cg17877600	C14orf179	TSS1500	shore	TSS1500-shore	-3.53125	-0.862824	-1.64806	-1.00816	-15.0976	-16.23	2.75e-24	1.55e-44	7.04e-22	3.94e-42	44.896	90.5365	-0.50994	-0.30952
cg02346442		IGR	shore	IGR-shore	-4.70046	-1.01413	-0.882979	-0.822301	-15.0917	-13.0929	2.81e-24	3.84e-32	7.19e-22	3.88e-30	44.8746	62.2311	-0.699411	-0.46931
cg02255510		IGR	shelf	IGR-shelf	-4.01733	-0.868911	-1.50978	-0.929438	-15.0912	-13.5784	2.82e-24	5.15e-34	7.19e-22	5.86e-32	44.8725	66.5067	-0.603748	-0.349023
cg04726824	RCAN2	TSS1500	opensea	TSS1500-opensea	-4.15587	-0.840373	-1.09746	-0.781719	-15.0911	-14.7802	2.82e-24	9.85e-39	7.19e-22	1.57e-36	44.8721	77.2807	-0.611449	-0.393001
cg15611912	CHRM3	5'UTR	opensea	5'UTR-opensea	-3.25854	-0.836909	-1.80435	-1.00645	-15.0902	-21.7878	2.83e-24	4.56e-67	7.21e-22	1.88e-63	44.8689	142.002	-0.44415	-0.290423
cg22777668	FAM190B	5'UTR	opensea	5'UTR-opensea	-2.35433	-0.629762	-1.93373	-0.829855	-15.0868	-10.8585	2.86e-24	7.35e-24	7.3e-22	4.48e-22	44.8563	43.345	-0.337511	-0.269379
cg22083866	TRIM31	Body	shore	Body-shore	-4.15428	-0.739879	-1.06777	-0.769285	-15.0855	-15.0472	2.88e-24	8.57e-40	7.33e-22	1.46e-37	44.8518	79.7036	-0.619861	-0.354034
cg14284394	SNAP47	TSS1500	shore	TSS1500-shore	-4.3039	-0.958447	-1.06623	-0.954928	-15.0797	-17.6901	2.94e-24	1.89e-50	7.48e-22	8.44e-48	44.8303	104.051	-0.65443	-0.397376
cg09861057		IGR	opensea	IGR-opensea	-4.54535	-1.05899	-0.874278	-0.939556	-15.079	-18.9691	2.95e-24	1.18e-55	7.5e-22	9.93e-53	44.8276	115.937	-0.676842	-0.426009
cg19589317	SYNGR3	TSS1500	shore	TSS1500-shore	-2.84992	-0.694873	-1.14997	-0.783452	-15.0785	-12.2427	2.95e-24	6.44e-29	7.5e-22	5.36e-27	44.826	54.875	-0.455126	-0.33154
cg06640695	TOX2	TSS1500	shore	TSS1500-shore	-3.58002	-0.897119	-0.726942	-0.810552	-15.0778	-16.1061	2.96e-24	4.89e-44	7.52e-22	1.19e-41	44.8233	89.3964	-0.569096	-0.400284
cg14780427		IGR	opensea	IGR-opensea	-3.4072	-0.865994	-1.43512	-0.95349	-15.0752	-14.025	2.99e-24	9.35e-36	7.59e-22	1.19e-33	44.8136	70.4821	-0.513132	-0.329101
cg18721397	PRDM16	Body	shelf	Body-shelf	-3.5193	-0.689211	-1.43456	-0.81486	-15.0731	-16.1512	3.01e-24	3.22e-44	7.63e-22	7.93e-42	44.8059	89.811	-0.534709	-0.288189
cg13277254		IGR	opensea	IGR-opensea	-3.28535	-0.800175	-1.27576	-0.869775	-15.0724	-16.1548	3.02e-24	3.12e-44	7.64e-22	7.68e-42	44.8035	89.8438	-0.500923	-0.32055
cg27395200	MTHFD1L	TSS1500	shore	TSS1500-shore	-3.6041	-0.867859	-1.62995	-0.98959	-15.0712	-16.248	3.03e-24	1.31e-44	7.67e-22	3.35e-42	44.7989	90.7024	-0.505706	-0.314873
cg12555086		IGR	shore	IGR-shore	-4.16766	-0.832977	-1.20712	-0.933738	-15.0708	-14.1161	3.04e-24	4.11e-36	7.67e-22	5.36e-34	44.7976	71.2972	-0.605577	-0.329483
cg01527562	CAPN13	Body	opensea	Body-opensea	-3.22961	-0.707908	-1.73114	-0.852021	-15.0678	-10.731	3.07e-24	2.08e-23	7.76e-22	1.23e-21	44.7865	42.3151	-0.48946	-0.290191
cg07757252	IL6R	Body	opensea	Body-opensea	-4.24827	-1.02901	-0.34226	-0.644293	-15.0603	-14.6882	3.16e-24	2.28e-38	7.96e-22	3.52e-36	44.7588	76.4477	-0.632288	-0.524255
cg10820587	DIRC3	Body	opensea	Body-opensea	-4.29937	-0.890762	-0.859954	-0.861078	-15.0578	-18.1191	3.19e-24	3.39e-52	8.03e-22	1.87e-49	44.7497	108.036	-0.639525	-0.388586
cg00409816		IGR	opensea	IGR-opensea	-3.93307	-0.903444	-1.08146	-0.901998	-15.0565	-16.8443	3.2e-24	5.1e-47	8.06e-22	1.66e-44	44.745	96.2098	-0.612559	-0.370866
cg26153096	PDCD1	TSS1500	shelf	TSS1500-shelf	-2.26229	-0.492511	-0.163842	-0.221592	-15.0559	-14.9039	3.21e-24	3.18e-39	8.07e-22	5.23e-37	44.7425	78.4019	-0.390741	-0.28703
cg08973382	SRGAP2	Body	opensea	Body-opensea	-3.41298	-0.860997	-1.76636	-1.04413	-15.0484	-17.1429	3.3e-24	3.14e-48	8.28e-22	1.15e-45	44.7149	98.9747	-0.462029	-0.280945
cg22655196	KCNJ2	5'UTR	shelf	5'UTR-shelf	-2.5043	-0.612014	-1.84544	-0.923059	-15.0483	-16.7296	3.3e-24	1.49e-46	8.28e-22	4.58e-44	44.7146	95.1487	-0.343877	-0.213674
cg25676074		IGR	shore	IGR-shore	-3.87175	-0.918028	-0.369225	-0.635682	-15.0477	-12.9016	3.31e-24	2.07e-31	8.29e-22	2.01e-29	44.7124	60.5604	-0.585559	-0.475506
cg02006142	TTYH3	TSS1500	shore	TSS1500-shore	-4.24484	-0.821895	-0.83455	-0.722158	-15.0444	-14.2897	3.35e-24	8.55e-37	8.37e-22	1.18e-34	44.7003	72.8544	-0.647357	-0.396658
cg15933729	HECW1	3'UTR	opensea	3'UTR-opensea	-3.66074	-0.83333	-1.28733	-0.927926	-15.0423	-16.6346	3.38e-24	3.6e-46	8.44e-22	1.06e-43	44.6923	94.2703	-0.570262	-0.32838
cg14392283	CCR5	TSS200	opensea	TSS200-opensea	-5.26973	-1.23981	-0.235863	-0.860746	-15.041	-17.8643	3.39e-24	3.69e-51	8.47e-22	1.8e-48	44.6878	105.669	-0.732677	-0.539015
cg16946687	DDO	TSS200	opensea	TSS200-opensea	-3.38275	-0.667792	-1.05214	-0.773886	-15.0395	-12.1802	3.41e-24	1.1e-28	8.51e-22	9.06e-27	44.6823	54.3419	-0.528227	-0.267466
cg07042289	PRDM16	Body	shore	Body-shore	-3.08212	-0.691908	-2.09078	-1.08856	-15.0292	-17.2124	3.55e-24	1.64e-48	8.83e-22	6.19e-46	44.6443	99.6186	-0.38842	-0.211797
cg09444818	SH3BP5L	Body	opensea	Body-opensea	-4.34564	-0.968165	-0.524117	-0.717545	-15.0272	-18.1409	3.57e-24	2.77e-52	8.9e-22	1.55e-49	44.6367	108.239	-0.65677	-0.476127
cg09472600	TJAP1	5'UTR	opensea	5'UTR-opensea	-2.60135	-0.620533	-2.12563	-0.963629	-15.0258	-14.4106	3.59e-24	2.85e-37	8.93e-22	4.07e-35	44.6318	73.9419	-0.335188	-0.20506
cg08644356	ESRP2	Body	shelf	Body-shelf	-3.47595	-0.916288	-0.296083	-0.565749	-15.0241	-11.6794	3.61e-24	7.91e-27	8.99e-22	5.81e-25	44.6253	50.1093	-0.544155	-0.466566
cg14500070	MSMB	Body	opensea	Body-opensea	-4.79998	-1.10463	-0.528055	-0.73349	-15.0179	-11.1148	3.7e-24	8.92e-25	9.18e-22	5.77e-23	44.6025	45.4318	-0.700687	-0.563474
cg20418308	GNB3	TSS1500	opensea	TSS1500-opensea	-5.37458	-1.49585	0.0106544	-0.745271	-15.0179	-16.6763	3.7e-24	2.44e-46	9.18e-22	7.36e-44	44.6024	94.6561	-0.733758	-0.696741
cg12015615	LOC100129354	TSS1500	shore	TSS1500-shore	-4.45856	-1.1081	-0.497511	-0.775138	-15.0117	-18.5687	3.78e-24	5.03e-54	9.38e-22	3.41e-51	44.5797	112.215	-0.679278	-0.517231
cg00290023	MKL2	5'UTR	opensea	5'UTR-opensea	-2.56186	-0.656313	-2.0876	-0.932995	-15.0102	-14.7083	3.81e-24	1.9e-38	9.43e-22	2.95e-36	44.574	76.6295	-0.346478	-0.235651
cg12673499	ZNF692	TSS1500	shore	TSS1500-shore	-4.04731	-0.773012	-1.80074	-1.02937	-15.0069	-19.6221	3.85e-24	2.61e-58	9.53e-22	3.17e-55	44.5619	122.002	-0.564002	-0.275401
cg06159980	RGS12	Body	shore	Body-shore	-4.86346	-1.15344	-0.585275	-0.810333	-15.0052	-14.542	3.88e-24	8.65e-38	9.58e-22	1.28e-35	44.5558	75.1261	-0.701125	-0.540122
cg05299836	TRAF7	5'UTR	shelf	5'UTR-shelf	-3.52586	-0.855675	-1.42219	-0.942123	-14.9998	-20.272	3.96e-24	6.02e-61	9.77e-22	1.13e-57	44.5357	128.027	-0.531729	-0.309867
cg17311132	APOM	Body	shelf	Body-shelf	-3.10307	-0.636289	-1.78416	-0.859605	-14.999	-15.064	3.97e-24	7.34e-40	9.8e-22	1.25e-37	44.5326	79.8568	-0.426941	-0.251964
cg21121082	ITPR2	Body	opensea	Body-opensea	-5.89774	-1.36083	0.829815	-0.571079	-14.9974	-13.5293	3.99e-24	7.98e-34	9.85e-22	8.96e-32	44.527	66.0723	-0.67216	-0.684537
cg17977304	NCOR2	Body	island	Body-island	-2.83708	-0.52971	-1.85718	-0.712483	-14.9946	-13.1486	4.03e-24	2.35e-32	9.93e-22	2.4e-30	44.5165	62.7186	-0.37888	-0.246318
cg17515347		IGR	opensea	IGR-opensea	-4.28277	-0.876297	-1.60019	-0.895573	-14.9918	-15.843	4.08e-24	5.61e-43	1e-21	1.23e-40	44.506	86.9773	-0.579807	-0.367694
cg23290159		IGR	opensea	IGR-opensea	-3.46339	-0.811181	-1.85472	-1.08467	-14.9913	-22.477	4.08e-24	7.88e-70	1e-21	5.63e-66	44.5043	148.308	-0.452731	-0.257886
cg17031926	LONP1	3'UTR	island	3'UTR-island	-4.62549	-0.889505	-0.456056	-0.680986	-14.9876	-16.1819	4.14e-24	2.42e-44	1.02e-21	6.04e-42	44.4908	90.0934	-0.690039	-0.433947
cg22295925	SPON1	Body	island	Body-island	-3.07246	-0.610523	-1.85597	-0.906689	-14.9836	-13.1298	4.2e-24	2.77e-32	1.03e-21	2.82e-30	44.4758	62.5541	-0.404519	-0.222705
cg24961795	ELN	TSS1500	opensea	TSS1500-opensea	-4.77165	-1.24176	-1.33811	-1.00652	-14.9824	-17.963	4.22e-24	1.46e-51	1.04e-21	7.49e-49	44.4716	106.586	-0.678108	-0.507044
cg07392740	PWWP2B	3'UTR	shore	3'UTR-shore	-4.24704	-1.18639	-0.756552	-0.850216	-14.9821	-15.0251	4.23e-24	1.05e-39	1.04e-21	1.77e-37	44.4702	79.5034	-0.642435	-0.544383
cg10540721	TMCO7	Body	shelf	Body-shelf	-5.09241	-1.1336	-0.0740674	-0.714214	-14.9783	-15.2812	4.29e-24	9.98e-41	1.05e-21	1.82e-38	44.4563	81.8359	-0.745297	-0.580186
cg24678869	VANGL1	5'UTR	opensea	5'UTR-opensea	-3.56634	-0.801505	-1.51071	-0.986136	-14.9748	-17.6676	4.34e-24	2.33e-50	1.06e-21	1.03e-47	44.4433	103.842	-0.519367	-0.282997
cg21113768	RARA	3'UTR	opensea	3'UTR-opensea	-5.18205	-0.975355	-0.726408	-0.740936	-14.9662	-11.7978	4.48e-24	2.9e-27	1.1e-21	2.18e-25	44.4115	51.1036	-0.733985	-0.496392
cg04289575	FRMD6	TSS1500	opensea	TSS1500-opensea	-3.55194	-0.824475	-0.404881	-0.601174	-14.9643	-12.8287	4.52e-24	3.93e-31	1.1e-21	3.74e-29	44.4047	59.9263	-0.551291	-0.434146
cg10600647		IGR	opensea	IGR-opensea	-3.36365	-0.655401	-1.11486	-0.779669	-14.9642	-15.3386	4.52e-24	5.89e-41	1.1e-21	1.1e-38	44.4043	82.3593	-0.486049	-0.27053
cg10636246	CRYGB	TSS1500	opensea	TSS1500-opensea	-2.93884	-0.715935	-1.79711	-0.903535	-14.9643	-18.7967	4.52e-24	5.94e-55	1.1e-21	4.6e-52	44.4045	114.335	-0.435769	-0.281588
cg17782974	CACHD1	Body	opensea	Body-opensea	-3.52604	-0.665098	-2.36615	-1.01223	-14.9597	-10.5258	4.59e-24	1.1e-22	1.12e-21	6.23e-21	44.3877	40.6718	-0.395221	-0.229104
cg06240652	BAI2	TSS1500	shore	TSS1500-shore	-4.58355	-1.14326	-0.716557	-0.878399	-14.9594	-17.9965	4.6e-24	1.07e-51	1.12e-21	5.56e-49	44.3865	106.897	-0.665549	-0.499899
cg17711527	NPM2	Body	shelf	Body-shelf	-3.35833	-0.812404	-2.73988	-1.2409	-14.9582	-18.595	4.62e-24	3.93e-54	1.13e-21	2.7e-51	44.3819	112.46	-0.360121	-0.200286
cg24216770	NCKAP5	Body	opensea	Body-opensea	-4.77017	-1.15884	-0.225858	-0.756889	-14.9529	-16.4689	4.71e-24	1.68e-45	1.15e-21	4.65e-43	44.3625	92.7399	-0.71714	-0.533992
cg13537646		IGR	shore	IGR-shore	-4.76815	-1.06184	-0.570088	-0.620203	-14.9453	-12.2241	4.85e-24	7.55e-29	1.18e-21	6.26e-27	44.3342	54.7163	-0.711226	-0.538576
cg01472113		IGR	opensea	IGR-opensea	-4.1969	-0.960923	-1.07375	-0.885121	-14.944	-17.7232	4.87e-24	1.38e-50	1.18e-21	6.26e-48	44.3296	104.358	-0.649498	-0.4066
cg21478597	OSBPL6	5'UTR	opensea	5'UTR-opensea	-3.40776	-0.652739	-1.08964	-0.804907	-14.9431	-15.1448	4.89e-24	3.5e-40	1.19e-21	6.12e-38	44.3262	80.5921	-0.527473	-0.291605
cg15158106		IGR	shore	IGR-shore	-4.91611	-1.20819	-0.77157	-0.882401	-14.9356	-17.264	5.03e-24	1.01e-48	1.22e-21	3.91e-46	44.2985	100.097	-0.710184	-0.546077
cg07215695	RPS15A	Body	shelf	Body-shelf	-3.15151	-0.796414	-1.67014	-0.973167	-14.9291	-17.1226	5.15e-24	3.8e-48	1.25e-21	1.37e-45	44.2745	98.7865	-0.455898	-0.2872
cg01329690	EPHB2	Body	shore	Body-shore	-3.01126	-0.674264	-1.91992	-1.00262	-14.9286	-13.783	5.16e-24	8.25e-35	1.25e-21	9.82e-33	44.2724	68.3229	-0.389193	-0.240771
cg01250845	PRIMA1	Body	shore	Body-shore	-4.5605	-0.828931	-1.63296	-1.04892	-14.9273	-15.2852	5.18e-24	9.63e-41	1.25e-21	1.76e-38	44.2678	81.8721	-0.631652	-0.315331
cg23713742		IGR	opensea	IGR-opensea	-4.0412	-0.939539	-1.61967	-1.05348	-14.9246	-14.7199	5.24e-24	1.71e-38	1.27e-21	2.67e-36	44.2576	76.734	-0.574139	-0.326263
cg15892497	PDPN	TSS1500	island	TSS1500-island	-4.15347	-1.00215	-0.422467	-0.67584	-14.9234	-16.9879	5.26e-24	1.34e-47	1.27e-21	4.56e-45	44.2532	97.5389	-0.662945	-0.506452
cg25448281	BICD1	Body	opensea	Body-opensea	-4.6448	-0.927496	-0.343811	-0.716913	-14.9228	-14.0728	5.27e-24	6.08e-36	1.27e-21	7.82e-34	44.2509	70.9089	-0.68386	-0.444256
cg24109739		IGR	island	IGR-island	-2.81331	-0.665202	-1.71359	-0.94833	-14.9216	-13.0857	5.3e-24	4.1e-32	1.28e-21	4.13e-30	44.2466	62.1676	-0.403821	-0.245473
cg03763874	KLHL6	Body	opensea	Body-opensea	-2.56016	-0.613709	-0.289805	-0.515694	-14.9184	-16.4755	5.36e-24	1.58e-45	1.29e-21	4.38e-43	44.2346	92.8007	-0.402682	-0.318269
cg18183961	CTTNBP2	Body	opensea	Body-opensea	-3.95953	-0.91341	-1.64551	-0.992929	-14.916	-11.6347	5.41e-24	1.15e-26	1.3e-21	8.39e-25	44.2258	49.7353	-0.541207	-0.346841
cg22894805	C7orf10	Body	opensea	Body-opensea	-3.90237	-1.0304	-0.651095	-0.629841	-14.9157	-13.566	5.41e-24	5.75e-34	1.3e-21	6.52e-32	44.2249	66.3974	-0.656108	-0.555256
cg26765295	PCMTD1	5'UTR	opensea	5'UTR-opensea	-3.2547	-0.809737	-0.331445	-0.553233	-14.9159	-13.539	5.41e-24	7.32e-34	1.3e-21	8.24e-32	44.2254	66.1583	-0.506544	-0.425841
cg20451050	PDS5B	5'UTR	opensea	5'UTR-opensea	-4.36032	-0.846248	-0.619864	-0.653298	-14.9121	-16.8764	5.49e-24	3.78e-47	1.32e-21	1.24e-44	44.2114	96.5067	-0.660306	-0.428534
cg27139457	FKRP	5'UTR	shelf	5'UTR-shelf	-3.52203	-0.873277	-1.38319	-0.973122	-14.9121	-18.4951	5.49e-24	1e-53	1.32e-21	6.59e-51	44.2116	111.532	-0.525723	-0.324062
cg12435134	SMAD7	Body	shore	Body-shore	-3.58228	-0.684486	-1.50228	-0.868539	-14.911	-15.0254	5.51e-24	1.05e-39	1.32e-21	1.77e-37	44.2072	79.5061	-0.499625	-0.265678
cg04038246	HYAL2	5'UTR	shore	5'UTR-shore	-5.21635	-1.29322	-0.713047	-0.950572	-14.9097	-19.0033	5.54e-24	8.57e-56	1.33e-21	7.34e-53	44.2026	116.255	-0.727636	-0.581579
cg19015086	KIAA0247	5'UTR	opensea	5'UTR-opensea	-3.44366	-0.877644	-1.05443	-0.653415	-14.9095	-9.35245	5.54e-24	1.06e-18	1.33e-21	4.57e-17	44.2017	31.6065	-0.558595	-0.481619
cg00718336	C17orf97	Body	island	Body-island	-4.56306	-1.05778	-0.77236	-0.920977	-14.9085	-20.8819	5.56e-24	2.04e-63	1.33e-21	5.37e-60	44.198	133.665	-0.687645	-0.428011
cg21784940		IGR	opensea	IGR-opensea	-3.80997	-0.940236	-0.690208	-0.707862	-14.9084	-15.3201	5.56e-24	6.99e-41	1.33e-21	1.29e-38	44.1979	82.1902	-0.597924	-0.481689
cg21144988		IGR	opensea	IGR-opensea	-3.4168	-0.832778	-1.25343	-0.918183	-14.9065	-16.4124	5.6e-24	2.85e-45	1.34e-21	7.71e-43	44.1908	92.219	-0.533661	-0.363032
cg03411579	FAM83E	TSS1500	shore	TSS1500-shore	-3.23385	-0.765783	-2.4646	-1.19157	-14.9053	-17.0158	5.63e-24	1.03e-47	1.34e-21	3.55e-45	44.1862	97.7968	-0.38651	-0.2073
cg15608714	SPRN	3'UTR	shore	3'UTR-shore	-4.62801	-1.05196	-0.20831	-0.661437	-14.9037	-15.8545	5.66e-24	5.04e-43	1.35e-21	1.11e-40	44.1804	87.0834	-0.681727	-0.556096
cg06511330		IGR	opensea	IGR-opensea	-4.25476	-1.02156	-0.636902	-0.797821	-14.9021	-12.1499	5.7e-24	1.43e-28	1.36e-21	1.17e-26	44.1743	54.0837	-0.670199	-0.46329
cg12910851	NAGPA	3'UTR	opensea	3'UTR-opensea	-4.39564	-1.07388	-1.03841	-0.925767	-14.9018	-16.6087	5.7e-24	4.58e-46	1.36e-21	1.34e-43	44.1733	94.0307	-0.654516	-0.451869
cg13526040	E2F5	Body	shore	Body-shore	-2.59844	-0.606002	-1.90652	-0.840919	-14.901	-14.1624	5.72e-24	2.7e-36	1.36e-21	3.57e-34	44.1705	71.7116	-0.330029	-0.246324
cg17312546	TLX1NB	Body	opensea	Body-opensea	-3.77077	-0.735053	-1.7314	-0.811892	-14.9011	-13.1699	5.72e-24	1.95e-32	1.36e-21	2e-30	44.1706	62.9057	-0.509346	-0.312456
cg14643264		IGR	opensea	IGR-opensea	-4.43948	-1.04709	-0.990711	-0.88648	-14.8977	-17.4211	5.79e-24	2.33e-49	1.38e-21	9.55e-47	44.1581	101.554	-0.679606	-0.478015
cg15136410		IGR	shelf	IGR-shelf	-3.97248	-0.7747	-1.58907	-0.873423	-14.8966	-17.0522	5.81e-24	7.33e-48	1.38e-21	2.56e-45	44.1541	98.1339	-0.54254	-0.311649
cg00490406		IGR	opensea	IGR-opensea	-3.72872	-0.849385	-2.32093	-1.13897	-14.8952	-17.8519	5.84e-24	4.15e-51	1.39e-21	2.01e-48	44.149	105.554	-0.447545	-0.275444
cg09622557	TTBK1	5'UTR	shore	5'UTR-shore	-5.50976	-1.16575	0.883162	-0.344605	-14.8953	-10.9322	5.84e-24	4.02e-24	1.39e-21	2.49e-22	44.1493	43.9425	-0.648154	-0.606186
cg13387050	ISG20	TSS1500	opensea	TSS1500-opensea	-6.08586	-1.38753	-0.161338	-0.795123	-14.8915	-17.4356	5.93e-24	2.04e-49	1.41e-21	8.38e-47	44.1352	101.689	-0.814264	-0.640965
cg07329251	GHRL	Body	opensea	Body-opensea	-3.36476	-0.753229	-2.12693	-1.05133	-14.8882	-12.2398	6e-24	6.6e-29	1.42e-21	5.49e-27	44.123	54.8502	-0.446034	-0.25906
cg03214715	C10orf72	Body	opensea	Body-opensea	-3.2337	-0.76215	-1.38297	-0.788442	-14.8873	-11.4003	6.02e-24	8.28e-26	1.43e-21	5.71e-24	44.1194	47.7843	-0.502578	-0.346034
cg00777079	CYB5R2	5'UTR	shore	5'UTR-shore	-4.4207	-1.06908	-0.375448	-0.748233	-14.8864	-19.2979	6.04e-24	5.43e-57	1.43e-21	5.36e-54	44.1162	118.992	-0.689805	-0.49338
cg02812809	ZC3H12A	Body	shelf	Body-shelf	-2.50564	-0.62218	0.873833	0.0143285	-14.8832	-10.0041	6.11e-24	6.97e-21	1.45e-21	3.51e-19	44.1042	36.5674	-0.373197	-0.304613
cg08014182	MAD1L1	Body	shore	Body-shore	-3.43818	-0.615067	-0.860855	-0.595043	-14.8818	-12.9274	6.15e-24	1.65e-31	1.45e-21	1.61e-29	44.0992	60.785	-0.540249	-0.32579
cg16385335	PANX2	Body	shore	Body-shore	-2.99916	-0.73969	-1.29761	-0.703691	-14.881	-14.4485	6.16e-24	2.02e-37	1.46e-21	2.92e-35	44.0962	74.283	-0.455946	-0.357027
cg15264991	BTG2	TSS1500	shore	TSS1500-shore	-2.8412	-0.697247	-1.6154	-0.907982	-14.8808	-25.0948	6.17e-24	3.64e-80	1.46e-21	1.65e-75	44.0954	171.885	-0.426242	-0.251677
cg20252769	C6orf10	Body	opensea	Body-opensea	-3.44421	-0.888906	-0.464599	-0.599898	-14.8778	-15.6637	6.24e-24	2.94e-42	1.47e-21	6.09e-40	44.0844	85.3332	-0.546354	-0.446318
cg11900509	DTL	Body	opensea	Body-opensea	-4.48245	-1.11138	-1.13344	-0.920264	-14.8773	-14.7716	6.25e-24	1.07e-38	1.47e-21	1.69e-36	44.0824	77.2026	-0.677294	-0.479812
cg11210357	RPS20	Body	shore	Body-shore	-4.90117	-1.39143	-0.547007	-0.937738	-14.8721	-18.7881	6.37e-24	6.44e-55	1.5e-21	4.96e-52	44.0631	114.255	-0.718108	-0.609864
cg01567051	HNRNPL	5'UTR	shelf	5'UTR-shelf	-3.27878	-0.806673	-0.994081	-0.793008	-14.8689	-16.2996	6.45e-24	8.13e-45	1.51e-21	2.11e-42	44.0514	91.1779	-0.510875	-0.367565
cg25324786		IGR	opensea	IGR-opensea	-4.27109	-1.09262	-0.677442	-0.948544	-14.869	-17.2094	6.45e-24	1.69e-48	1.51e-21	6.35e-46	44.0518	99.591	-0.660737	-0.433568
cg12022621	MAPK10	5'UTR	opensea	5'UTR-opensea	-3.49213	-0.778728	-2.42174	-1.12357	-14.8657	-22.9139	6.53e-24	1.42e-71	1.53e-21	1.53e-67	44.0396	152.286	-0.416591	-0.216461
cg18764192	RAPGEF4	Body	opensea	Body-opensea	-5.67804	-1.48648	-0.21131	-0.854038	-14.8656	-17.47	6.53e-24	1.48e-49	1.53e-21	6.15e-47	44.0389	102.008	-0.751993	-0.669261
cg08097359		IGR	opensea	IGR-opensea	-4.16143	-1.01769	-2.5897	-1.15846	-14.8637	-16.8566	6.58e-24	4.55e-47	1.54e-21	1.49e-44	44.0321	96.323	-0.461133	-0.332695
cg06958535	SF3B3	Body	opensea	Body-opensea	-4.12615	-1.10173	-2.00656	-1.21174	-14.8622	-19.1764	6.61e-24	1.69e-56	1.55e-21	1.56e-53	44.0266	117.863	-0.533175	-0.339991
cg04945945		IGR	opensea	IGR-opensea	-2.87802	-0.762984	-1.07856	-0.696123	-14.8588	-12.92	6.7e-24	1.76e-31	1.57e-21	1.72e-29	44.0139	60.7207	-0.459298	-0.380338
cg25625457		IGR	shelf	IGR-shelf	-4.67775	-1.17501	-0.787881	-0.695484	-14.8568	-22.2588	6.75e-24	5.88e-69	1.58e-21	3.63e-65	44.0065	146.315	-0.69924	-0.586733
cg11130630	COL11A2	Body	opensea	Body-opensea	-2.29112	-0.467729	-1.80891	-0.730938	-14.8564	-10.829	6.76e-24	9.35e-24	1.58e-21	5.66e-22	44.0048	43.1063	-0.326171	-0.213329
cg26053876	TUBB3	Body	shelf	Body-shelf	-3.91383	-0.792033	-1.05313	-0.697682	-14.8535	-14.5652	6.83e-24	7e-38	1.59e-21	1.04e-35	43.9942	75.3363	-0.570395	-0.381551
cg05612654	OC90	Body	opensea	Body-opensea	-3.78357	-0.942502	0.38515	-0.292389	-14.8517	-11.1669	6.88e-24	5.79e-25	1.6e-21	3.79e-23	43.9875	45.8595	-0.567196	-0.478907
cg14517390	DCD	Body	opensea	Body-opensea	-5.21327	-1.25379	-0.351284	-0.819861	-14.8509	-15.4366	6.9e-24	2.39e-41	1.61e-21	4.61e-39	43.9847	83.254	-0.736268	-0.594185
cg07621224	C8orf74	1stExon	opensea	1stExon-opensea	-3.1432	-0.764028	-2.19561	-1.09038	-14.8486	-18.4794	6.96e-24	1.16e-53	1.62e-21	7.57e-51	43.9762	111.386	-0.392602	-0.232955
cg17342709	SLC8A1	Body	opensea	Body-opensea	-5.49693	-1.26883	0.166206	-0.730178	-14.847	-18.0956	7e-24	4.23e-52	1.63e-21	2.31e-49	43.9702	107.818	-0.72402	-0.60683
cg02220617		IGR	opensea	IGR-opensea	-3.72803	-0.816561	-1.0081	-0.818056	-14.8466	-15.9631	7.01e-24	1.84e-43	1.63e-21	4.22e-41	43.9686	88.0809	-0.574821	-0.347299
cg10639435		IGR	opensea	IGR-opensea	-3.65845	-0.860933	-2.47615	-1.24214	-14.8422	-17.8657	7.13e-24	3.64e-51	1.66e-21	1.78e-48	43.9521	105.682	-0.430897	-0.230355
cg16770549		IGR	opensea	IGR-opensea	-3.40076	-0.87229	-1.30476	-0.93306	-14.8417	-19.4166	7.14e-24	1.79e-57	1.66e-21	1.91e-54	43.9504	120.095	-0.517923	-0.326658
cg22298487		IGR	island	IGR-island	-3.91679	-0.97917	-1.22294	-0.958503	-14.8373	-17.1578	7.26e-24	2.73e-48	1.68e-21	1.01e-45	43.9342	99.1123	-0.594793	-0.382756
cg18906596	TRAF3	5'UTR	opensea	5'UTR-opensea	-3.59874	-0.839902	-0.0276358	-0.59031	-14.8337	-18.5298	7.36e-24	7.24e-54	1.7e-21	4.85e-51	43.9208	111.854	-0.575166	-0.433879
cg20435387	HSF5	5'UTR	island	5'UTR-island	-5.09845	-1.08259	-0.697901	-0.873572	-14.8307	-19.7218	7.44e-24	1.03e-58	1.72e-21	1.33e-55	43.9095	122.927	-0.738996	-0.483965
cg25143508		IGR	shore	IGR-shore	-2.99127	-0.77943	-1.87483	-1.02732	-14.8268	-16.9134	7.55e-24	2.68e-47	1.74e-21	8.95e-45	43.8951	96.8493	-0.405159	-0.252693
cg27353824	SPTBN1	Body	opensea	Body-opensea	-4.3396	-1.0824	-0.779687	-0.905004	-14.8241	-13.6833	7.63e-24	2.02e-34	1.76e-21	2.34e-32	43.8851	67.4369	-0.636517	-0.455278
cg16268734		IGR	opensea	IGR-opensea	-2.53108	-0.468762	-1.33603	-0.749841	-14.8192	-10.3771	7.77e-24	3.62e-22	1.78e-21	1.99e-20	43.8668	39.4908	-0.416355	-0.219734
cg14536906		IGR	opensea	IGR-opensea	-4.31944	-1.01651	-0.608262	-0.819839	-14.815	-14.2811	7.89e-24	9.24e-37	1.81e-21	1.27e-34	43.8513	72.7773	-0.655559	-0.480539
cg14278148	FGF14	Body	opensea	Body-opensea	-4.05088	-0.89532	-1.28621	-0.908504	-14.8149	-20.6776	7.9e-24	1.37e-62	1.81e-21	3.21e-59	43.8508	131.779	-0.61367	-0.35726
cg26964651	DSTYK	Body	opensea	Body-opensea	-4.69819	-1.02548	-0.720822	-0.659891	-14.8146	-17.4107	7.9e-24	2.57e-49	1.81e-21	1.05e-46	43.8499	101.458	-0.700778	-0.511341
cg26669717	PARD3B	Body	opensea	Body-opensea	-2.76118	-0.612017	-1.39064	-0.835994	-14.8131	-21.7906	7.95e-24	4.44e-67	1.82e-21	1.87e-63	43.8442	142.028	-0.426085	-0.243347
cg16139785		IGR	opensea	IGR-opensea	-3.68998	-0.941175	-1.46511	-0.973283	-14.8111	-12.2681	8.01e-24	5.17e-29	1.83e-21	4.33e-27	43.8367	55.0919	-0.543715	-0.366753
cg26389316	SACS	Body	opensea	Body-opensea	-3.84817	-1.01079	-0.425248	-0.58131	-14.8076	-11.9044	8.12e-24	1.17e-27	1.85e-21	9.02e-26	43.8237	52.002	-0.601448	-0.514931
cg27179002	SLC13A1	TSS200	opensea	TSS200-opensea	-3.74721	-0.899972	-0.459031	-0.697713	-14.8029	-13.3826	8.26e-24	2.95e-33	1.88e-21	3.2e-31	43.8061	64.7761	-0.583395	-0.461063
cg09183450		IGR	opensea	IGR-opensea	-3.53601	-0.839686	-2.05593	-1.14596	-14.8026	-19.6234	8.27e-24	2.58e-58	1.88e-21	3.14e-55	43.8052	122.014	-0.450815	-0.254566
cg15699524	ZIC4	Body	shore	Body-shore	-3.87658	-0.834977	-1.44964	-0.944687	-14.8025	-19.4086	8.27e-24	1.93e-57	1.88e-21	2.05e-54	43.8046	120.02	-0.548734	-0.326217
cg06923861	TMEM163	Body	opensea	Body-opensea	-3.91032	-0.930984	-0.612906	-0.792217	-14.7979	-15.8844	8.42e-24	3.82e-43	1.91e-21	8.49e-41	43.7876	87.3578	-0.583455	-0.427133
cg02268510	TNXB	Body	opensea	Body-opensea	-5.52655	-1.37316	-0.0899908	-0.818195	-14.7945	-18.5928	8.52e-24	4.01e-54	1.94e-21	2.75e-51	43.7751	112.439	-0.764286	-0.632171
cg25890838	BTBD17	TSS1500	shelf	TSS1500-shelf	-2.1586	-0.534477	-1.53988	-0.724741	-14.7935	-18.8919	8.55e-24	2.43e-55	1.94e-21	1.98e-52	43.7715	115.22	-0.324716	-0.228612
cg07630078		IGR	shore	IGR-shore	-3.64469	-0.967972	-1.73118	-1.08762	-14.7929	-19.6148	8.57e-24	2.8e-58	1.95e-21	3.38e-55	43.7693	121.934	-0.517856	-0.32786
cg07267600	C10orf25	Body	shore	Body-shore	-3.68778	-0.934989	-2.16505	-1.1198	-14.7922	-12.5619	8.6e-24	4.05e-30	1.95e-21	3.62e-28	43.7665	57.6157	-0.473868	-0.309249
cg07275218		IGR	opensea	IGR-opensea	-3.47507	-0.883453	-1.58495	-0.987814	-14.7923	-14.4611	8.59e-24	1.8e-37	1.95e-21	2.61e-35	43.7668	74.3969	-0.506776	-0.314538
cg11145826		IGR	shore	IGR-shore	-3.75021	-0.979981	-1.7521	-1.11321	-14.7902	-16.6453	8.66e-24	3.26e-46	1.96e-21	9.63e-44	43.7591	94.3689	-0.515952	-0.320136
cg01668099	GRB2	Body	opensea	Body-opensea	-3.8181	-0.969361	-1.16358	-0.895346	-14.7886	-14.3799	8.72e-24	3.77e-37	1.97e-21	5.35e-35	43.7529	73.6653	-0.585739	-0.403943
cg23198262	CHN2	Body	opensea	Body-opensea	-3.79968	-0.975338	-1.26878	-0.957791	-14.7883	-17.3858	8.72e-24	3.25e-49	1.97e-21	1.31e-46	43.7519	101.227	-0.562935	-0.384056
cg02431562		IGR	opensea	IGR-opensea	-3.52444	-0.852245	-1.25863	-0.974535	-14.7854	-21.8568	8.82e-24	2.41e-67	1.99e-21	1.08e-63	43.7412	142.635	-0.5307	-0.282279
cg14146657	LMO7	Body	opensea	Body-opensea	-3.9885	-0.835582	-0.364527	-0.595758	-14.7815	-13.0368	8.95e-24	6.31e-32	2.02e-21	6.29e-30	43.7266	61.74	-0.584395	-0.449475
cg09025210	ATP11A	Body	shore	Body-shore	-4.00112	-1.14112	-0.890725	-0.876984	-14.7797	-13.7221	9.01e-24	1.42e-34	2.03e-21	1.67e-32	43.72	67.7819	-0.606147	-0.518645
cg23459424		IGR	opensea	IGR-opensea	-3.51722	-0.857768	-1.28835	-0.922487	-14.779	-17.5221	9.03e-24	9.07e-50	2.03e-21	3.83e-47	43.7176	102.492	-0.561	-0.349837
cg14816917	LOC146336	Body	island	Body-island	-3.61335	-0.891509	-0.755315	-0.781466	-14.7774	-14.4664	9.09e-24	1.72e-37	2.04e-21	2.49e-35	43.7113	74.4445	-0.584763	-0.39514
cg17366225	SEPX1	3'UTR	shelf	3'UTR-shelf	-3.88858	-0.900912	-1.3365	-0.892417	-14.7765	-16.271	9.12e-24	1.06e-44	2.05e-21	2.73e-42	43.7079	90.9143	-0.563131	-0.362069
cg02681400		IGR	shelf	IGR-shelf	-3.31491	-0.841104	0.154882	-0.426164	-14.7759	-13.2615	9.14e-24	8.65e-33	2.05e-21	9.07e-31	43.7059	63.7099	-0.476576	-0.468977
cg20497635	ROBO1	Body	opensea	Body-opensea	-2.815	-0.704061	-0.358476	-0.50284	-14.7741	-10.7302	9.2e-24	2.1e-23	2.06e-21	1.24e-21	43.6992	42.3086	-0.49435	-0.391937
cg07795928	CXXC5	5'UTR	shore	5'UTR-shore	-3.24251	-0.73159	-0.430093	-0.565463	-14.7714	-16.1954	9.3e-24	2.14e-44	2.08e-21	5.36e-42	43.6889	90.2178	-0.522782	-0.346898
cg15817163	INTS1	Body	shore	Body-shore	-5.4602	-1.26844	0.222004	-0.690196	-14.7697	-17.8136	9.36e-24	5.93e-51	2.1e-21	2.82e-48	43.6826	105.198	-0.742631	-0.639017
cg05903223		IGR	opensea	IGR-opensea	-5.71971	-1.51109	1.40436	-0.441056	-14.7576	-12.7255	9.79e-24	9.72e-31	2.19e-21	9.03e-29	43.6376	59.0299	-0.617152	-0.71109
cg05209514	CKAP2L	Body	shore	Body-shore	-3.51375	-0.736684	-2.0383	-1.11919	-14.7564	-16.9242	9.84e-24	2.42e-47	2.19e-21	8.12e-45	43.6331	96.9488	-0.473603	-0.231094
cg18096388	CDKN2C	TSS1500	shore	TSS1500-shore	-2.98246	-0.719885	-1.79379	-0.964228	-14.7536	-19.6899	9.94e-24	1.39e-58	2.22e-21	1.78e-55	43.6229	122.631	-0.416453	-0.241037
cg08781257	CELSR2	3'UTR	opensea	3'UTR-opensea	-6.04318	-1.56687	0.407742	-0.761375	-14.7511	-16.1414	1e-23	3.53e-44	2.24e-21	8.66e-42	43.6136	89.7204	-0.747119	-0.712698
cg14784253		IGR	shore	IGR-shore	-4.83669	-0.978213	-0.587987	-0.826959	-14.7507	-17.2405	1e-23	1.26e-48	2.24e-21	4.81e-46	43.6122	99.8787	-0.710048	-0.428189
cg06922393		IGR	shelf	IGR-shelf	-3.79279	-0.930804	-2.06289	-1.15219	-14.7476	-15.9222	1.02e-23	2.69e-43	2.26e-21	6.05e-41	43.6006	87.7053	-0.50384	-0.296025
cg04587617	MAPK15	Body	shore	Body-shore	-5.05923	-1.34287	-0.231192	-0.793923	-14.7464	-17.4609	1.02e-23	1.61e-49	2.27e-21	6.68e-47	43.596	101.924	-0.707655	-0.61215
cg11573318		IGR	shore	IGR-shore	-3.03642	-0.63891	-0.901448	-0.578044	-14.7464	-12.8277	1.02e-23	3.97e-31	2.27e-21	3.78e-29	43.5961	59.9172	-0.484272	-0.334007
cg25063165	FGD6	Body	opensea	Body-opensea	-2.52943	-0.660895	-2.06546	-0.918816	-14.7459	-16.5408	1.02e-23	8.62e-46	2.27e-21	2.44e-43	43.594	93.4036	-0.320464	-0.244078
cg25148456		IGR	shore	IGR-shore	-4.58928	-0.913713	-0.964417	-0.907715	-14.7445	-15.8024	1.03e-23	8.16e-43	2.28e-21	1.77e-40	43.589	86.6044	-0.670833	-0.375732
cg07236076	DOCK5	Body	opensea	Body-opensea	-4.21394	-0.754015	-0.980769	-0.681081	-14.7407	-14.8328	1.04e-23	6.09e-39	2.31e-21	9.78e-37	43.5748	77.7573	-0.643288	-0.368949
cg24130739	RHBDF1	3'UTR	shelf	3'UTR-shelf	-2.65045	-0.697599	-2.16925	-0.989854	-14.7407	-13.8337	1.04e-23	5.23e-35	2.31e-21	6.31e-33	43.575	68.7747	-0.337211	-0.237965
cg17329534	VPS37B	3'UTR	shore	3'UTR-shore	-3.58601	-0.854725	-2.03127	-0.968389	-14.7375	-16.5948	1.06e-23	5.22e-46	2.34e-21	1.51e-43	43.5629	93.9024	-0.497087	-0.306668
cg19319037		IGR	shelf	IGR-shelf	-3.32499	-0.625122	-1.12458	-0.658728	-14.7345	-10.4733	1.07e-23	1.67e-22	2.36e-21	9.41e-21	43.5516	40.2537	-0.524159	-0.293562
cg10359807	CAV2	TSS1500	shore	TSS1500-shore	-4.15524	-1.01079	-0.519257	-0.728464	-14.7316	-13.1647	1.08e-23	2.04e-32	2.39e-21	2.09e-30	43.5408	62.86	-0.635491	-0.507209
cg15260951	CTBP1	Body	shore	Body-shore	-4.30987	-0.991531	-0.362501	-0.664274	-14.7305	-24.0968	1.08e-23	2.94e-76	2.4e-21	8e-72	43.5367	162.974	-0.672275	-0.483052
cg05962793		IGR	opensea	IGR-opensea	-4.46767	-1.02386	-0.825088	-0.827476	-14.7295	-20.2856	1.09e-23	5.3e-61	2.4e-21	1.01e-57	43.5329	128.153	-0.672843	-0.462564
cg23181899	SLC29A1	5'UTR	shore	5'UTR-shore	-4.61645	-0.888149	-0.595623	-0.677132	-14.7293	-12.728	1.09e-23	9.51e-31	2.4e-21	8.84e-29	43.5325	59.0515	-0.674061	-0.467902
cg07219769	BMP1	Body	shore	Body-shore	-1.87173	-0.456062	-2.09598	-0.719923	-14.7291	-12.8958	1.09e-23	2.18e-31	2.41e-21	2.11e-29	43.5317	60.5095	-0.228048	-0.201248
cg04643920	GPR37L1	TSS1500	opensea	TSS1500-opensea	-4.20192	-0.959589	-0.52852	-0.735304	-14.7245	-18.9029	1.11e-23	2.2e-55	2.45e-21	1.8e-52	43.5144	115.322	-0.666681	-0.451136
cg14667104	GPR133	Body	opensea	Body-opensea	-3.47395	-0.814575	0.499703	-0.28096	-14.7236	-11.0325	1.11e-23	1.76e-24	2.45e-21	1.12e-22	43.5109	44.7595	-0.490884	-0.43291
cg20539142	SEMA3A	Body	opensea	Body-opensea	-3.36401	-0.67302	-2.29522	-1.06078	-14.7234	-14.546	1.11e-23	8.33e-38	2.45e-21	1.24e-35	43.5101	75.163	-0.38938	-0.214305
cg03068068		IGR	opensea	IGR-opensea	-3.2742	-0.658872	-1.88332	-0.975125	-14.7228	-17.5413	1.12e-23	7.58e-50	2.46e-21	3.23e-47	43.508	102.67	-0.438914	-0.228534
cg01647795		IGR	shore	IGR-shore	-4.79947	-1.25666	-0.352408	-0.84355	-14.7182	-13.8644	1.14e-23	3.97e-35	2.5e-21	4.82e-33	43.491	69.048	-0.677056	-0.572835
cg27143842	TFEC	Body	opensea	Body-opensea	-4.68624	-1.08123	-0.336062	-0.802341	-14.717	-14.2394	1.14e-23	1.35e-36	2.51e-21	1.82e-34	43.4863	72.4022	-0.669949	-0.512195
cg09791743		IGR	opensea	IGR-opensea	-3.75724	-0.775056	-1.52479	-0.97142	-14.7142	-17.8621	1.15e-23	3.77e-51	2.53e-21	1.83e-48	43.476	105.649	-0.523002	-0.279616
cg08445687		IGR	opensea	IGR-opensea	-5.33667	-1.17058	0.13933	-0.637188	-14.7138	-14.2772	1.15e-23	9.57e-37	2.53e-21	1.31e-34	43.4744	72.7418	-0.712905	-0.595047
cg03474926	ARID5B	Body	opensea	Body-opensea	-2.22953	-0.579589	-2.03975	-0.907642	-14.7135	-13.9024	1.16e-23	2.82e-35	2.53e-21	3.47e-33	43.4733	69.387	-0.278251	-0.209021
cg13657200	TEX14	Body	opensea	Body-opensea	-3.26076	-0.852341	-1.14173	-0.818327	-14.7135	-15.7494	1.16e-23	1.33e-42	2.53e-21	2.83e-40	43.4735	86.1187	-0.519628	-0.37842
cg26101942	PATZ1	1stExon	shore	1stExon-shore	-5.45067	-1.13113	-0.545173	-0.931123	-14.7093	-16.0872	1.17e-23	5.84e-44	2.57e-21	1.4e-41	43.4578	89.222	-0.766509	-0.512816
cg23598480		IGR	opensea	IGR-opensea	-2.70188	-0.721696	-1.46393	-0.869907	-14.7067	-13.9524	1.19e-23	1.8e-35	2.6e-21	2.24e-33	43.4482	69.833	-0.392363	-0.284092
cg15962267	LHPP	Body	opensea	Body-opensea	-3.64721	-0.918777	-1.39141	-0.995604	-14.7051	-15.6288	1.19e-23	4.06e-42	2.61e-21	8.34e-40	43.442	85.0132	-0.557006	-0.335042
cg22821300	FMNL1	TSS1500	shore	TSS1500-shore	-4.0325	-0.9428	-1.2038	-0.994359	-14.7041	-14.3054	1.2e-23	7.41e-37	2.62e-21	1.03e-34	43.4384	72.9958	-0.587536	-0.355357
cg21454485	DLC1	TSS1500	opensea	TSS1500-opensea	-4.47389	-0.973373	-2.19236	-1.02772	-14.7015	-16.1679	1.21e-23	2.76e-44	2.64e-21	6.84e-42	43.4286	89.9646	-0.575235	-0.364147
cg12277336	ZMAT4	Body	opensea	Body-opensea	-4.69012	-1.01991	0.0706802	-0.633845	-14.6989	-13.944	1.22e-23	1.94e-35	2.66e-21	2.41e-33	43.4191	69.7579	-0.623958	-0.520153
cg21253943	FCRL6	1stExon	opensea	1stExon-opensea	-3.49974	-0.661454	-0.313784	-0.490256	-14.6986	-15.7903	1.22e-23	9.13e-43	2.66e-21	1.96e-40	43.4179	86.4935	-0.548843	-0.348626
cg05031424	KIF13B	Body	opensea	Body-opensea	-4.61283	-1.1154	-0.0939656	-0.723728	-14.6963	-16.4334	1.23e-23	2.34e-45	2.68e-21	6.41e-43	43.4094	92.4121	-0.672731	-0.54787
cg25692785	SGMS1	5'UTR	opensea	5'UTR-opensea	-4.28103	-0.824051	-0.192896	-0.608428	-14.6895	-18.0614	1.26e-23	5.83e-52	2.75e-21	3.13e-49	43.3837	107.5	-0.694675	-0.431485
cg02249390	CPEB1	TSS1500	opensea	TSS1500-opensea	-3.67312	-0.910059	-1.39943	-0.922975	-14.6886	-18.1276	1.27e-23	3.14e-52	2.76e-21	1.74e-49	43.3804	108.115	-0.531257	-0.364118
cg11190987	LOC286094	TSS1500	opensea	TSS1500-opensea	-6.12142	-1.39566	0.660871	-0.586812	-14.6884	-12.8223	1.27e-23	4.16e-31	2.76e-21	3.96e-29	43.3797	59.87	-0.720626	-0.692521
cg03586564	SYNCRIP	Body	shore	Body-shore	-4.52154	-1.08651	-0.569201	-0.84841	-14.6847	-21.0969	1.29e-23	2.76e-64	2.79e-21	8.1e-61	43.3661	135.649	-0.690609	-0.474544
cg19052193	MAL2	3'UTR	opensea	3'UTR-opensea	-2.73162	-0.5679	-1.94312	-0.882934	-14.6796	-12.5962	1.31e-23	3e-30	2.84e-21	2.71e-28	43.3467	57.9115	-0.371064	-0.218097
cg13458211	LAX1	Body	opensea	Body-opensea	-2.83888	-0.681151	-1.54795	-0.812969	-14.6781	-12.946	1.32e-23	1.4e-31	2.85e-21	1.37e-29	43.3413	60.9476	-0.428158	-0.302307
cg05677184	DAB1	5'UTR	opensea	5'UTR-opensea	-4.64444	-1.04823	-1.08625	-0.987641	-14.6765	-17.1226	1.33e-23	3.8e-48	2.87e-21	1.37e-45	43.3354	98.7861	-0.666452	-0.395479
cg17759095	TRRAP	Body	shelf	Body-shelf	-3.04775	-0.609014	-2.04528	-0.911645	-14.6766	-10.7109	1.33e-23	2.45e-23	2.87e-21	1.45e-21	43.3358	42.1532	-0.389255	-0.210833
cg21728650	C1orf158	TSS200	opensea	TSS200-opensea	-4.59315	-1.16191	0.0274358	-0.661988	-14.6764	-16.1083	1.33e-23	4.8e-44	2.87e-21	1.17e-41	43.3348	89.416	-0.671857	-0.572967
cg01421994		IGR	shelf	IGR-shelf	-4.41557	-0.843716	-0.748315	-0.78459	-14.6748	-17.9184	1.34e-23	2.22e-51	2.88e-21	1.11e-48	43.3292	106.172	-0.675151	-0.356993
cg09745791	MTHFD1L	Body	opensea	Body-opensea	-3.52637	-0.782094	-1.63546	-0.999046	-14.6747	-16.9422	1.34e-23	2.05e-47	2.88e-21	6.9e-45	43.3284	97.1158	-0.50749	-0.279669
cg19390271	HEATR2	Body	island	Body-island	-4.0872	-0.891054	-1.24306	-0.819941	-14.673	-13.1226	1.35e-23	2.96e-32	2.9e-21	3.01e-30	43.3221	62.4909	-0.615972	-0.410148
cg17117981	MYO1C	TSS1500	shore	TSS1500-shore	-4.03733	-1.0446	-0.401527	-0.657664	-14.671	-13.214	1.36e-23	1.32e-32	2.92e-21	1.37e-30	43.3146	63.2928	-0.626559	-0.539805
cg16685586	MAP2K4	Body	opensea	Body-opensea	-4.73362	-1.23168	-0.502287	-0.909722	-14.6689	-18.26	1.37e-23	9.07e-53	2.94e-21	5.31e-50	43.3068	109.346	-0.690944	-0.533697
cg25535418	UBE2Z	3'UTR	opensea	3'UTR-opensea	-4.97382	-1.04748	-1.48793	-1.04188	-14.6664	-14.791	1.38e-23	8.93e-39	2.97e-21	1.42e-36	43.2977	77.3785	-0.669633	-0.435398
cg24146776	OLFM1	Body	shore	Body-shore	-5.01679	-1.08702	0.0800164	-0.529582	-14.6656	-18.5455	1.38e-23	6.25e-54	2.97e-21	4.2e-51	43.2945	112	-0.735856	-0.536337
cg05041511	QRICH2	Body	opensea	Body-opensea	-4.54933	-1.21209	0.381031	-0.561745	-14.6649	-13.0457	1.39e-23	5.83e-32	2.98e-21	5.83e-30	43.2921	61.8178	-0.582344	-0.630943
cg10603757		IGR	opensea	IGR-opensea	-4.10732	-1.02453	-1.25969	-1.03951	-14.6647	-18.0766	1.39e-23	5.05e-52	2.98e-21	2.74e-49	43.2912	107.642	-0.607226	-0.36735
cg09241714	RABGGTA	TSS1500	shore	TSS1500-shore	-4.60203	-0.815687	-0.915139	-0.782564	-14.6597	-16.0996	1.41e-23	5.2e-44	3.03e-21	1.26e-41	43.2728	89.3364	-0.672916	-0.390328
cg08661164		IGR	opensea	IGR-opensea	-3.9399	-0.86434	-0.879898	-0.816239	-14.6565	-19.2016	1.43e-23	1.34e-56	3.07e-21	1.25e-53	43.2606	118.098	-0.608101	-0.380824
cg02075791	ENOSF1	TSS200	island	TSS200-island	-5.37699	-1.38587	-0.623113	-0.905397	-14.6499	-12.8122	1.47e-23	4.55e-31	3.14e-21	4.32e-29	43.2358	59.7826	-0.732298	-0.606074
cg16435627		IGR	shelf	IGR-shelf	-4.34401	-0.769966	-0.97298	-0.770463	-14.6471	-16.7053	1.48e-23	1.86e-46	3.17e-21	5.69e-44	43.2254	94.9233	-0.638859	-0.325568
cg26256521	FLJ22536	Body	opensea	Body-opensea	-2.11393	-0.46551	-1.02704	-0.59106	-14.6472	-15.3249	1.48e-23	6.69e-41	3.17e-21	1.24e-38	43.2258	82.2338	-0.355415	-0.220895
cg18470101	PHACTR4	Body	opensea	Body-opensea	-3.38175	-0.764499	-1.44939	-0.945612	-14.6465	-19.4674	1.49e-23	1.11e-57	3.17e-21	1.25e-54	43.2234	120.566	-0.503408	-0.278593
cg08682036	TRIM8	Body	shore	Body-shore	-3.29438	-0.730289	-1.48863	-0.901568	-14.6451	-13.2373	1.49e-23	1.07e-32	3.19e-21	1.12e-30	43.2182	63.4976	-0.515248	-0.317478
cg26581200	LIMCH1	TSS200	opensea	TSS200-opensea	-2.40556	-0.653067	-0.234661	-0.42328	-14.6442	-10.3803	1.5e-23	3.53e-22	3.2e-21	1.95e-20	43.2145	39.5155	-0.398755	-0.33877
cg10597661	RNF220	Body	opensea	Body-opensea	-4.55133	-1.14178	-0.163973	-0.727025	-14.6433	-19.4774	1.51e-23	1.01e-57	3.21e-21	1.15e-54	43.2111	120.659	-0.680264	-0.551176
cg24396875	KIAA0040	TSS1500	shore	TSS1500-shore	-4.63817	-1.12949	-1.32965	-0.954964	-14.6384	-16.027	1.53e-23	1.02e-43	3.26e-21	2.39e-41	43.1929	88.6683	-0.669257	-0.473923
cg17115419	KPNA6	Body	shelf	Body-shelf	-4.15747	-1.17877	-0.972749	-0.965366	-14.6366	-18.4753	1.54e-23	1.21e-53	3.28e-21	7.83e-51	43.1861	111.347	-0.612228	-0.460581
cg26501049	TMEM48	Body	shore	Body-shore	-3.35172	-0.825694	-2.20345	-1.16196	-14.6273	-15.9408	1.6e-23	2.27e-43	3.39e-21	5.14e-41	43.1516	87.8761	-0.410075	-0.237402
cg13682345		IGR	opensea	IGR-opensea	-3.23895	-0.609263	-2.33846	-0.991978	-14.6263	-8.39397	1.6e-23	1.19e-15	3.4e-21	4e-14	43.1478	24.6833	-0.378511	-0.217803
cg17425014		IGR	opensea	IGR-opensea	-3.82504	-0.84015	0.117422	-0.431736	-14.625	-13.1277	1.61e-23	2.83e-32	3.42e-21	2.87e-30	43.143	62.536	-0.568296	-0.469447
cg08538581		IGR	opensea	IGR-opensea	-4.2247	-0.77326	-1.32067	-0.788975	-14.6219	-16.0854	1.63e-23	5.93e-44	3.45e-21	1.43e-41	43.1314	89.2058	-0.636231	-0.343702
cg10546487	PIGR	TSS1500	opensea	TSS1500-opensea	-3.35717	-0.883814	0.705826	-0.309945	-14.6208	-11.7709	1.64e-23	3.64e-27	3.46e-21	2.73e-25	43.1272	50.8773	-0.49314	-0.456328
cg09055507	A2BP1	5'UTR	opensea	5'UTR-opensea	-2.70868	-0.625232	-1.68346	-0.926472	-14.6187	-22.0181	1.65e-23	5.42e-68	3.49e-21	2.83e-64	43.1193	144.113	-0.407329	-0.213653
cg10622536	SDCCAG8	Body	opensea	Body-opensea	-4.60953	-1.18729	-0.216797	-0.757803	-14.616	-13.2805	1.67e-23	7.3e-33	3.52e-21	7.69e-31	43.1093	63.8772	-0.669828	-0.591045
cg21960364		IGR	opensea	IGR-opensea	-4.53819	-1.31325	-0.525184	-0.868569	-14.6148	-16.6886	1.68e-23	2.18e-46	3.53e-21	6.61e-44	43.1048	94.769	-0.688677	-0.595972
cg14405603	EGR2	3'UTR	shore	3'UTR-shore	-4.84668	-1.08603	-1.08058	-0.948632	-14.6141	-18.4558	1.68e-23	1.45e-53	3.54e-21	9.29e-51	43.102	111.166	-0.705686	-0.448804
cg11665613	PPFIA4	Body	opensea	Body-opensea	-4.95393	-1.26126	0.75362	-0.573978	-14.6137	-11.823	1.68e-23	2.34e-27	3.54e-21	1.77e-25	43.1007	51.3152	-0.598599	-0.668857
cg09565397	SMTN	Body	shelf	Body-shelf	-3.84233	-0.840606	-1.12879	-0.877498	-14.6115	-13.9422	1.7e-23	1.97e-35	3.57e-21	2.45e-33	43.0925	69.7422	-0.593572	-0.360114
cg21534578	APOL3	5'UTR	opensea	5'UTR-opensea	-3.46351	-0.893318	-1.63788	-1.01638	-14.6116	-15.8422	1.7e-23	5.65e-43	3.57e-21	1.24e-40	43.0929	86.9701	-0.495661	-0.305492
cg09960641		IGR	island	IGR-island	-3.81721	-0.771629	-1.41762	-0.769071	-14.6101	-17.9043	1.71e-23	2.54e-51	3.59e-21	1.26e-48	43.087	106.041	-0.556291	-0.344962
cg12102682	MIR589	TSS1500	shore	TSS1500-shore	-5.71198	-1.32902	0.36365	-0.706249	-14.6095	-15.3941	1.71e-23	3.53e-41	3.59e-21	6.71e-39	43.0849	82.8661	-0.744845	-0.655542
cg25510614	PPP1R3A	1stExon	opensea	1stExon-opensea	-3.22892	-0.820678	-1.38403	-0.892537	-14.6082	-15.2549	1.72e-23	1.27e-40	3.61e-21	2.3e-38	43.08	81.5957	-0.507741	-0.333532
cg25918827	CAPZB	Body	shore	Body-shore	-4.10163	-1.01637	-1.85585	-1.08831	-14.6006	-19.1545	1.77e-23	2.08e-56	3.7e-21	1.89e-53	43.0514	117.66	-0.562098	-0.343507
cg03845363	TLN2	3'UTR	opensea	3'UTR-opensea	-3.41825	-0.894906	-2.10585	-1.06684	-14.5982	-12.9358	1.78e-23	1.54e-31	3.73e-21	1.5e-29	43.0426	60.8585	-0.461423	-0.332889
cg05632420	HIVEP3	5'UTR	opensea	5'UTR-opensea	-3.35938	-0.749653	-2.06244	-1.01847	-14.5982	-13.1016	1.78e-23	3.56e-32	3.73e-21	3.6e-30	43.0427	62.3074	-0.422844	-0.254264
cg04661457	FOXP1	Body	opensea	Body-opensea	-3.83597	-0.7882	-1.75628	-0.709357	-14.5977	-9.46008	1.79e-23	4.68e-19	3.74e-21	2.07e-17	43.0405	32.4125	-0.560021	-0.410113
cg04436528	TMPRSS13	TSS1500	opensea	TSS1500-opensea	-3.17931	-0.798906	-1.40754	-0.918348	-14.5971	-18.3832	1.79e-23	2.86e-53	3.74e-21	1.79e-50	43.0383	110.491	-0.490297	-0.307235
cg11685223	USH2A	Body	opensea	Body-opensea	-3.59188	-0.765712	-1.36535	-0.929708	-14.5939	-17.1707	1.81e-23	2.42e-48	3.78e-21	8.95e-46	43.0265	99.2323	-0.545491	-0.287779
cg13669740	HPCAL4	5'UTR	shelf	5'UTR-shelf	-4.90932	-1.22638	-0.732115	-0.895535	-14.5919	-22.7902	1.83e-23	4.43e-71	3.81e-21	3.92e-67	43.019	151.161	-0.726849	-0.540778
cg15166900		IGR	shelf	IGR-shelf	-3.41183	-0.64186	-1.97505	-0.912409	-14.5919	-12.2547	1.83e-23	5.8e-29	3.81e-21	4.84e-27	43.0189	54.978	-0.442363	-0.228749
cg07502892	PRDM15	Body	shore	Body-shore	-3.25196	-0.776448	-0.379953	-0.571835	-14.5889	-13.9761	1.85e-23	1.45e-35	3.85e-21	1.82e-33	43.0077	70.0445	-0.513788	-0.407998
cg02558288	PRICKLE4	Body	shore	Body-shore	-3.13176	-0.676195	-0.498259	-0.592385	-14.5885	-12.2802	1.85e-23	4.66e-29	3.85e-21	3.91e-27	43.0063	55.1955	-0.524356	-0.387091
cg16513984	ANKH	Body	opensea	Body-opensea	-4.1898	-1.03307	-2.12149	-1.27407	-14.5862	-17.6478	1.87e-23	2.8e-50	3.88e-21	1.23e-47	42.9976	103.658	-0.532818	-0.292046
cg13374432	SAMD11	Body	shelf	Body-shelf	-4.63008	-1.09588	-1.64061	-0.995456	-14.584	-16.0334	1.88e-23	9.61e-44	3.91e-21	2.26e-41	42.9893	88.7275	-0.672668	-0.447005
cg12977447	CCNL1	Body	shore	Body-shore	-3.57632	-0.902179	-1.31424	-0.887671	-14.5829	-16.1497	1.89e-23	3.27e-44	3.92e-21	8.03e-42	42.9854	89.797	-0.549936	-0.385385
cg09845000	CDKL2	Body	opensea	Body-opensea	-3.37571	-0.786188	-1.65266	-1.01258	-14.5754	-13.8136	1.95e-23	6.26e-35	4.04e-21	7.52e-33	42.957	68.5954	-0.475166	-0.266822
cg16090881		IGR	shelf	IGR-shelf	-3.23002	-0.775564	-1.29425	-0.870153	-14.5737	-16.9971	1.96e-23	1.23e-47	4.06e-21	4.2e-45	42.951	97.6237	-0.485294	-0.299192
cg14607286	MAN1C1	Body	shore	Body-shore	-4.76012	-0.916794	-0.28881	-0.686857	-14.5736	-18.5072	1.96e-23	8.95e-54	4.06e-21	5.93e-51	42.9502	111.643	-0.733136	-0.445474
cg23192749	ZBTB17	TSS1500	shore	TSS1500-shore	-4.6332	-0.88769	-1.08369	-0.854381	-14.5726	-12.8399	1.97e-23	3.56e-31	4.07e-21	3.4e-29	42.9465	60.0236	-0.675768	-0.409221
cg17385088	C14orf68	TSS1500	opensea	TSS1500-opensea	-4.61895	-1.21726	-0.195012	-0.541476	-14.5707	-12.4971	1.98e-23	7.11e-30	4.1e-21	6.26e-28	42.9396	57.0574	-0.724007	-0.646357
cg05067156		IGR	opensea	IGR-opensea	-3.17544	-0.786337	-0.0869527	-0.52339	-14.5703	-11.3635	1.98e-23	1.13e-25	4.1e-21	7.7e-24	42.9379	47.4793	-0.499504	-0.406081
cg17672262	ATG16L2	Body	island	Body-island	-5.37732	-1.39216	0.60225	-0.660348	-14.5681	-15.9695	2e-23	1.74e-43	4.14e-21	4e-41	42.9299	88.1394	-0.703932	-0.660394
cg17168428		IGR	opensea	IGR-opensea	-4.16926	-1.08602	0.858815	-0.420919	-14.5677	-12.0626	2e-23	3.03e-28	4.14e-21	2.42e-26	42.9281	53.3411	-0.53034	-0.594436
cg00881010	ABI3	TSS200	opensea	TSS200-opensea	-3.1552	-0.73141	-1.13582	-0.750046	-14.567	-12.8639	2.01e-23	2.89e-31	4.15e-21	2.76e-29	42.9255	60.2322	-0.496503	-0.33814
cg11575131		IGR	opensea	IGR-opensea	-3.59466	-0.756619	-2.09641	-1.0429	-14.5661	-19.3493	2.01e-23	3.36e-57	4.16e-21	3.47e-54	42.9222	119.47	-0.466214	-0.247427
cg18925664	RASSF1	Body	shore	Body-shore	-3.99596	-0.766722	-1.24752	-0.864509	-14.5658	-13.4802	2.02e-23	1.24e-33	4.16e-21	1.37e-31	42.9213	65.638	-0.586121	-0.32538
cg17284854	CLK1	Body	shelf	Body-shelf	-3.82041	-0.953703	-0.255204	-0.618169	-14.565	-15.1294	2.02e-23	4.03e-40	4.17e-21	7.01e-38	42.9181	80.4516	-0.601973	-0.48868
cg18325866	SFTA1P	TSS1500	opensea	TSS1500-opensea	-3.25728	-0.563989	-0.132309	-0.370244	-14.564	-10.0004	2.03e-23	7.17e-21	4.18e-21	3.61e-19	42.9145	36.5389	-0.522073	-0.346314
cg27314422	CPT1B	1stExon	shore	1stExon-shore	-3.47745	-0.811195	-1.66627	-0.992692	-14.5595	-13.9112	2.07e-23	2.61e-35	4.25e-21	3.22e-33	42.8976	69.4652	-0.483941	-0.295846
cg05727573	KALRN	Body	opensea	Body-opensea	-2.43498	-0.625299	-1.42838	-0.744823	-14.558	-15.4137	2.08e-23	2.95e-41	4.27e-21	5.65e-39	42.8918	83.045	-0.365202	-0.253909
cg06585141		IGR	opensea	IGR-opensea	-3.42634	-0.805347	0.213362	-0.325433	-14.5576	-13.7411	2.08e-23	1.2e-34	4.27e-21	1.41e-32	42.8903	67.9503	-0.528655	-0.450948
cg21379733	TMCC1	3'UTR	opensea	3'UTR-opensea	-4.52242	-1.06538	-1.35882	-1.004	-14.5568	-15.805	2.09e-23	7.96e-43	4.28e-21	1.73e-40	42.8875	86.629	-0.624598	-0.374645
cg05072995		IGR	opensea	IGR-opensea	-4.3265	-0.872932	-0.504197	-0.750568	-14.5565	-14.6827	2.09e-23	2.4e-38	4.28e-21	3.7e-36	42.8862	76.3975	-0.643312	-0.409858
cg01520105	TRIM40	3'UTR	opensea	3'UTR-opensea	-2.86962	-0.668899	-1.00898	-0.690133	-14.5558	-12.7673	2.09e-23	6.74e-31	4.29e-21	6.33e-29	42.8836	59.3926	-0.465402	-0.318799
cg22996170	PTGER4	3'UTR	opensea	3'UTR-opensea	-3.89121	-0.828678	-1.49379	-0.933034	-14.5536	-16.1522	2.11e-23	3.19e-44	4.33e-21	7.86e-42	42.8754	89.8207	-0.552211	-0.331482
cg15114651	GALE	5'UTR	shore	5'UTR-shore	-2.9589	-0.689155	-1.56758	-0.929825	-14.5499	-19.8199	2.14e-23	4.11e-59	4.38e-21	5.64e-56	42.8617	123.837	-0.444582	-0.250011
cg10377299		IGR	opensea	IGR-opensea	-3.8566	-0.946478	-0.293969	-0.639316	-14.5487	-14.0671	2.15e-23	6.4e-36	4.4e-21	8.22e-34	42.8569	70.8582	-0.59517	-0.499155
cg18282393	HLA-DOA	TSS1500	shelf	TSS1500-shelf	-4.48618	-0.907383	-1.30242	-0.903216	-14.5485	-17.5995	2.15e-23	4.4e-50	4.4e-21	1.9e-47	42.8563	103.21	-0.599672	-0.34547
cg11931463		IGR	opensea	IGR-opensea	-3.41423	-0.620468	-2.28504	-0.905969	-14.5451	-22.2311	2.18e-23	7.59e-69	4.45e-21	4.55e-65	42.8437	146.062	-0.421598	-0.21157
cg10558233	TAPBP	Body	opensea	Body-opensea	-4.38867	-0.986294	-1.33113	-0.92208	-14.5442	-15.413	2.19e-23	2.97e-41	4.47e-21	5.68e-39	42.8402	83.0385	-0.640719	-0.418273
cg25040934	CDCA7L	Body	shelf	Body-shelf	-4.34269	-0.932419	-0.907789	-0.702785	-14.5398	-14.5863	2.23e-23	5.78e-38	4.54e-21	8.65e-36	42.8235	75.5267	-0.674896	-0.459152
cg05007549		IGR	shore	IGR-shore	-3.4864	-0.819924	-1.04279	-0.796399	-14.5375	-15.5912	2.25e-23	5.75e-42	4.57e-21	1.17e-39	42.8149	84.6685	-0.53287	-0.357392
cg14786116		IGR	opensea	IGR-opensea	-3.39005	-0.62435	-1.58055	-0.809476	-14.536	-15.8898	2.26e-23	3.64e-43	4.59e-21	8.11e-41	42.8095	87.4069	-0.479999	-0.266362
cg11107560		IGR	island	IGR-island	-3.79162	-0.750102	-0.403535	-0.65145	-14.5349	-12.4262	2.27e-23	1.32e-29	4.61e-21	1.14e-27	42.8054	56.4468	-0.57945	-0.398554
cg00357958	NADK	Body	shelf	Body-shelf	-3.31946	-0.766754	-1.60993	-0.865237	-14.5347	-21.9009	2.27e-23	1.6e-67	4.61e-21	7.42e-64	42.8044	143.039	-0.473975	-0.30665
cg15402162	OLFML2A	Body	shore	Body-shore	-4.49646	-0.871977	-0.430474	-0.621737	-14.534	-12.5993	2.27e-23	2.92e-30	4.62e-21	2.64e-28	42.8019	57.938	-0.66847	-0.413118
cg06914270	C1QL3	Body	shore	Body-shore	-5.25041	-1.19772	-0.932038	-1.0049	-14.5338	-17.2428	2.28e-23	1.24e-48	4.62e-21	4.71e-46	42.8011	99.9003	-0.721434	-0.470077
cg14339388	PLEKHG1	Body	opensea	Body-opensea	-2.5737	-0.568489	-1.73217	-0.893414	-14.5334	-21.1038	2.28e-23	2.59e-64	4.62e-21	7.66e-61	42.7996	135.712	-0.364995	-0.205912
cg01695279	SLCO1B1	TSS1500	opensea	TSS1500-opensea	-2.99605	-0.634936	-1.99045	-0.944557	-14.5294	-12.7549	2.32e-23	7.51e-31	4.69e-21	7.04e-29	42.7845	59.2847	-0.374438	-0.229356
cg21297772		IGR	opensea	IGR-opensea	-3.08392	-0.728802	-1.04381	-0.750002	-14.5293	-15.668	2.32e-23	2.83e-42	4.69e-21	5.86e-40	42.7843	85.3723	-0.478746	-0.327641
cg15815726	DAB2IP	Body	shelf	Body-shelf	-3.56325	-0.729946	-1.3499	-0.732281	-14.5289	-15.1216	2.32e-23	4.33e-40	4.69e-21	7.51e-38	42.7827	80.3809	-0.536021	-0.326396
cg06750564	KCNA3	TSS1500	shore	TSS1500-shore	-2.36062	-0.594858	-2.25077	-0.960243	-14.5284	-12.5434	2.32e-23	4.76e-30	4.7e-21	4.24e-28	42.7809	57.456	-0.280316	-0.218154
cg24711336	CD5L	Body	opensea	Body-opensea	-3.4608	-0.874211	-2.15325	-1.12888	-14.5261	-14.0095	2.34e-23	1.08e-35	4.73e-21	1.36e-33	42.7724	70.343	-0.456047	-0.265116
cg16533359	KLK2	3'UTR	opensea	3'UTR-opensea	-4.69991	-1.26256	-1.46498	-1.15616	-14.5251	-15.318	2.35e-23	7.12e-41	4.75e-21	1.32e-38	42.7685	82.1712	-0.65145	-0.46026
cg21335378		IGR	shelf	IGR-shelf	-3.24121	-0.792654	-1.51729	-0.943578	-14.5236	-15.2335	2.37e-23	1.55e-40	4.77e-21	2.78e-38	42.7629	81.4007	-0.471532	-0.308875
cg07969918	ARHGAP26	Body	opensea	Body-opensea	-3.11671	-0.807715	-2.22715	-1.11932	-14.523	-17.0378	2.37e-23	8.39e-48	4.78e-21	2.92e-45	42.7605	98.0004	-0.367874	-0.232288
cg04353769	C7orf16	TSS1500	opensea	TSS1500-opensea	-3.44897	-0.843669	-1.3625	-0.838852	-14.5218	-14.1967	2.38e-23	1.98e-36	4.8e-21	2.64e-34	42.7561	72.0194	-0.534204	-0.383808
cg07200939		IGR	shore	IGR-shore	-4.33202	-0.910251	-0.785026	-0.741282	-14.5215	-16.0575	2.39e-23	7.69e-44	4.8e-21	1.82e-41	42.755	88.9483	-0.653806	-0.435793
cg01656976	POGZ	5'UTR	shelf	5'UTR-shelf	-4.22533	-0.732902	-1.06112	-0.744781	-14.5193	-13.9381	2.41e-23	2.05e-35	4.84e-21	2.54e-33	42.7467	69.7051	-0.629939	-0.359736
cg10502206		IGR	shore	IGR-shore	-4.38331	-0.948662	-0.817652	-0.843417	-14.518	-17.5955	2.42e-23	4.57e-50	4.86e-21	1.97e-47	42.7419	103.173	-0.675949	-0.430003
cg26712809		IGR	opensea	IGR-opensea	-3.26608	-0.704674	-2.83521	-1.11322	-14.5154	-12.0582	2.44e-23	3.14e-28	4.9e-21	2.51e-26	42.732	53.3041	-0.320743	-0.209161
cg01612936	KIAA2013	Body	shore	Body-shore	-3.11709	-0.602237	-1.79539	-0.878061	-14.5141	-15.8279	2.45e-23	6.45e-43	4.92e-21	1.41e-40	42.7271	86.8387	-0.41665	-0.234257
cg07608611	ADO	3'UTR	island	3'UTR-island	-4.97855	-0.92646	-0.64812	-0.806859	-14.5141	-16.462	2.45e-23	1.8e-45	4.92e-21	4.96e-43	42.7272	92.6759	-0.722126	-0.436304
cg18529010	SLC12A9	Body	island	Body-island	-3.07043	-0.643267	-1.7185	-0.85788	-14.5138	-12.1421	2.46e-23	1.53e-28	4.92e-21	1.25e-26	42.7262	54.0171	-0.419078	-0.263249
cg23301462	CXXC5	5'UTR	shore	5'UTR-shore	-3.86547	-0.709902	-1.82754	-0.928733	-14.5126	-16.7857	2.47e-23	8.81e-47	4.94e-21	2.78e-44	42.7217	95.6674	-0.543735	-0.262583
cg05444514		IGR	opensea	IGR-opensea	-2.50365	-0.609061	0.0853453	-0.283936	-14.5119	-11.4339	2.47e-23	6.25e-26	4.96e-21	4.34e-24	42.7187	48.0625	-0.405356	-0.356355
cg17799760		IGR	shore	IGR-shore	-4.28874	-1.06021	-0.689859	-0.830149	-14.5098	-13.6346	2.49e-23	3.11e-34	4.99e-21	3.58e-32	42.7111	67.0053	-0.606023	-0.467503
cg00438946	CECR2	TSS200	opensea	TSS200-opensea	-2.86674	-0.665566	-1.42908	-0.73287	-14.5059	-9.80524	2.53e-23	3.29e-20	5.06e-21	1.58e-18	42.6964	35.0334	-0.42156	-0.323972
cg16702313	TIGD1	TSS1500	shore	TSS1500-shore	-3.38451	-0.83874	-0.972147	-0.81924	-14.506	-16.1686	2.53e-23	2.74e-44	5.06e-21	6.8e-42	42.6966	89.9714	-0.537544	-0.353679
cg05383531	SLC37A3	Body	opensea	Body-opensea	-3.70468	-0.755614	-1.40263	-0.944348	-14.5046	-14.0414	2.54e-23	8.07e-36	5.08e-21	1.03e-33	42.6914	70.6281	-0.529781	-0.293704
cg06551177	MYOM2	Body	island	Body-island	-4.09121	-0.892426	-0.8078	-0.83604	-14.5038	-18.2764	2.55e-23	7.78e-53	5.09e-21	4.61e-50	42.6886	109.498	-0.627875	-0.390084
cg03950000	MYO10	Body	opensea	Body-opensea	-2.7113	-0.63769	-1.90821	-1.01344	-14.5005	-20.4405	2.58e-23	1.25e-61	5.15e-21	2.53e-58	42.676	129.587	-0.362184	-0.211883
cg14369329		IGR	shore	IGR-shore	-3.12037	-0.751666	-1.49446	-0.923679	-14.4996	-16.1522	2.59e-23	3.19e-44	5.17e-21	7.86e-42	42.6726	89.8202	-0.46962	-0.285224
cg05726935		IGR	shore	IGR-shore	-3.46591	-0.797948	-1.52113	-0.980485	-14.4975	-17.7388	2.61e-23	1.19e-50	5.21e-21	5.47e-48	42.6648	104.503	-0.513479	-0.282883
cg16536330	NRXN1	Body	shore	Body-shore	-2.50645	-0.670553	-2.73275	-1.03111	-14.4942	-10.2539	2.64e-23	9.67e-22	5.27e-21	5.18e-20	42.6525	38.519	-0.259384	-0.235607
cg03556021	OTOL1	1stExon	opensea	1stExon-opensea	-3.54107	-0.799026	-2.61618	-1.2241	-14.4886	-11.4136	2.7e-23	7.41e-26	5.37e-21	5.13e-24	42.6313	47.8941	-0.391216	-0.201737
cg09372617	ODZ2	Body	opensea	Body-opensea	-4.51001	-1.17111	-0.330514	-0.7091	-14.4881	-13.2741	2.71e-23	7.73e-33	5.38e-21	8.14e-31	42.6297	63.8206	-0.64319	-0.577556
cg27020966		IGR	shore	IGR-shore	-3.20161	-0.667523	-2.51436	-1.09859	-14.4856	-14.6118	2.73e-23	4.58e-38	5.43e-21	6.93e-36	42.6202	75.7566	-0.351037	-0.202042
cg26163284	RP9	Body	shore	Body-shore	-3.02487	-0.722098	-1.12921	-0.776083	-14.4845	-16.4356	2.74e-23	2.3e-45	5.45e-21	6.29e-43	42.616	92.4324	-0.490217	-0.31441
cg08879684	ARHGEF3	Body	shore	Body-shore	-4.72782	-1.03102	-0.620987	-0.885585	-14.481	-16.2166	2.78e-23	1.76e-44	5.52e-21	4.44e-42	42.603	90.4133	-0.70693	-0.452702
cg00071250	BCKDK	3'UTR	shelf	3'UTR-shelf	-4.33214	-1.2428	-1.6607	-1.15957	-14.4799	-20.8931	2.79e-23	1.84e-63	5.54e-21	4.9e-60	42.5986	133.768	-0.607048	-0.432986
cg18033416	DNM3	TSS1500	shore	TSS1500-shore	-3.46432	-0.809622	-1.16992	-0.777283	-14.4794	-11.045	2.8e-23	1.59e-24	5.55e-21	1.01e-22	42.5968	44.8613	-0.522159	-0.382298
cg06166915	KIAA1026	Body	opensea	Body-opensea	-3.23692	-0.697511	-1.06125	-0.781439	-14.4786	-18.0191	2.81e-23	8.67e-52	5.56e-21	4.56e-49	42.5938	107.107	-0.515706	-0.298938
cg09540102		IGR	opensea	IGR-opensea	-3.08207	-0.776515	-1.6988	-0.880509	-14.4779	-15.2881	2.81e-23	9.37e-41	5.57e-21	1.71e-38	42.591	81.8985	-0.420944	-0.317878
cg01623879		IGR	shelf	IGR-shelf	-3.4589	-0.724402	-1.46598	-0.82889	-14.4774	-14.2559	2.82e-23	1.16e-36	5.58e-21	1.58e-34	42.5894	72.5507	-0.476423	-0.296694
cg22514722		IGR	opensea	IGR-opensea	-3.50803	-0.789238	-2.62294	-1.21608	-14.4756	-18.2061	2.84e-23	1.5e-52	5.62e-21	8.63e-50	42.5825	108.845	-0.392136	-0.224472
cg22798400	C1orf174	Body	shore	Body-shore	-3.60359	-0.889136	-0.534517	-0.691224	-14.4733	-11.8996	2.86e-23	1.22e-27	5.66e-21	9.38e-26	42.5738	51.961	-0.558178	-0.440478
cg26611328	KLC1	Body	opensea	Body-opensea	-4.05588	-0.974379	-2.20831	-1.23975	-14.4679	-16.7012	2.92e-23	1.94e-46	5.77e-21	5.89e-44	42.5534	94.8863	-0.498593	-0.273457
cg02354388	MIR589	TSS200	shore	TSS200-shore	-4.96372	-1.22034	0.242341	-0.552495	-14.4645	-12.9759	2.96e-23	1.08e-31	5.84e-21	1.06e-29	42.5408	61.2083	-0.674518	-0.631067
cg17331566	CCDC28B	TSS1500	shore	TSS1500-shore	-2.71526	-0.638456	0.23317	-0.27677	-14.4626	-10.8151	2.98e-23	1.05e-23	5.88e-21	6.33e-22	42.5336	42.9936	-0.389712	-0.352135
cg15070801	ZNF474	5'UTR	opensea	5'UTR-opensea	-5.61685	-1.34228	0.585999	-0.542178	-14.4601	-12.6447	3.01e-23	1.97e-30	5.93e-21	1.79e-28	42.5243	58.3308	-0.721054	-0.678017
cg23732608	STRN3	Body	opensea	Body-opensea	-4.93305	-1.13361	-0.177032	-0.81227	-14.4583	-17.0373	3.03e-23	8.42e-48	5.97e-21	2.93e-45	42.5173	97.9961	-0.744304	-0.520487
cg25596405		IGR	opensea	IGR-opensea	-2.79339	-0.628116	-1.12729	-0.613663	-14.4567	-16.6244	3.05e-23	3.96e-46	6.01e-21	1.16e-43	42.5112	94.1757	-0.456092	-0.301674
cg16549957	LOC221122	TSS200	opensea	TSS200-opensea	-3.75585	-0.978201	-1.05822	-0.88456	-14.4547	-18.292	3.07e-23	6.72e-53	6.04e-21	4.02e-50	42.504	109.643	-0.584843	-0.423497
cg21618521	IL7R	Body	opensea	Body-opensea	-2.97925	-0.730231	-2.20112	-1.08752	-14.4544	-15.4605	3.08e-23	1.92e-41	6.05e-21	3.72e-39	42.5027	83.4732	-0.35682	-0.215624
cg04397652	BICD2	Body	shore	Body-shore	-6.02802	-1.35284	-0.658724	-1.00061	-14.4531	-16.4146	3.09e-23	2.79e-45	6.08e-21	7.57e-43	42.4977	92.2384	-0.778517	-0.553489
cg14789529		IGR	opensea	IGR-opensea	-4.68471	-0.97131	-0.656355	-0.860161	-14.4528	-17.6744	3.09e-23	2.18e-50	6.08e-21	9.72e-48	42.4969	103.906	-0.701011	-0.469023
cg05754122		IGR	shore	IGR-shore	-3.19169	-0.698581	-1.57601	-0.948948	-14.4522	-19.2092	3.1e-23	1.25e-56	6.09e-21	1.17e-53	42.4945	118.168	-0.470222	-0.250307
cg12167564		IGR	opensea	IGR-opensea	-3.41354	-0.877091	-1.1117	-0.827485	-14.4506	-12.5998	3.12e-23	2.91e-30	6.12e-21	2.62e-28	42.4883	57.9426	-0.534344	-0.385434
cg11485012	C12orf56	TSS1500	island	TSS1500-island	-3.71651	-0.852488	-1.30847	-0.912751	-14.4496	-19.663	3.13e-23	1.78e-58	6.14e-21	2.23e-55	42.4849	122.382	-0.556315	-0.339995
cg00517855		IGR	opensea	IGR-opensea	-3.08028	-0.742538	-1.77335	-0.944167	-14.4471	-12.7716	3.16e-23	6.49e-31	6.2e-21	6.1e-29	42.4752	59.4303	-0.445907	-0.282617
cg15698299	DST	Body	opensea	Body-opensea	-2.76779	-0.668275	-1.69288	-0.837213	-14.4465	-12.6147	3.17e-23	2.56e-30	6.21e-21	2.31e-28	42.4732	58.0714	-0.396954	-0.278495
cg23960022		IGR	opensea	IGR-opensea	-2.48148	-0.562832	-0.215845	-0.292973	-14.4458	-11.627	3.18e-23	1.23e-26	6.22e-21	8.94e-25	42.4705	49.6707	-0.423528	-0.310558
cg10951691		IGR	opensea	IGR-opensea	-3.13831	-0.693911	-1.25158	-0.783124	-14.4432	-15.9969	3.21e-23	1.35e-43	6.28e-21	3.12e-41	42.4605	88.3917	-0.494249	-0.304424
cg05721773	HYAL3	3'UTR	shore	3'UTR-shore	-2.91047	-0.802562	-1.24952	-0.838003	-14.443	-13.2359	3.21e-23	1.08e-32	6.28e-21	1.13e-30	42.4598	63.485	-0.451021	-0.342594
cg16642299	KRT3	TSS1500	opensea	TSS1500-opensea	-2.7085	-0.618519	-2.30046	-0.992449	-14.4426	-10.3629	3.22e-23	4.06e-22	6.28e-21	2.23e-20	42.4584	39.3778	-0.334389	-0.21661
cg16130238		IGR	opensea	IGR-opensea	-4.50599	-1.16372	-0.943605	-0.977402	-14.4416	-18.5834	3.23e-23	4.38e-54	6.3e-21	2.99e-51	42.4545	112.352	-0.661881	-0.463672
cg03652339	TGM5	TSS1500	opensea	TSS1500-opensea	-2.7669	-0.698468	-1.79348	-0.947372	-14.4414	-14.7269	3.23e-23	1.6e-38	6.31e-21	2.51e-36	42.4537	76.7978	-0.393879	-0.256215
cg21044833	GRB2	3'UTR	opensea	3'UTR-opensea	-3.23573	-0.73922	-0.382213	-0.554217	-14.4409	-15.8405	3.24e-23	5.74e-43	6.31e-21	1.25e-40	42.4521	86.9544	-0.558275	-0.371517
cg02484633	ST6GAL1	5'UTR	opensea	5'UTR-opensea	-3.73934	-0.899888	0.467755	-0.455438	-14.439	-11.8693	3.26e-23	1.58e-27	6.36e-21	1.21e-25	42.4448	51.7053	-0.526156	-0.539793
cg10254692	MR1	TSS1500	opensea	TSS1500-opensea	-3.13139	-0.709193	-1.97056	-1.0991	-14.4383	-17.9294	3.27e-23	2.01e-51	6.37e-21	1.01e-48	42.442	106.274	-0.425883	-0.222221
cg14560670		IGR	shore	IGR-shore	-2.59593	-0.513794	-1.62456	-0.753348	-14.4312	-9.82396	3.36e-23	2.85e-20	6.54e-21	1.37e-18	42.4153	35.1771	-0.371238	-0.216818
cg07260003	RBP3	TSS1500	shelf	TSS1500-shelf	-3.0967	-0.755261	-2.47706	-1.13683	-14.4297	-12.6017	3.38e-23	2.86e-30	6.57e-21	2.58e-28	42.4098	57.9589	-0.351131	-0.223791
cg08776660	ACCN2	Body	island	Body-island	-3.49223	-0.808921	-1.3081	-0.91123	-14.429	-16.797	3.39e-23	7.92e-47	6.59e-21	2.52e-44	42.4072	95.7721	-0.530156	-0.328829
cg04584872	IQSEC1	Body	opensea	Body-opensea	-2.57743	-0.525121	-1.78068	-0.792811	-14.4278	-11.6096	3.4e-23	1.43e-26	6.61e-21	1.03e-24	42.4026	49.5256	-0.353759	-0.210169
cg14484681		IGR	shelf	IGR-shelf	-3.93169	-0.710411	-1.09114	-0.737078	-14.4253	-16.8583	3.44e-23	4.47e-47	6.66e-21	1.46e-44	42.3933	96.3393	-0.586515	-0.322649
cg02544257		IGR	shore	IGR-shore	-3.52591	-0.83572	-1.9254	-1.12416	-14.4246	-19.4519	3.44e-23	1.28e-57	6.67e-21	1.42e-54	42.3906	120.422	-0.475935	-0.272496
cg08958168		IGR	opensea	IGR-opensea	-2.75243	-0.658097	-1.739	-0.862916	-14.4247	-14.3647	3.44e-23	4.33e-37	6.67e-21	6.12e-35	42.3908	73.5285	-0.380596	-0.269238
cg27349687	SPTBN4	Body	shore	Body-shore	-5.11038	-1.23993	0.748922	-0.398663	-14.4234	-12.7024	3.46e-23	1.19e-30	6.7e-21	1.1e-28	42.3859	58.8296	-0.608267	-0.621248
cg08355863		IGR	shore	IGR-shore	-4.62267	-1.06111	-0.617163	-0.669921	-14.421	-11.1092	3.49e-23	9.34e-25	6.75e-21	6.03e-23	42.3771	45.386	-0.654023	-0.534834
cg20609803		IGR	island	IGR-island	-4.75023	-1.23988	-0.180719	-0.511617	-14.4191	-14.6021	3.52e-23	5e-38	6.79e-21	7.53e-36	42.37	75.669	-0.744382	-0.638791
cg01005303		IGR	shore	IGR-shore	-3.88823	-0.865175	-1.23717	-0.928012	-14.4177	-19.672	3.54e-23	1.64e-58	6.83e-21	2.07e-55	42.3646	122.465	-0.576857	-0.328971
cg21957813	SCRT2	Body	shore	Body-shore	-2.84209	-0.707705	-1.43436	-0.872076	-14.4164	-16.7771	3.55e-23	9.54e-47	6.86e-21	3e-44	42.3598	95.5881	-0.415475	-0.281853
cg11693424	SBF2	Body	opensea	Body-opensea	-4.44764	-1.07363	-1.07058	-0.988871	-14.4132	-17.763	3.6e-23	9.52e-51	6.94e-21	4.41e-48	42.3477	104.728	-0.65458	-0.430726
cg12950829	KIAA0020	5'UTR	shore	5'UTR-shore	-3.30714	-0.574697	-1.82245	-0.830066	-14.4131	-15.3396	3.6e-23	5.84e-41	6.94e-21	1.09e-38	42.3473	82.3681	-0.461768	-0.221429
cg22035959	LYSMD4	5'UTR	shore	5'UTR-shore	-3.79931	-0.825176	-1.57352	-0.983603	-14.4113	-16.2479	3.62e-23	1.31e-44	6.98e-21	3.35e-42	42.3406	90.7023	-0.55127	-0.306653
cg25770495	TGOLN2	Body	shelf	Body-shelf	-4.99197	-1.03071	-0.188644	-0.753053	-14.4112	-19.8663	3.62e-23	2.66e-59	6.98e-21	3.85e-56	42.34	124.267	-0.72942	-0.485054
cg13590228	CCDC108	Body	opensea	Body-opensea	-4.46864	-1.09767	-0.818484	-0.869679	-14.4095	-13.82	3.65e-23	5.91e-35	7.02e-21	7.1e-33	42.3336	68.6527	-0.683745	-0.515249
cg01309121	TNFAIP8	Body	opensea	Body-opensea	-3.77077	-0.892609	-0.681427	-0.806773	-14.4083	-19.4185	3.66e-23	1.76e-57	7.04e-21	1.88e-54	42.3293	120.112	-0.597526	-0.391982
cg23029597	LOC283332	Body	opensea	Body-opensea	-4.4667	-0.909128	-1.42706	-0.931754	-14.407	-15.7149	3.68e-23	1.83e-42	7.07e-21	3.85e-40	42.3243	85.8018	-0.638347	-0.35687
cg13077150	TNFAIP8L3	TSS1500	opensea	TSS1500-opensea	-5.19957	-1.19573	0.225734	-0.564446	-14.4061	-14.1184	3.7e-23	4.02e-36	7.09e-21	5.25e-34	42.3207	71.3178	-0.71073	-0.622034
cg25773695	TMEM108	Body	opensea	Body-opensea	-3.11816	-0.804494	-1.93418	-1.03036	-14.406	-15.5067	3.7e-23	1.25e-41	7.09e-21	2.47e-39	42.3206	83.8959	-0.406909	-0.275918
cg00161556	DIAPH1	Body	opensea	Body-opensea	-3.95765	-0.893678	-2.25816	-1.24425	-14.4044	-15.7638	3.72e-23	1.17e-42	7.13e-21	2.5e-40	42.3144	86.2504	-0.449741	-0.229929
cg00774149	RAD1	Body	shore	Body-shore	-3.37588	-0.753712	1.98726	0.166832	-14.4037	-12.5646	3.73e-23	3.95e-30	7.14e-21	3.54e-28	42.3119	57.6387	-0.330093	-0.297687
cg26794346	CDH22	Body	shore	Body-shore	-2.96081	-0.552779	0.620671	-0.257577	-14.4018	-14.9215	3.76e-23	2.71e-39	7.19e-21	4.46e-37	42.3047	78.5623	-0.45499	-0.326592
cg09424896	NOLC1	TSS200	island	TSS200-island	-3.42205	-0.836996	-1.09679	-0.774141	-14.4008	-12.7022	3.77e-23	1.19e-30	7.21e-21	1.1e-28	42.3009	58.8285	-0.524244	-0.387415
cg01417714		IGR	shore	IGR-shore	-3.77018	-0.895277	-0.774502	-0.808081	-14.4003	-14.8211	3.78e-23	6.78e-39	7.22e-21	1.09e-36	42.2991	77.6509	-0.59815	-0.39797
cg00094734	SH2D1B	TSS1500	opensea	TSS1500-opensea	-2.99748	-0.645396	-0.828295	-0.555819	-14.3973	-18.9864	3.82e-23	1e-55	7.3e-21	8.55e-53	42.2878	116.098	-0.516838	-0.320696
cg21243597	IMPDH2	Body	shore	Body-shore	-3.77198	-0.648246	-1.53	-0.711222	-14.3904	-13.1126	3.92e-23	3.23e-32	7.49e-21	3.28e-30	42.2616	62.4034	-0.560608	-0.311748
cg17207780	PRDM16	3'UTR	shore	3'UTR-shore	-3.69248	-0.855148	-0.188806	-0.550194	-14.3893	-16.0121	3.94e-23	1.17e-43	7.52e-21	2.73e-41	42.2574	88.5316	-0.560621	-0.473989
cg05288253	SNRNP25	Body	shore	Body-shore	-3.55746	-0.844835	-1.69252	-1.05238	-14.3852	-17.8085	4e-23	6.22e-51	7.63e-21	2.95e-48	42.2422	105.151	-0.468976	-0.282857
cg11788307	KIF24	5'UTR	shore	5'UTR-shore	-5.409	-1.27705	0.0664075	-0.717798	-14.3851	-14.5392	4e-23	8.87e-38	7.63e-21	1.31e-35	42.2418	75.1014	-0.717903	-0.614464
cg11938386		IGR	shore	IGR-shore	-3.84703	-0.821527	-1.2571	-0.939418	-14.3845	-18.0907	4.01e-23	4.43e-52	7.64e-21	2.4e-49	42.2395	107.773	-0.568843	-0.316296
cg01359676	PLA2G2C	TSS1500	opensea	TSS1500-opensea	-3.60162	-0.863203	1.06638	-0.212195	-14.3815	-11.9134	4.06e-23	1.08e-27	7.72e-21	8.37e-26	42.228	52.078	-0.483235	-0.437002
cg05368724	ISYNA1	TSS1500	shore	TSS1500-shore	-3.50838	-0.794637	-1.18403	-0.826622	-14.3816	-14.4285	4.06e-23	2.43e-37	7.72e-21	3.48e-35	42.2283	74.103	-0.544109	-0.332671
cg02696428		IGR	opensea	IGR-opensea	-3.99241	-0.856256	-1.89166	-0.996339	-14.3781	-12.1959	4.11e-23	9.63e-29	7.81e-21	7.94e-27	42.2154	54.4759	-0.549435	-0.320679
cg16401465	GLT25D2	TSS1500	shore	TSS1500-shore	-3.48163	-0.894086	-1.25965	-0.912844	-14.3742	-22.5289	4.17e-23	4.89e-70	7.93e-21	3.62e-66	42.2006	148.781	-0.53691	-0.350427
cg21554616	RBP1	3'UTR	opensea	3'UTR-opensea	-3.86895	-1.02211	-0.917429	-0.859099	-14.3741	-14.0896	4.17e-23	5.22e-36	7.93e-21	6.74e-34	42.2001	71.0599	-0.592708	-0.460334
cg19811934	T-SP1	TSS1500	opensea	TSS1500-opensea	-2.52041	-0.65067	-1.55128	-0.689802	-14.3737	-11.7989	4.18e-23	2.87e-27	7.94e-21	2.16e-25	42.1988	51.1129	-0.373114	-0.312955
cg12761421	UCKL1	Body	shore	Body-shore	-3.17135	-0.735712	0.235697	-0.364233	-14.3735	-11.6651	4.18e-23	8.93e-27	7.94e-21	6.53e-25	42.1979	49.9893	-0.513346	-0.429574
cg21813905	TIAM2	Body	opensea	Body-opensea	-3.02125	-0.704729	0.116304	-0.399259	-14.3732	-14.2269	4.19e-23	1.51e-36	7.94e-21	2.03e-34	42.1967	72.2904	-0.470973	-0.39518
cg24192505	SNX29	3'UTR	shore	3'UTR-shore	-3.65677	-0.890347	-1.64283	-1.03046	-14.3733	-14.5354	4.19e-23	9.18e-38	7.94e-21	1.36e-35	42.1971	75.067	-0.537145	-0.320327
cg00163549	TMEM45B	5'UTR	shelf	5'UTR-shelf	-3.4287	-0.875295	-1.77905	-1.08927	-14.3706	-18.0235	4.23e-23	8.31e-52	8.01e-21	4.38e-49	42.1871	107.148	-0.481947	-0.269826
cg25961567		IGR	opensea	IGR-opensea	-3.88795	-1.03383	-1.79643	-1.02813	-14.3707	-13.5924	4.23e-23	4.54e-34	8.01e-21	5.18e-32	42.1871	66.631	-0.555491	-0.397186
cg24512093		IGR	shore	IGR-shore	-2.86323	-0.6858	-1.45831	-0.870846	-14.3691	-15.6775	4.25e-23	2.59e-42	8.05e-21	5.38e-40	42.1812	85.4594	-0.427607	-0.285925
cg18018313		IGR	opensea	IGR-opensea	-3.00864	-0.764133	-2.12563	-1.09438	-14.3688	-15.1481	4.26e-23	3.39e-40	8.06e-21	5.95e-38	42.1802	80.6224	-0.3843	-0.224205
cg00876272	KIF3B	3'UTR	opensea	3'UTR-opensea	-4.51673	-0.762207	-0.526623	-0.69276	-14.3684	-15.6232	4.27e-23	4.27e-42	8.06e-21	8.77e-40	42.1786	84.9619	-0.700418	-0.375443
cg21193744	SDCCAG3	Body	shore	Body-shore	-5.06835	-1.24348	-0.0330617	-0.704062	-14.3676	-13.4444	4.28e-23	1.7e-33	8.09e-21	1.88e-31	42.1754	65.3215	-0.706445	-0.63654
cg15500907	RECQL4	Body	shore	Body-shore	-3.18533	-0.598225	-2.18534	-0.951627	-14.3666	-14.5797	4.29e-23	6.13e-38	8.1e-21	9.17e-36	42.172	75.4673	-0.416639	-0.20736
cg16529592	ATG9B	1stExon	shelf	1stExon-shelf	-3.48	-0.79147	-1.16852	-0.866324	-14.3666	-13.8249	4.29e-23	5.66e-35	8.1e-21	6.81e-33	42.1719	68.6965	-0.553469	-0.345538
cg25747190	LCA5	3'UTR	opensea	3'UTR-opensea	-4.82636	-1.26995	-0.635675	-0.870814	-14.3657	-11.913	4.31e-23	1.09e-27	8.13e-21	8.4e-26	42.1683	52.0747	-0.700248	-0.582232
cg11292721	GRM4	Body	shore	Body-shore	-4.21261	-0.795201	-0.839408	-0.733954	-14.3648	-14.9834	4.32e-23	1.54e-39	8.15e-21	2.57e-37	42.1651	79.1244	-0.634507	-0.362579
cg03184011		IGR	shelf	IGR-shelf	-2.45136	-0.611672	-1.7738	-0.868066	-14.3639	-16.7458	4.34e-23	1.28e-46	8.17e-21	3.96e-44	42.1616	95.2979	-0.336383	-0.235094
cg00484711	HCP5	3'UTR	opensea	3'UTR-opensea	-2.37508	-0.476785	-1.7693	-0.744707	-14.3636	-7.48919	4.34e-23	5.72e-13	8.18e-21	1.5e-11	42.1606	18.6109	-0.338516	-0.222104
cg12907598	DACT2	Body	shore	Body-shore	-5.33511	-1.28866	1.14689	-0.438875	-14.3625	-14.351	4.36e-23	4.9e-37	8.21e-21	6.89e-35	42.1564	73.4057	-0.605892	-0.641989
cg01874152	CAPSL	3'UTR	opensea	3'UTR-opensea	-4.95001	-1.28449	-0.957235	-0.911695	-14.3621	-16.442	4.37e-23	2.16e-45	8.21e-21	5.95e-43	42.1549	92.4917	-0.709214	-0.549723
cg18154283		IGR	shore	IGR-shore	-3.50714	-0.853736	-2.24841	-1.12807	-14.3605	-17.8074	4.4e-23	6.29e-51	8.26e-21	2.98e-48	42.1489	105.14	-0.437982	-0.250015
cg02014733		IGR	opensea	IGR-opensea	-3.78284	-0.852506	-0.459766	-0.614852	-14.3594	-14.8964	4.41e-23	3.41e-39	8.29e-21	5.59e-37	42.1448	78.3336	-0.612553	-0.44926
cg17345741		IGR	shelf	IGR-shelf	-3.75093	-0.896558	-1.76603	-1.05813	-14.3592	-19.0065	4.42e-23	8.32e-56	8.29e-21	7.14e-53	42.1439	116.285	-0.513616	-0.305093
cg27266824		IGR	shore	IGR-shore	-2.9814	-0.668679	-2.07063	-0.947018	-14.359	-12.1886	4.42e-23	1.03e-28	8.3e-21	8.44e-27	42.1433	54.4136	-0.383447	-0.242174
cg09387224	NARS2	Body	opensea	Body-opensea	-4.39461	-0.904767	-0.866057	-0.866585	-14.357	-16.3303	4.45e-23	6.11e-45	8.36e-21	1.6e-42	42.1355	91.4614	-0.649337	-0.38834
cg04203702	SH2D6	TSS1500	opensea	TSS1500-opensea	-5.10891	-1.23492	0.0958157	-0.593518	-14.3568	-11.0628	4.46e-23	1.37e-24	8.36e-21	8.75e-23	42.135	45.0064	-0.703144	-0.631914
cg11724735	ENAM	3'UTR	opensea	3'UTR-opensea	-5.75886	-1.28889	0.675168	-0.526589	-14.3564	-12.4107	4.46e-23	1.51e-29	8.37e-21	1.3e-27	42.1335	56.3141	-0.666356	-0.670505
cg22534509	ANKRD33B	3'UTR	opensea	3'UTR-opensea	-3.09929	-0.856366	-1.05678	-0.7783	-14.3524	-12.8675	4.53e-23	2.8e-31	8.49e-21	2.68e-29	42.1181	60.2636	-0.495471	-0.396563
cg26013396	KIAA1755	Body	shelf	Body-shelf	-4.01416	-0.77257	-0.051791	-0.437556	-14.3472	-17.9208	4.62e-23	2.17e-51	8.65e-21	1.09e-48	42.0988	106.194	-0.619475	-0.401906
cg21505886	NRG2	Body	opensea	Body-opensea	-3.60222	-0.910204	-2.11283	-1.15149	-14.3462	-18.465	4.64e-23	1.33e-53	8.67e-21	8.56e-51	42.0949	111.251	-0.453381	-0.263969
cg17819085	SPTBN1	Body	opensea	Body-opensea	-3.98655	-0.984371	-1.59894	-1.0987	-14.3432	-19.5328	4.69e-23	6.02e-58	8.77e-21	6.99e-55	42.0837	121.174	-0.573214	-0.327354
cg04086928	MESP1	TSS1500	shore	TSS1500-shore	-3.35015	-0.793386	-0.63676	-0.619175	-14.3425	-12.142	4.71e-23	1.53e-28	8.79e-21	1.25e-26	42.0807	54.0161	-0.508406	-0.394965
cg22219450		IGR	opensea	IGR-opensea	-3.59905	-0.948275	-1.13831	-0.883179	-14.3415	-14.9623	4.73e-23	1.86e-39	8.82e-21	3.11e-37	42.077	78.9328	-0.555315	-0.393761
cg01441622		IGR	island	IGR-island	-4.35875	-1.07224	-0.262412	-0.668704	-14.3374	-15.888	4.8e-23	3.7e-43	8.95e-21	8.23e-41	42.0614	87.3904	-0.631546	-0.545417
cg25405452		IGR	opensea	IGR-opensea	-4.34395	-1.12702	-1.0683	-0.893514	-14.3346	-11.0945	4.85e-23	1.05e-24	9.03e-21	6.79e-23	42.051	45.2658	-0.641781	-0.527833
cg19256368	LRFN5	5'UTR	opensea	5'UTR-opensea	-4.83404	-1.07898	-0.308775	-0.795146	-14.3324	-18.8194	4.89e-23	4.8e-55	9.1e-21	3.75e-52	42.0428	114.546	-0.730701	-0.494124
cg05204104	AHRR	Body	opensea	Body-opensea	-3.48918	-0.888491	-1.994	-1.02026	-14.3315	-17.1273	4.91e-23	3.63e-48	9.13e-21	1.31e-45	42.0393	98.83	-0.4876	-0.322573
cg08736813		IGR	shore	IGR-shore	-3.93435	-0.934457	-0.99721	-0.780403	-14.3311	-11.9728	4.92e-23	6.53e-28	9.14e-21	5.12e-26	42.0379	52.58	-0.598318	-0.439163
cg23362032	TRPC4	5'UTR	opensea	5'UTR-opensea	-2.69886	-0.613581	0.592445	-0.198539	-14.3311	-9.34873	4.92e-23	1.09e-18	9.14e-21	4.69e-17	42.0376	31.5788	-0.367827	-0.340784
cg03515844		IGR	shore	IGR-shore	-3.59085	-0.856564	-2.29589	-1.22256	-14.3309	-18.6819	4.92e-23	1.74e-54	9.14e-21	1.25e-51	42.037	113.267	-0.456771	-0.232331
cg19409133		IGR	opensea	IGR-opensea	-3.53682	-0.767688	-1.52373	-0.914485	-14.3304	-13.591	4.93e-23	4.6e-34	9.16e-21	5.24e-32	42.035	66.6187	-0.494047	-0.292903
cg16696774	SRGAP1	Body	opensea	Body-opensea	-3.18498	-0.811924	-1.33659	-0.869552	-14.3291	-15.1077	4.95e-23	4.92e-40	9.19e-21	8.5e-38	42.0304	80.2545	-0.491836	-0.317573
cg03582327	EP400	3'UTR	opensea	3'UTR-opensea	-3.73238	-0.791883	-0.792567	-0.777591	-14.3283	-14.6747	4.97e-23	2.58e-38	9.22e-21	3.97e-36	42.0272	76.325	-0.589351	-0.386444
cg03596479	VPS52	Body	shore	Body-shore	-3.65373	-0.740568	-1.96358	-1.02175	-14.3252	-13.2709	5.03e-23	7.95e-33	9.32e-21	8.36e-31	42.0155	63.7932	-0.451972	-0.241358
cg10316899	NKD2	Body	shore	Body-shore	-3.90021	-0.894545	-1.20498	-0.900479	-14.3224	-17.1453	5.08e-23	3.07e-48	9.42e-21	1.12e-45	42.0049	98.9963	-0.580271	-0.399752
cg15777760	PSMG1	Body	shore	Body-shore	-3.01664	-0.809147	-2.55231	-1.19396	-14.3223	-21.0056	5.08e-23	6.46e-64	9.42e-21	1.83e-60	42.0044	134.807	-0.34779	-0.208468
cg06891043		IGR	shelf	IGR-shelf	-3.78327	-0.941159	-1.50864	-1.02472	-14.3203	-15.4813	5.12e-23	1.58e-41	9.48e-21	3.09e-39	41.9971	83.6632	-0.539496	-0.334742
cg25117091	CARS	Body	opensea	Body-opensea	-4.03597	-0.936266	-0.680239	-0.752994	-14.3203	-14.1064	5.12e-23	4.48e-36	9.48e-21	5.83e-34	41.9971	71.2103	-0.638035	-0.443483
cg20703928	TGM3	Body	shore	Body-shore	-4.81298	-1.16853	-0.624907	-0.787647	-14.3202	-17.8062	5.13e-23	6.36e-51	9.48e-21	3.01e-48	41.9966	105.129	-0.706295	-0.533844
cg12474090	ZNF238	1stExon	shore	1stExon-shore	-3.46304	-0.906287	-1.25068	-0.966299	-14.3172	-12.5027	5.18e-23	6.78e-30	9.58e-21	5.98e-28	41.9852	57.105	-0.512064	-0.360038
cg18118795	TMEM185B	Body	shore	Body-shore	-3.33456	-0.682458	-1.7037	-0.884836	-14.3152	-12.8694	5.22e-23	2.75e-31	9.65e-21	2.64e-29	41.9776	60.2798	-0.448486	-0.25843
cg10466728		IGR	shore	IGR-shore	-2.92451	-0.688823	-0.386982	-0.557135	-14.3144	-11.5309	5.24e-23	2.77e-26	9.67e-21	1.96e-24	41.9747	48.8686	-0.45471	-0.342676
cg15429134	PPT2	TSS1500	shore	TSS1500-shore	-4.67233	-1.11942	-2.08004	-1.13454	-14.3136	-15.9666	5.26e-23	1.78e-43	9.7e-21	4.1e-41	41.9717	88.1133	-0.590525	-0.371646
cg05405914		IGR	opensea	IGR-opensea	-3.42886	-0.852695	-2.27792	-1.1719	-14.3113	-13.3182	5.3e-23	5.23e-33	9.78e-21	5.58e-31	41.9628	64.2093	-0.425269	-0.266012
cg20825022		IGR	opensea	IGR-opensea	-3.47901	-0.774208	-1.32941	-0.866875	-14.305	-11.6108	5.43e-23	1.41e-26	1e-20	1.02e-24	41.9389	49.5352	-0.493257	-0.330821
cg25682080		IGR	opensea	IGR-opensea	-4.29323	-1.01559	-1.35648	-1.01269	-14.3037	-14.7197	5.46e-23	1.71e-38	1e-20	2.67e-36	41.9342	76.733	-0.609635	-0.398028
cg25132536	VPS4A	Body	shore	Body-shore	-2.99413	-0.691579	-1.98558	-0.976248	-14.3035	-11.8716	5.46e-23	1.55e-27	1e-20	1.18e-25	41.9334	51.7247	-0.399265	-0.22979
cg05175803		IGR	opensea	IGR-opensea	-3.52146	-0.867854	-1.60949	-1.00174	-14.3032	-11.9624	5.47e-23	7.13e-28	1.01e-20	5.58e-26	41.9322	52.4922	-0.487042	-0.318076
cg08639389	GSG1L	Body	island	Body-island	-4.66228	-1.14644	-0.350312	-0.739308	-14.3029	-18.0994	5.48e-23	4.08e-52	1.01e-20	2.23e-49	41.931	107.853	-0.701013	-0.545752
cg21937969	CYP46A1	TSS200	island	TSS200-island	-5.27405	-1.09343	-0.372468	-0.802334	-14.3024	-16.9698	5.48e-23	1.58e-47	1.01e-20	5.37e-45	41.9294	97.3708	-0.758482	-0.544149
cg04294971		IGR	shelf	IGR-shelf	-4.30193	-0.927246	0.0035176	-0.521055	-14.3012	-14.8956	5.51e-23	3.43e-39	1.01e-20	5.62e-37	41.9248	78.3265	-0.662417	-0.486172
cg15852826		IGR	shore	IGR-shore	-3.69855	-0.874564	-1.58547	-1.01935	-14.2996	-15.2414	5.54e-23	1.44e-40	1.02e-20	2.59e-38	41.9188	81.4724	-0.535466	-0.307144
cg21062760	ELMO1	Body	opensea	Body-opensea	-3.54358	-0.876969	-1.435	-1.01084	-14.2984	-18.741	5.57e-23	1e-54	1.02e-20	7.41e-52	41.914	113.817	-0.52986	-0.294092
cg20902975	CCNJL	Body	shore	Body-shore	-3.36522	-0.80858	-1.47535	-0.997868	-14.2955	-17.8199	5.63e-23	5.59e-51	1.03e-20	2.67e-48	41.9033	105.256	-0.505741	-0.301742
cg20074526	ZNF232	5'UTR	island	5'UTR-island	-4.0646	-1.05942	0.42454	-0.439403	-14.2949	-14.0586	5.65e-23	6.9e-36	1.03e-20	8.86e-34	41.9007	70.7824	-0.610854	-0.557775
cg08983011	SNED1	Body	island	Body-island	-3.65647	-0.812612	0.245723	-0.450702	-14.2931	-12.1664	5.68e-23	1.24e-28	1.04e-20	1.02e-26	41.8942	54.224	-0.541694	-0.426605
cg01735991	TMC8	Body	shelf	Body-shelf	-4.22815	-0.824014	-1.40811	-0.938656	-14.2929	-14.9602	5.69e-23	1.9e-39	1.04e-20	3.17e-37	41.8932	78.9134	-0.603056	-0.296951
cg14417896	PEX6	1stExon	shore	1stExon-shore	-4.2198	-1.06197	-0.777243	-0.842438	-14.2926	-13.5506	5.69e-23	6.6e-34	1.04e-20	7.45e-32	41.8923	66.261	-0.640874	-0.480298
cg07003611		IGR	shelf	IGR-shelf	-5.78328	-1.37489	0.206059	-0.715517	-14.2918	-15.4885	5.71e-23	1.48e-41	1.04e-20	2.9e-39	41.8891	83.7289	-0.742297	-0.629121
cg19882512	XIRP1	5'UTR	opensea	5'UTR-opensea	-4.38617	-1.11611	-0.423542	-0.661375	-14.2916	-15.4072	5.72e-23	3.13e-41	1.04e-20	5.97e-39	41.8882	82.9859	-0.658953	-0.541536
cg13932916		IGR	opensea	IGR-opensea	-3.58303	-0.666161	-1.29947	-0.819096	-14.2914	-14.5114	5.72e-23	1.14e-37	1.04e-20	1.67e-35	41.8876	74.8505	-0.557417	-0.266695
cg08666707	LRRC8B	TSS1500	shore	TSS1500-shore	-2.89582	-0.652944	-0.83052	-0.635675	-14.2911	-12.626	5.73e-23	2.32e-30	1.04e-20	2.1e-28	41.8866	58.1686	-0.467649	-0.345649
cg15512534	SVIL	TSS1500	island	TSS1500-island	-5.10214	-1.18295	0.221047	-0.635759	-14.2911	-13.6108	5.73e-23	3.86e-34	1.04e-20	4.42e-32	41.8867	66.7935	-0.704304	-0.597021
cg01674585	PDGFA	Body	shelf	Body-shelf	-3.51778	-0.858816	-1.64836	-1.02708	-14.29	-17.9622	5.75e-23	1.48e-51	1.05e-20	7.54e-49	41.8822	106.578	-0.520473	-0.300521
cg16330965	TBL1XR1	TSS1500	shore	TSS1500-shore	-3.79672	-0.957046	-0.969507	-0.877044	-14.2881	-14.5011	5.79e-23	1.25e-37	1.05e-20	1.83e-35	41.8753	74.7571	-0.609281	-0.430293
cg24605325	CRAMP1L	Body	opensea	Body-opensea	-3.50828	-0.769014	-1.69234	-1.01761	-14.2871	-19.2241	5.81e-23	1.08e-56	1.06e-20	1.03e-53	41.8715	118.307	-0.495506	-0.276691
cg23009042		IGR	island	IGR-island	-3.07162	-0.631195	-1.67008	-0.830283	-14.2858	-12.5218	5.84e-23	5.74e-30	1.06e-20	5.09e-28	41.8665	57.2695	-0.43152	-0.254349
cg25976340	CSMD1	TSS1500	shore	TSS1500-shore	-3.17833	-0.800347	-0.61398	-0.576628	-14.2841	-12.5671	5.88e-23	3.87e-30	1.07e-20	3.47e-28	41.86	57.66	-0.532942	-0.427206
cg10459187	TRIM69	5'UTR	opensea	5'UTR-opensea	-2.99386	-0.737191	-0.564095	-0.582453	-14.2834	-11.346	5.9e-23	1.3e-25	1.07e-20	8.87e-24	41.8575	47.3349	-0.487211	-0.386174
cg00737593	TRIO	Body	opensea	Body-opensea	-4.11366	-0.916442	-0.809457	-0.838992	-14.2823	-18.7842	5.92e-23	6.68e-55	1.07e-20	5.13e-52	41.853	114.218	-0.634033	-0.386145
cg24048338		IGR	shore	IGR-shore	-3.65475	-0.796646	-0.603023	-0.740223	-14.2806	-12.9391	5.96e-23	1.49e-31	1.08e-20	1.46e-29	41.8467	60.8873	-0.55827	-0.393978
cg06788764	IKZF1	TSS1500	island	TSS1500-island	-6.27722	-1.46541	0.259171	-0.633756	-14.2798	-13.8958	5.98e-23	2.99e-35	1.08e-20	3.67e-33	41.8437	69.3278	-0.816713	-0.699716
cg15718287	GRM4	Body	shore	Body-shore	-3.15713	-0.763989	-2.44083	-1.17507	-14.2799	-16.0778	5.98e-23	6.37e-44	1.08e-20	1.52e-41	41.8441	89.1353	-0.366143	-0.216425
cg10583997		IGR	opensea	IGR-opensea	-2.87275	-0.670503	-2.40145	-1.0787	-14.2785	-10.8788	6.01e-23	6.22e-24	1.09e-20	3.81e-22	41.8388	43.5092	-0.336262	-0.208234
cg18256498		IGR	shore	IGR-shore	-4.92275	-1.07358	-1.11632	-1.01774	-14.2714	-17.3745	6.18e-23	3.61e-49	1.12e-20	1.45e-46	41.8117	101.122	-0.690246	-0.402457
cg08328483		IGR	island	IGR-island	-3.92579	-0.928386	-1.68357	-0.986486	-14.27	-16.5167	6.21e-23	1.08e-45	1.12e-20	3.04e-43	41.8065	93.1817	-0.535145	-0.361043
cg19901005	FXYD2	Body	opensea	Body-opensea	-3.88194	-0.94494	-0.904475	-0.810714	-14.2672	-15.7351	6.27e-23	1.52e-42	1.13e-20	3.22e-40	41.7959	85.9874	-0.587279	-0.41514
cg17756730	LRIT2	TSS200	opensea	TSS200-opensea	-3.71749	-0.978967	-1.60529	-1.04524	-14.2666	-20.0915	6.29e-23	3.25e-60	1.13e-20	5.56e-57	41.7936	126.355	-0.520643	-0.32706
cg09171562		IGR	opensea	IGR-opensea	-2.907	-0.695445	-0.720688	-0.688856	-14.2622	-14.4665	6.4e-23	1.72e-37	1.15e-20	2.49e-35	41.7769	74.4459	-0.461688	-0.344584
cg26861995	STARD9	Body	opensea	Body-opensea	-3.80957	-0.981314	-1.85042	-1.09633	-14.2608	-15.853	6.43e-23	5.11e-43	1.16e-20	1.13e-40	41.7719	87.0698	-0.520641	-0.323581
cg01412907	SALL1	TSS1500	island	TSS1500-island	-3.60339	-0.822661	0.801733	-0.205184	-14.2599	-12.5129	6.45e-23	6.2e-30	1.16e-20	5.48e-28	41.7682	57.1932	-0.463079	-0.443565
cg26175815	PRDM1	Body	opensea	Body-opensea	-5.12162	-1.09299	-0.972837	-0.913529	-14.2591	-16.8901	6.47e-23	3.33e-47	1.16e-20	1.1e-44	41.7654	96.6331	-0.722632	-0.48888
cg02766770	DLEU7	Body	shore	Body-shore	-3.3567	-0.631551	-0.692138	-0.561723	-14.2584	-20.0047	6.49e-23	7.3e-60	1.17e-20	1.17e-56	41.7627	125.551	-0.53795	-0.301181
cg04161859	ANKRD11	Body	shelf	Body-shelf	-2.98897	-0.659635	-1.77644	-0.986429	-14.255	-19.877	6.57e-23	2.41e-59	1.18e-20	3.54e-56	41.7498	124.367	-0.432307	-0.228972
cg17598552		IGR	shore	IGR-shore	-3.63418	-0.885869	-0.829722	-0.817306	-14.2507	-13.6387	6.68e-23	3e-34	1.2e-20	3.46e-32	41.7335	67.0414	-0.568809	-0.392396
cg01498249		IGR	shelf	IGR-shelf	-2.46645	-0.543721	-1.1292	-0.737471	-14.2505	-13.5487	6.69e-23	6.71e-34	1.2e-20	7.58e-32	41.7328	66.2438	-0.392961	-0.227114
cg00589541	EHD1	Body	opensea	Body-opensea	-4.85946	-1.05825	-0.472417	-0.665934	-14.25	-14.3278	6.7e-23	6.05e-37	1.2e-20	8.46e-35	41.7308	73.197	-0.723824	-0.499879
cg26187031		IGR	opensea	IGR-opensea	-3.57189	-0.806835	-0.671119	-0.755111	-14.2499	-16.4204	6.7e-23	2.64e-45	1.2e-20	7.18e-43	41.7306	92.292	-0.578776	-0.348637
cg16472834		IGR	opensea	IGR-opensea	-3.91056	-0.86836	-1.23406	-0.919604	-14.2494	-21.2112	6.71e-23	9.56e-65	1.2e-20	2.95e-61	41.7287	136.701	-0.602509	-0.334697
cg03771282	C6orf136	Body	shelf	Body-shelf	-3.24619	-0.792724	-1.98844	-1.05224	-14.2475	-19.2632	6.77e-23	7.51e-57	1.21e-20	7.29e-54	41.7212	118.67	-0.416197	-0.265896
cg13389146		IGR	opensea	IGR-opensea	-4.09419	-1.0189	-0.973316	-0.95339	-14.2476	-18.7482	6.76e-23	9.36e-55	1.21e-20	6.96e-52	41.7216	113.884	-0.618449	-0.370998
cg24941292	LOC388796	Body	shore	Body-shore	-3.54846	-0.960242	0.485043	-0.494681	-14.2474	-10.9526	6.77e-23	3.4e-24	1.21e-20	2.12e-22	41.721	44.1087	-0.497762	-0.538103
cg03752203	SERP2	Body	opensea	Body-opensea	-4.03394	-0.895538	-1.79507	-1.00454	-14.2471	-14.5906	6.77e-23	5.55e-38	1.21e-20	8.33e-36	41.7199	75.5655	-0.504578	-0.315535
cg06363968	ZNF608	Body	opensea	Body-opensea	-2.69952	-0.651074	-0.21964	-0.440698	-14.2469	-19.5387	6.78e-23	5.7e-58	1.21e-20	6.68e-55	41.7189	121.228	-0.441634	-0.36239
cg04410446		IGR	shelf	IGR-shelf	-5.69612	-1.25313	-0.644444	-0.849629	-14.2459	-14.1604	6.81e-23	2.75e-36	1.22e-20	3.63e-34	41.7152	71.6941	-0.792227	-0.591262
cg20308351		IGR	opensea	IGR-opensea	-4.27151	-1.04643	-1.51658	-1.05107	-14.2444	-16.1578	6.85e-23	3.03e-44	1.22e-20	7.48e-42	41.7095	89.8717	-0.605113	-0.397208
cg05829046	SGPP2	Body	opensea	Body-opensea	-2.24265	-0.56275	0.988218	-0.0152348	-14.2442	-10.1709	6.85e-23	1.87e-21	1.22e-20	9.81e-20	41.7089	37.8675	-0.328699	-0.27361
cg27084654		IGR	opensea	IGR-opensea	-4.0553	-0.977643	-1.59383	-1.07687	-14.2441	-13.8818	6.85e-23	3.39e-35	1.22e-20	4.15e-33	41.7084	69.2036	-0.574333	-0.348833
cg10559803	KCNK18	1stExon	opensea	1stExon-opensea	-2.58997	-0.644316	-1.98832	-1.01029	-14.2406	-12.9678	6.94e-23	1.16e-31	1.24e-20	1.14e-29	41.6953	61.1377	-0.354786	-0.212672
cg20664313	ZFYVE28	Body	opensea	Body-opensea	-2.38608	-0.551764	-0.44578	-0.424603	-14.2407	-10.8296	6.94e-23	9.31e-24	1.24e-20	5.64e-22	41.6955	43.1105	-0.419567	-0.330361
cg05756492	GP2	3'UTR	opensea	3'UTR-opensea	-4.72509	-1.21822	-2.14063	-1.36718	-14.2371	-16.0026	7.04e-23	1.28e-43	1.25e-20	2.97e-41	41.6819	88.4443	-0.541083	-0.332941
cg16133703		IGR	shelf	IGR-shelf	-3.9799	-0.862066	-1.06161	-0.876595	-14.236	-12.82	7.07e-23	4.25e-31	1.26e-20	4.04e-29	41.6777	59.85	-0.604498	-0.40058
cg02532928	IL4R	Body	opensea	Body-opensea	-2.62033	-0.620527	-1.86348	-0.93123	-14.2346	-15.1229	7.11e-23	4.28e-40	1.26e-20	7.42e-38	41.6726	80.3927	-0.347906	-0.216198
cg07265015	ARHGAP10	Body	opensea	Body-opensea	-3.50888	-0.787644	-1.49863	-0.979562	-14.2325	-14.3727	7.16e-23	4.02e-37	1.27e-20	5.7e-35	41.6644	73.6012	-0.507645	-0.300016
cg07633835		IGR	opensea	IGR-opensea	-4.58112	-1.05644	-0.468888	-0.837777	-14.2312	-19.5228	7.2e-23	6.62e-58	1.28e-20	7.62e-55	41.6597	121.08	-0.662981	-0.469396
cg14565781		IGR	opensea	IGR-opensea	-3.38508	-0.842695	-1.54079	-0.910656	-14.231	-16.8677	7.2e-23	4.1e-47	1.28e-20	1.34e-44	41.6588	96.4257	-0.503113	-0.341318
cg27314761		IGR	opensea	IGR-opensea	-3.44688	-0.770272	-0.221801	-0.572709	-14.2292	-15.9585	7.25e-23	1.92e-43	1.29e-20	4.39e-41	41.652	88.0387	-0.520695	-0.398733
cg18159802	DYNLL1	Body	shore	Body-shore	-3.15827	-0.794039	-2.20233	-1.01236	-14.2286	-13.8468	7.27e-23	4.65e-35	1.29e-20	5.62e-33	41.6495	68.8908	-0.387974	-0.289417
cg06819296	SLC25A21	Body	island	Body-island	-3.51155	-0.848324	-1.99899	-1.15634	-14.2271	-15.5673	7.31e-23	7.16e-42	1.3e-20	1.44e-39	41.6441	84.4497	-0.480257	-0.24577
cg03604731		IGR	opensea	IGR-opensea	-4.19363	-0.996503	-0.462126	-0.799292	-14.2265	-16.1743	7.33e-23	2.6e-44	1.3e-20	6.46e-42	41.6417	90.0234	-0.619763	-0.474233
cg12845808	ISCU	3'UTR	opensea	3'UTR-opensea	-4.12495	-1.13397	-0.243062	-0.571047	-14.2241	-14.93	7.4e-23	2.51e-39	1.31e-20	4.15e-37	41.6328	78.6387	-0.646944	-0.578127
cg04638265		IGR	opensea	IGR-opensea	-3.79109	-0.905368	-1.89686	-1.02992	-14.2235	-13.4666	7.42e-23	1.4e-33	1.31e-20	1.54e-31	41.6302	65.5174	-0.468057	-0.33141
cg27511678	DUSP22	Body	shore	Body-shore	-3.28341	-0.735185	-2.52377	-1.18843	-14.2228	-15.4304	7.43e-23	2.53e-41	1.32e-20	4.86e-39	41.6277	83.198	-0.353109	-0.20495
cg19352832	KIF26A	Body	island	Body-island	-3.4566	-0.857519	-1.62219	-1.04402	-14.2195	-21.9722	7.53e-23	8.28e-68	1.33e-20	4.17e-64	41.6152	143.693	-0.511957	-0.289214
cg00589550	RUFY4	Body	opensea	Body-opensea	-3.7713	-0.814184	1.17236	-0.126672	-14.2179	-11.5174	7.58e-23	3.1e-26	1.34e-20	2.19e-24	41.6091	48.7567	-0.449558	-0.424963
cg07842386	BCL2L14	5'UTR	opensea	5'UTR-opensea	-3.52721	-0.670633	-1.24884	-0.775879	-14.2179	-15.1659	7.57e-23	2.88e-40	1.34e-20	5.07e-38	41.6091	80.7841	-0.533626	-0.29075
cg26700919		IGR	opensea	IGR-opensea	-3.35516	-0.638525	-0.513021	-0.547083	-14.2166	-16.0703	7.61e-23	6.82e-44	1.35e-20	1.63e-41	41.604	89.0666	-0.525645	-0.314582
cg12271487		IGR	shelf	IGR-shelf	-2.98777	-0.553526	-1.34861	-0.715841	-14.2159	-13.2505	7.63e-23	9.53e-33	1.35e-20	9.97e-31	41.6014	63.6132	-0.450852	-0.25135
cg06803614	ZNF727	Body	island	Body-island	-3.60812	-0.741093	-1.2446	-0.94766	-14.2157	-15.1223	7.64e-23	4.3e-40	1.35e-20	7.46e-38	41.6007	80.387	-0.516916	-0.293526
cg03292992	COMMD8	Body	shore	Body-shore	-4.55153	-1.04117	-1.41191	-1.03401	-14.2152	-18.7098	7.65e-23	1.34e-54	1.35e-20	9.74e-52	41.5988	113.527	-0.658718	-0.379256
cg07826255	TNXB	TSS1500	opensea	TSS1500-opensea	-4.16291	-0.91894	-1.67898	-1.04807	-14.2139	-16.9498	7.69e-23	1.91e-47	1.36e-20	6.44e-45	41.594	97.1854	-0.572079	-0.331848
cg21595092		IGR	opensea	IGR-opensea	-3.50341	-0.756473	-1.40851	-0.910167	-14.2135	-9.65895	7.7e-23	1.02e-19	1.36e-20	4.73e-18	41.5925	33.9159	-0.528258	-0.303527
cg23525708	BHLHE40	Body	shore	Body-shore	-4.30045	-1.05384	-0.874899	-0.856875	-14.2136	-17.0778	7.7e-23	5.77e-48	1.36e-20	2.04e-45	41.5926	98.3717	-0.652187	-0.495406
cg22967080	FBXW7	5'UTR	shelf	5'UTR-shelf	-3.81824	-0.817139	-1.20682	-0.937163	-14.2132	-18.163	7.71e-23	2.25e-52	1.36e-20	1.27e-49	41.5911	108.444	-0.556833	-0.341991
cg08236537	HKDC1	Body	shelf	Body-shelf	-3.33931	-0.829597	-1.42358	-0.924248	-14.2129	-20.9174	7.72e-23	1.47e-63	1.36e-20	3.96e-60	41.5903	133.993	-0.488456	-0.325118
cg09758796		IGR	shelf	IGR-shelf	-5.21497	-1.18481	-0.371945	-0.861087	-14.2123	-16.8772	7.74e-23	3.75e-47	1.36e-20	1.24e-44	41.5879	96.514	-0.757428	-0.536298
cg09461545		IGR	shore	IGR-shore	-3.71791	-0.792107	-2.11048	-1.10158	-14.2118	-14.2852	7.75e-23	8.9e-37	1.36e-20	1.22e-34	41.586	72.814	-0.479358	-0.243384
cg18708252		IGR	opensea	IGR-opensea	-2.43696	-0.57222	-2.02135	-0.843906	-14.2106	-17.9574	7.79e-23	1.54e-51	1.37e-20	7.86e-49	41.5815	106.534	-0.334631	-0.239631
cg14940871	ZNF710	TSS1500	island	TSS1500-island	-2.97189	-0.682143	-1.69275	-0.937671	-14.2049	-18.5069	7.96e-23	8.98e-54	1.4e-20	5.94e-51	41.5599	111.641	-0.402503	-0.263752
cg02128483	STK24	Body	opensea	Body-opensea	-3.61329	-0.995548	0.207009	-0.404797	-14.2044	-10.5275	7.98e-23	1.08e-22	1.4e-20	6.15e-21	41.558	40.6854	-0.515019	-0.533881
cg12430029		IGR	shore	IGR-shore	-3.83089	-0.907698	-1.46473	-0.989661	-14.2031	-12.6551	8.02e-23	1.8e-30	1.41e-20	1.64e-28	41.5531	58.4201	-0.552596	-0.373835
cg20750319		IGR	opensea	IGR-opensea	-4.40617	-0.971616	-1.42946	-1.06803	-14.2022	-19.3223	8.05e-23	4.32e-57	1.41e-20	4.35e-54	41.5493	119.219	-0.612374	-0.355541
cg23205886		IGR	opensea	IGR-opensea	-3.76483	-0.921016	-2.17534	-1.21665	-14.2022	-18.4102	8.05e-23	2.22e-53	1.41e-20	1.4e-50	41.5494	110.742	-0.468537	-0.261678
cg12743031	C20orf199	Body	shore	Body-shore	-2.93794	-0.804689	-1.86707	-1.10239	-14.2005	-19.343	8.1e-23	3.56e-57	1.42e-20	3.66e-54	41.5432	119.411	-0.390228	-0.241388
cg09666532	THRB	5'UTR	opensea	5'UTR-opensea	-3.03516	-0.694912	-1.18641	-0.745791	-14.1913	-12.6086	8.39e-23	2.7e-30	1.47e-20	2.44e-28	41.5083	58.0184	-0.474144	-0.309364
cg22421804	LOX	Body	shelf	Body-shelf	-5.2139	-1.23966	-0.808364	-1.02182	-14.1861	-18.173	8.56e-23	2.05e-52	1.5e-20	1.16e-49	41.4883	108.537	-0.733259	-0.482151
cg02961472	POLG	TSS1500	shore	TSS1500-shore	-3.95162	-0.804745	-1.12814	-0.926654	-14.1859	-15.9518	8.56e-23	2.05e-43	1.5e-20	4.66e-41	41.4877	87.9769	-0.5984	-0.311768
cg10720154	PARP16	Body	shore	Body-shore	-3.81276	-0.955835	-0.761351	-0.833319	-14.1858	-17.7312	8.57e-23	1.28e-50	1.5e-20	5.84e-48	41.4872	104.432	-0.597	-0.430719
cg13598358	UBE2I	5'UTR	shore	5'UTR-shore	-3.67455	-0.776774	-1.41829	-0.865539	-14.1854	-16.6079	8.58e-23	4.62e-46	1.5e-20	1.35e-43	41.4857	94.0237	-0.531712	-0.313046
cg02402091		IGR	shore	IGR-shore	-3.01341	-0.723163	-2.36938	-1.13075	-14.1833	-13.048	8.65e-23	5.71e-32	1.51e-20	5.71e-30	41.4778	61.8379	-0.360449	-0.20759
cg19730887	SCRN1	5'UTR	shore	5'UTR-shore	-4.14377	-1.02585	-1.5424	-1.10406	-14.1806	-17.4263	8.74e-23	2.22e-49	1.52e-20	9.13e-47	41.4674	101.602	-0.583929	-0.341499
cg26020069	PCOLCE	TSS1500	shelf	TSS1500-shelf	-3.42461	-0.769032	-0.417884	-0.584842	-14.1805	-11.6731	8.74e-23	8.35e-27	1.52e-20	6.12e-25	41.4672	50.0562	-0.542874	-0.439498
cg05036103	SOX5	5'UTR	opensea	5'UTR-opensea	-3.98255	-0.958972	0.436211	-0.32292	-14.1778	-12.9969	8.83e-23	8.96e-32	1.54e-20	8.88e-30	41.4567	61.3916	-0.560399	-0.500405
cg07109745	MXRA8	TSS1500	shelf	TSS1500-shelf	-4.71417	-0.98357	-1.01192	-0.869256	-14.1774	-12.1445	8.85e-23	1.5e-28	1.54e-20	1.22e-26	41.4553	54.0379	-0.649281	-0.433855
cg27023597	CD82	Body	opensea	Body-opensea	-3.69246	-0.735679	-1.78732	-0.951349	-14.1752	-14.9845	8.92e-23	1.52e-39	1.55e-20	2.55e-37	41.447	79.1341	-0.519075	-0.277181
cg15544235	MIR654	TSS1500	opensea	TSS1500-opensea	-3.85743	-0.72046	-1.22262	-0.857593	-14.1747	-11.9094	8.94e-23	1.12e-27	1.55e-20	8.65e-26	41.4452	52.0437	-0.580034	-0.313479
cg20309677	ATOX1	Body	shore	Body-shore	-5.73155	-1.38389	0.730815	-0.436076	-14.1743	-11.6841	8.95e-23	7.6e-27	1.55e-20	5.58e-25	41.4436	50.1487	-0.699689	-0.709254
cg07027502	DPY19L1	Body	shelf	Body-shelf	-3.19868	-0.799509	-2.44051	-1.21235	-14.1731	-17.1047	8.99e-23	4.49e-48	1.56e-20	1.6e-45	41.4388	98.6207	-0.379157	-0.213554
cg20571967	NR1H4	Body	opensea	Body-opensea	-4.56616	-1.05308	0.123993	-0.532635	-14.173	-13.9216	8.99e-23	2.37e-35	1.56e-20	2.94e-33	41.4387	69.5579	-0.644718	-0.523786
cg06900514		IGR	shore	IGR-shore	-4.29262	-0.892071	-0.940938	-0.875353	-14.1729	-16.6608	9e-23	2.82e-46	1.56e-20	8.41e-44	41.4382	94.5121	-0.646741	-0.381674
cg11629220		IGR	shelf	IGR-shelf	-4.64566	-1.16908	-0.802767	-0.939641	-14.1706	-18.5588	9.08e-23	5.52e-54	1.57e-20	3.73e-51	41.4295	112.123	-0.665587	-0.467029
cg02305757		IGR	opensea	IGR-opensea	-2.70649	-0.618968	-1.95339	-0.963535	-14.1704	-16.0101	9.09e-23	1.19e-43	1.57e-20	2.78e-41	41.4287	88.5133	-0.346617	-0.211743
cg06893560	ZNF76	Body	opensea	Body-opensea	-3.95643	-0.842201	-0.681755	-0.695758	-14.1697	-14.2847	9.11e-23	8.94e-37	1.58e-20	1.23e-34	41.4262	72.8093	-0.600565	-0.417009
cg10453481		IGR	shore	IGR-shore	-4.79375	-1.06139	-0.164071	-0.704284	-14.1692	-14.1991	9.13e-23	1.94e-36	1.58e-20	2.59e-34	41.4241	72.0406	-0.702479	-0.508268
cg26915618		IGR	island	IGR-island	-4.65623	-1.15114	0.578322	-0.552416	-14.1687	-15.7216	9.15e-23	1.72e-42	1.58e-20	3.63e-40	41.4222	85.8632	-0.622765	-0.591669
cg20737909	NID1	TSS1500	shore	TSS1500-shore	-3.2061	-0.708312	-1.88493	-1.00782	-14.168	-16.8742	9.17e-23	3.86e-47	1.58e-20	1.27e-44	41.4197	96.4865	-0.463077	-0.219928
cg20813370		IGR	opensea	IGR-opensea	-3.78199	-0.724897	-0.990636	-0.776879	-14.1668	-15.2522	9.21e-23	1.3e-40	1.59e-20	2.36e-38	41.415	81.5706	-0.57496	-0.325304
cg27319563	SLC44A4	Body	shore	Body-shore	-4.54063	-1.09614	-1.04275	-1.02894	-14.1633	-16.6746	9.34e-23	2.48e-46	1.61e-20	7.48e-44	41.4019	94.6399	-0.657616	-0.427715
cg01595262		IGR	shore	IGR-shore	-5.28889	-1.23543	-0.610504	-0.888094	-14.1597	-18.6519	9.46e-23	2.31e-54	1.63e-20	1.63e-51	41.3882	112.989	-0.742669	-0.550283
cg22627753	MIR184	TSS1500	opensea	TSS1500-opensea	-4.01351	-0.997081	-1.73068	-1.11495	-14.1594	-18.3157	9.48e-23	5.38e-53	1.63e-20	3.27e-50	41.387	109.864	-0.532008	-0.325319
cg07710211	PPP2R2C	TSS200	shelf	TSS200-shelf	-4.32953	-1.01795	-1.21132	-0.953872	-14.159	-20.3019	9.49e-23	4.55e-61	1.63e-20	8.75e-58	41.3854	128.304	-0.652963	-0.429662
cg01582066	CRIP3	Body	shore	Body-shore	-2.9183	-0.723784	-1.84417	-1.01076	-14.1586	-13.5192	9.51e-23	8.73e-34	1.64e-20	9.78e-32	41.384	65.9829	-0.408854	-0.254972
cg06640997	PI16	TSS1500	opensea	TSS1500-opensea	-3.90055	-0.944184	-1.73705	-1.08774	-14.1557	-20.2242	9.61e-23	9.39e-61	1.65e-20	1.71e-57	41.373	127.585	-0.546784	-0.299343
cg21370074	NTM	Body	opensea	Body-opensea	-2.58111	-0.755873	-0.817917	-0.683622	-14.1557	-11.3421	9.61e-23	1.35e-25	1.65e-20	9.16e-24	41.3729	47.3022	-0.421471	-0.37426
cg10805254	ITGA5	Body	opensea	Body-opensea	-3.87732	-0.80653	-1.50956	-0.784258	-14.154	-9.9928	9.67e-23	7.61e-21	1.66e-20	3.83e-19	41.3664	36.48	-0.563709	-0.39504
cg16614527		IGR	opensea	IGR-opensea	-5.72464	-1.44184	-0.745303	-1.02457	-14.1532	-17.2312	9.7e-23	1.38e-48	1.67e-20	5.23e-46	41.3634	99.7929	-0.765611	-0.613545
cg08106961	C5orf45	Body	shelf	Body-shelf	-2.92954	-0.730744	-2.26081	-1.11717	-14.1523	-15.4979	9.74e-23	1.36e-41	1.67e-20	2.67e-39	41.3598	83.815	-0.378403	-0.220784
cg04945753	PPP1R3A	TSS200	opensea	TSS200-opensea	-4.06981	-0.916068	-1.42744	-1.02238	-14.1509	-16.2043	9.79e-23	1.97e-44	1.68e-20	4.96e-42	41.3546	90.3005	-0.573931	-0.353626
cg15417287		IGR	opensea	IGR-opensea	-4.00403	-0.89609	-0.319394	-0.723285	-14.1496	-17.7055	9.84e-23	1.63e-50	1.69e-20	7.35e-48	41.3498	104.194	-0.610197	-0.442596
cg12063018	CXCL5	TSS1500	shore	TSS1500-shore	-3.69681	-0.84622	-2.20149	-1.19611	-14.1494	-16.048	9.85e-23	8.4e-44	1.69e-20	1.99e-41	41.3489	88.861	-0.449491	-0.236447
cg10262747		IGR	opensea	IGR-opensea	-5.27524	-1.27999	-0.240354	-0.687141	-14.1477	-21.3469	9.91e-23	2.71e-65	1.7e-20	9.06e-62	41.3426	137.951	-0.775791	-0.602091
cg04049033	MGAT1	5'UTR	shore	5'UTR-shore	-4.75265	-1.17122	0.417038	-0.482623	-14.1457	-13.1058	9.99e-23	3.43e-32	1.71e-20	3.48e-30	41.3347	62.344	-0.680391	-0.601978
cg21415035	RIN3	Body	shore	Body-shore	-4.21538	-1.10953	-0.156014	-0.703135	-14.1452	-15.0225	1e-22	1.07e-39	1.71e-20	1.81e-37	41.3329	79.4796	-0.633844	-0.537913
cg23419447	BASP1	5'UTR	shelf	5'UTR-shelf	-2.8597	-0.751612	-1.19985	-0.863606	-14.145	-18.7684	1e-22	7.74e-55	1.71e-20	5.84e-52	41.332	114.072	-0.457937	-0.292512
cg17769836	PXMP2	Body	opensea	Body-opensea	-4.024	-0.952328	-1.18104	-1.00243	-14.1431	-18.3626	1.01e-22	3.47e-53	1.72e-20	2.14e-50	41.325	110.3	-0.613011	-0.335101
cg02048922	SGTA	5'UTR	island	5'UTR-island	-2.95887	-0.71635	-1.9998	-1.02326	-14.1426	-12.9457	1.01e-22	1.41e-31	1.73e-20	1.38e-29	41.3231	60.9446	-0.363669	-0.244657
cg00282195	PLEC1	Body	shelf	Body-shelf	-3.50129	-0.633967	-1.07294	-0.713638	-14.1422	-11.5445	1.01e-22	2.47e-26	1.73e-20	1.76e-24	41.3216	48.9822	-0.522338	-0.30437
cg01561864	MIB2	TSS1500	shore	TSS1500-shore	-4.02213	-1.06969	-0.166544	-0.611905	-14.142	-12.8656	1.01e-22	2.85e-31	1.73e-20	2.73e-29	41.3209	60.2469	-0.601673	-0.547839
cg04755674		IGR	opensea	IGR-opensea	-3.17004	-0.733038	-1.4241	-0.801762	-14.1397	-11.8067	1.02e-22	2.69e-27	1.74e-20	2.03e-25	41.312	51.1783	-0.497984	-0.311578
cg07429623	UBE2E2	3'UTR	opensea	3'UTR-opensea	-3.57558	-0.862494	-1.53712	-1.00522	-14.1379	-15.1147	1.03e-22	4.61e-40	1.75e-20	7.98e-38	41.305	80.3185	-0.539446	-0.304898
cg11925609	OR2C1	TSS200	opensea	TSS200-opensea	-3.3326	-0.621957	-1.54878	-0.812999	-14.1372	-11.0835	1.03e-22	1.15e-24	1.76e-20	7.41e-23	41.3024	45.1759	-0.480835	-0.258956
cg14479377		IGR	shelf	IGR-shelf	-4.37202	-1.00592	-1.26279	-0.778732	-14.1364	-15.4487	1.03e-22	2.14e-41	1.76e-20	4.13e-39	41.2996	83.3652	-0.648603	-0.447658
cg26312071	RASSF8	5'UTR	opensea	5'UTR-opensea	-4.05302	-0.915357	-1.70575	-1.08115	-14.1339	-16.8067	1.05e-22	7.24e-47	1.78e-20	2.32e-44	41.2898	95.8618	-0.56061	-0.302171
cg24652205	LOC150381	Body	shelf	Body-shelf	-4.84181	-0.955898	-0.199134	-0.640556	-14.1333	-18.9016	1.05e-22	2.22e-55	1.78e-20	1.82e-52	41.2876	115.31	-0.706593	-0.480102
cg18655633		IGR	shore	IGR-shore	-3.13239	-0.712861	-1.87645	-1.03542	-14.1292	-21.3529	1.06e-22	2.56e-65	1.81e-20	8.64e-62	41.272	138.006	-0.430169	-0.226092
cg21700774	SOX1	1stExon	island	1stExon-island	-4.63427	-1.0012	-0.0522188	-0.596264	-14.127	-14.2125	1.07e-22	1.72e-36	1.82e-20	2.3e-34	41.2638	72.161	-0.672035	-0.535662
cg02220284		IGR	shore	IGR-shore	-3.63577	-0.626047	-0.273304	-0.533502	-14.1243	-10.772	1.08e-22	1.49e-23	1.84e-20	8.91e-22	41.2532	42.646	-0.584724	-0.328665
cg17516156	PIK3R1	Body	shore	Body-shore	-3.69498	-0.817667	-0.626305	-0.689148	-14.1235	-16.8111	1.09e-22	6.95e-47	1.84e-20	2.23e-44	41.2503	95.9022	-0.581568	-0.389753
cg11732063	SLCO3A1	Body	opensea	Body-opensea	-5.70117	-1.25434	0.0394271	-0.796925	-14.1232	-17.1362	1.09e-22	3.34e-48	1.84e-20	1.22e-45	41.2491	98.9127	-0.772623	-0.565937
cg21908828	APC	5'UTR	opensea	5'UTR-opensea	-4.70037	-0.826101	-0.77869	-0.797349	-14.1226	-15.8135	1.09e-22	7.37e-43	1.85e-20	1.6e-40	41.2468	86.7065	-0.713578	-0.363494
cg17994788	NOD2	Body	opensea	Body-opensea	-3.45766	-0.650648	-1.13019	-0.81607	-14.1188	-14.2944	1.11e-22	8.19e-37	1.87e-20	1.13e-34	41.2323	72.8971	-0.549549	-0.284753
cg12229979	DLX1	3'UTR	shore	3'UTR-shore	-4.43897	-0.992867	-0.931353	-0.873351	-14.1183	-13.4104	1.11e-22	2.3e-33	1.88e-20	2.51e-31	41.2307	65.0214	-0.646723	-0.458308
cg14945086	FAT1	TSS200	island	TSS200-island	-3.54968	-0.655043	-1.18703	-0.743959	-14.1182	-15.1676	1.11e-22	2.84e-40	1.88e-20	5e-38	41.2304	80.7995	-0.576482	-0.279527
cg10704729	PARD3B	Body	opensea	Body-opensea	-2.82126	-0.648799	-1.92596	-0.979688	-14.1158	-14.4506	1.12e-22	1.99e-37	1.89e-20	2.87e-35	41.2211	74.3018	-0.385473	-0.229854
cg15075241	SEC14L4	Body	shore	Body-shore	-4.16806	-0.852358	-1.08528	-0.947089	-14.1143	-16.6879	1.13e-22	2.19e-46	1.9e-20	6.64e-44	41.2155	94.7634	-0.646421	-0.366573
cg24065807	NPAS2	5'UTR	opensea	5'UTR-opensea	-4.13157	-0.844446	-1.48773	-0.976609	-14.114	-19.5418	1.13e-22	5.54e-58	1.9e-20	6.5e-55	41.2144	121.257	-0.593319	-0.357837
cg08783317	LHPP	Body	island	Body-island	-3.18573	-0.613502	-1.57645	-0.869829	-14.1138	-11.8588	1.13e-22	1.73e-27	1.9e-20	1.31e-25	41.2135	51.6167	-0.412296	-0.236644
cg20359147	PCDHB16	1stExon	shore	1stExon-shore	-4.03054	-1.11058	-0.0428333	-0.565877	-14.1134	-12.1047	1.13e-22	2.11e-28	1.91e-20	1.7e-26	41.2121	53.6988	-0.608862	-0.607935
cg09238666	RAB30	Body	opensea	Body-opensea	-4.0511	-0.927249	-0.360707	-0.621315	-14.1124	-11.8752	1.14e-22	1.5e-27	1.91e-20	1.15e-25	41.208	51.7555	-0.645784	-0.478518
cg01066046	NOTCH4	Body	opensea	Body-opensea	-2.68308	-0.682247	-1.89611	-0.980265	-14.1122	-17.3448	1.14e-22	4.76e-49	1.91e-20	1.9e-46	41.2072	100.847	-0.347808	-0.225236
cg13507452		IGR	opensea	IGR-opensea	-4.98333	-0.987471	-0.732763	-0.870385	-14.1095	-15.5248	1.15e-22	1.06e-41	1.93e-20	2.11e-39	41.1972	84.0608	-0.730301	-0.458906
cg26184741	TAPBP	Body	shore	Body-shore	-3.07612	-0.773782	-1.47966	-0.858133	-14.1088	-13.9146	1.15e-22	2.53e-35	1.94e-20	3.12e-33	41.1945	69.4956	-0.463749	-0.318131
cg26690127		IGR	opensea	IGR-opensea	-4.41925	-0.793903	-1.36615	-0.935739	-14.1064	-12.3631	1.16e-22	2.27e-29	1.95e-20	1.95e-27	41.1854	55.9053	-0.630056	-0.324834
cg25436157	OPRL1	5'UTR	shore	5'UTR-shore	-3.41111	-0.870535	-1.96273	-1.12399	-14.1056	-19.3761	1.17e-22	2.61e-57	1.96e-20	2.74e-54	41.1821	119.719	-0.451555	-0.268249
cg08259083	ALAD	5'UTR	shore	5'UTR-shore	-4.82437	-1.30999	-0.119086	-0.779694	-14.1022	-17.6021	1.18e-22	4.29e-50	1.98e-20	1.86e-47	41.1692	103.234	-0.683274	-0.603079
cg08781403	CHRM4	TSS1500	shore	TSS1500-shore	-4.62845	-1.18289	-0.820085	-0.920852	-14.1006	-18.8794	1.19e-22	2.74e-55	1.99e-20	2.21e-52	41.1631	115.103	-0.694048	-0.501583
cg01482790	RPH3A	5'UTR	opensea	5'UTR-opensea	-3.2407	-0.663286	-1.64622	-0.833331	-14.0994	-13.5136	1.19e-22	9.18e-34	2e-20	1.03e-31	41.1584	65.9334	-0.456519	-0.273948
cg11753018	GAS2L1	Body	shore	Body-shore	-3.5567	-0.804839	-2.28346	-1.22073	-14.0994	-17.6032	1.19e-22	4.25e-50	2e-20	1.84e-47	41.1587	103.244	-0.430481	-0.215565
cg00363177		IGR	opensea	IGR-opensea	-2.58082	-0.544827	-0.568576	-0.565839	-14.0989	-19.9963	1.2e-22	7.89e-60	2e-20	1.24e-56	41.1565	125.473	-0.4225	-0.281183
cg03737424		IGR	opensea	IGR-opensea	-3.84498	-0.950496	0.187037	-0.542521	-14.0985	-12.29	1.2e-22	4.28e-29	2e-20	3.6e-27	41.1551	55.2799	-0.540366	-0.508665
cg08886790	LOC100130274	TSS200	island	TSS200-island	-4.94855	-0.954114	-0.799078	-0.826741	-14.0934	-17.7374	1.22e-22	1.21e-50	2.04e-20	5.54e-48	41.1358	104.49	-0.71414	-0.421573
cg04375688	PTPRN2	Body	shore	Body-shore	-4.30038	-1.04795	-1.00319	-0.898715	-14.092	-13.8628	1.23e-22	4.02e-35	2.05e-20	4.88e-33	41.1303	69.0341	-0.654585	-0.446671
cg06226703		IGR	opensea	IGR-opensea	-4.93233	-1.11726	-0.333782	-0.816429	-14.0858	-18.2926	1.26e-22	6.69e-53	2.1e-20	4.01e-50	41.1066	109.648	-0.734332	-0.508663
cg08998657	SERINC5	Body	opensea	Body-opensea	-4.05971	-0.915183	-0.219539	-0.602476	-14.0825	-13.1587	1.27e-22	2.15e-32	2.12e-20	2.2e-30	41.0942	62.807	-0.624215	-0.505013
cg03540494		IGR	opensea	IGR-opensea	-3.89106	-0.796465	-1.17949	-0.797362	-14.0799	-17.1564	1.29e-22	2.77e-48	2.14e-20	1.02e-45	41.0843	99.0995	-0.584354	-0.35323
cg14993140	C3orf51	TSS1500	opensea	TSS1500-opensea	-3.55289	-0.904417	1.07863	-0.159112	-14.08	-10.9165	1.29e-22	4.57e-24	2.14e-20	2.82e-22	41.0847	43.8153	-0.492371	-0.442324
cg17618872	MEIS1	Body	shore	Body-shore	-3.7921	-0.943323	-1.26204	-0.968927	-14.0798	-18.8826	1.29e-22	2.66e-55	2.14e-20	2.15e-52	41.0841	115.133	-0.595047	-0.360334
cg17107017	SLC9A2	Body	shelf	Body-shelf	-5.9733	-1.38433	0.955432	-0.302871	-14.0785	-10.6332	1.29e-22	4.6e-23	2.15e-20	2.67e-21	41.0791	41.53	-0.683594	-0.662929
cg07243762		IGR	opensea	IGR-opensea	-4.0632	-1.02457	-1.77948	-1.22464	-14.0762	-19.5382	1.3e-22	5.73e-58	2.17e-20	6.69e-55	41.0702	121.223	-0.569717	-0.303836
cg14178364	NFATC1	Body	island	Body-island	-4.37747	-1.09366	-0.985622	-0.945771	-14.0757	-19.2353	1.31e-22	9.77e-57	2.17e-20	9.34e-54	41.0682	118.41	-0.649571	-0.450771
cg19660243	LOC389333	TSS1500	shore	TSS1500-shore	-3.3366	-0.755801	-0.914615	-0.772652	-14.0758	-14.84	1.31e-22	5.71e-39	2.17e-20	9.19e-37	41.0685	77.8224	-0.559284	-0.352553
cg05762671	ZFPM1	Body	shelf	Body-shelf	-3.83956	-0.912116	-1.44861	-1.01725	-14.0736	-19.4408	1.32e-22	1.43e-57	2.19e-20	1.56e-54	41.0603	120.319	-0.554076	-0.334393
cg06585893		IGR	shore	IGR-shore	-3.30736	-0.859778	-1.43204	-0.919854	-14.0727	-14.8512	1.32e-22	5.15e-39	2.19e-20	8.3e-37	41.0567	77.9242	-0.482573	-0.343243
cg16253834	VARS	Body	shelf	Body-shelf	-3.60509	-0.793356	-0.645877	-0.484289	-14.071	-8.49808	1.33e-22	5.67e-16	2.21e-20	1.97e-14	41.0502	25.4121	-0.617349	-0.471308
cg26476820		IGR	shelf	IGR-shelf	-3.72591	-0.910635	-1.42718	-0.99028	-14.0697	-18.414	1.34e-22	2.14e-53	2.22e-20	1.35e-50	41.0456	110.777	-0.529851	-0.338147
cg08544436		IGR	opensea	IGR-opensea	-3.42932	-1.03423	-1.69113	-1.12379	-14.0689	-14.4816	1.34e-22	1.5e-37	2.22e-20	2.18e-35	41.0424	74.5812	-0.447972	-0.34523
cg01770019		IGR	opensea	IGR-opensea	-3.08925	-0.720048	-1.57196	-0.9125	-14.0676	-14.917	1.35e-22	2.82e-39	2.23e-20	4.65e-37	41.0375	78.5208	-0.434136	-0.26677
cg27131563	IGF1R	Body	island	Body-island	-4.30865	-1.08876	1.26762	-0.144119	-14.0672	-11.4286	1.35e-22	6.54e-26	2.24e-20	4.54e-24	41.0357	48.0182	-0.521332	-0.479845
cg23716690		IGR	opensea	IGR-opensea	-4.034	-0.864462	-1.11455	-0.794334	-14.0666	-14.5244	1.35e-22	1.01e-37	2.24e-20	1.49e-35	41.0335	74.9678	-0.615043	-0.407544
cg01003666	CARD17	Body	opensea	Body-opensea	-3.41282	-0.806537	-2.45322	-1.21568	-14.0663	-18.7695	1.35e-22	7.66e-55	2.24e-20	5.81e-52	41.0325	114.082	-0.374577	-0.215324
cg13051970	SBF1	Body	shore	Body-shore	-3.15593	-0.792189	-1.80894	-1.01432	-14.0662	-16.7164	1.36e-22	1.68e-46	2.24e-20	5.14e-44	41.032	95.0262	-0.458228	-0.277411
cg19043207	C6orf195	Body	opensea	Body-opensea	-3.19359	-0.681986	-1.31249	-0.832343	-14.0655	-15.8251	1.36e-22	6.62e-43	2.25e-20	1.44e-40	41.0292	86.8128	-0.49229	-0.29709
cg18414381		IGR	island	IGR-island	-3.86825	-0.936973	-1.01896	-0.868821	-14.0634	-14.022	1.37e-22	9.61e-36	2.26e-20	1.22e-33	41.0215	70.4547	-0.584287	-0.41653
cg05877104		IGR	shore	IGR-shore	-2.89202	-0.667492	-1.8047	-0.927181	-14.0612	-19.0861	1.38e-22	3.95e-56	2.28e-20	3.46e-53	41.013	117.024	-0.387074	-0.244007
cg07710971	DKK3	TSS1500	shore	TSS1500-shore	-6.20504	-1.50775	0.732247	-0.658976	-14.0612	-13.8683	1.38e-22	3.83e-35	2.28e-20	4.67e-33	41.0129	69.0829	-0.728533	-0.716863
cg26991433	SPTBN1	Body	shore	Body-shore	-2.34036	-0.601704	-2.15243	-0.965535	-14.061	-13.3354	1.38e-22	4.49e-33	2.28e-20	4.81e-31	41.0124	64.3603	-0.292596	-0.206928
cg21915449	SLC7A14	5'UTR	opensea	5'UTR-opensea	-3.29591	-0.788822	-1.79272	-0.997622	-14.0557	-17.7667	1.41e-22	9.2e-51	2.33e-20	4.26e-48	40.992	104.763	-0.443566	-0.275341
cg27386431	ZNF148	5'UTR	shore	5'UTR-shore	-2.83194	-0.690234	-1.97055	-0.943939	-14.0543	-16.9121	1.42e-22	2.71e-47	2.34e-20	9.06e-45	40.9865	96.8364	-0.364532	-0.252143
cg04957903	ZNF628	TSS1500	shore	TSS1500-shore	-4.39915	-1.20731	0.257283	-0.603422	-14.0532	-11.9221	1.42e-22	1.01e-27	2.35e-20	7.8e-26	40.9825	52.1512	-0.594198	-0.631993
cg27462475	MKL1	Body	shelf	Body-shelf	-4.85854	-1.10233	-0.76027	-0.895341	-14.0521	-17.7599	1.43e-22	9.81e-51	2.36e-20	4.52e-48	40.9781	104.699	-0.717584	-0.500024
cg02059214	ARHGEF10	Body	shore	Body-shore	-4.7283	-1.10141	-0.862575	-0.801774	-14.0507	-16.3535	1.44e-22	4.92e-45	2.37e-20	1.3e-42	40.9729	91.6753	-0.691401	-0.52321
cg13031551	C10orf47	Body	shore	Body-shore	-3.00277	-0.678923	-0.260015	-0.469807	-14.0485	-12.4967	1.45e-22	7.14e-30	2.39e-20	6.28e-28	40.9647	57.0531	-0.49906	-0.390087
cg01503516	HCCA2	Body	opensea	Body-opensea	-3.43057	-0.81098	-1.51121	-1.00807	-14.0454	-18.7245	1.47e-22	1.17e-54	2.41e-20	8.59e-52	40.9525	113.664	-0.490545	-0.284617
cg06280059	AQP4	Body	shore	Body-shore	-3.93503	-1.15333	-0.859941	-0.805232	-14.0454	-14.2653	1.47e-22	1.07e-36	2.41e-20	1.45e-34	40.9527	72.6353	-0.632658	-0.567393
cg23876056	BRD3	Body	shore	Body-shore	-4.88377	-1.1967	0.27704	-0.628108	-14.0413	-15.0356	1.49e-22	9.52e-40	2.45e-20	1.62e-37	40.9372	79.5986	-0.641677	-0.584503
cg00175403	IRX1	Body	island	Body-island	-3.00934	-0.750749	-1.88105	-1.05955	-14.0412	-21.5122	1.49e-22	5.85e-66	2.45e-20	2.17e-62	40.9366	139.471	-0.410613	-0.23463
cg21417204	SLC18A3	1stExon	island	1stExon-island	-3.21909	-0.611005	-1.53428	-0.816827	-14.0394	-17.4077	1.5e-22	2.64e-49	2.46e-20	1.08e-46	40.9299	101.43	-0.492016	-0.258386
cg07797372	TLN2	Body	opensea	Body-opensea	-2.77851	-0.594134	-2.0359	-0.824676	-14.0372	-14.4229	1.52e-22	2.55e-37	2.48e-20	3.66e-35	40.9214	74.0528	-0.368782	-0.224419
cg24111025		IGR	opensea	IGR-opensea	-4.69596	-1.20229	-0.852526	-0.959202	-14.0367	-16.587	1.52e-22	5.61e-46	2.49e-20	1.62e-43	40.9196	93.8301	-0.67291	-0.50163
cg25205321		IGR	shore	IGR-shore	-3.3619	-0.720765	-1.68683	-0.975951	-14.0331	-17.9183	1.54e-22	2.23e-51	2.52e-20	1.11e-48	40.9058	106.17	-0.494586	-0.253256
cg10648960		IGR	opensea	IGR-opensea	-3.34861	-0.876067	-0.649267	-0.738237	-14.0302	-13.8559	1.56e-22	4.29e-35	2.55e-20	5.19e-33	40.8946	68.9719	-0.555265	-0.416363
cg16971128	SFRP2	TSS1500	shore	TSS1500-shore	-4.68113	-0.986054	-1.18387	-1.00526	-14.0266	-14.3248	1.58e-22	6.22e-37	2.58e-20	8.68e-35	40.8808	73.1698	-0.640677	-0.39524
cg01016102	CUTA	Body	shore	Body-shore	-4.24264	-0.952452	-0.966153	-0.839905	-14.0213	-13.0083	1.61e-22	8.11e-32	2.63e-20	8.05e-30	40.8608	61.4913	-0.630163	-0.414745
cg12691330	GLTP	Body	shore	Body-shore	-3.32718	-0.730278	-1.49787	-0.936078	-14.02	-14.6286	1.62e-22	3.93e-38	2.64e-20	5.96e-36	40.8558	75.9088	-0.467744	-0.295113
cg19931644		IGR	opensea	IGR-opensea	-4.05249	-1.03226	-0.33549	-0.740602	-14.0195	-12.2433	1.62e-22	6.4e-29	2.65e-20	5.33e-27	40.8539	54.8802	-0.61775	-0.516756
cg00386940	SCOC	5'UTR	opensea	5'UTR-opensea	-4.12172	-0.807314	-0.635323	-0.77332	-14.0192	-11.9821	1.62e-22	6.03e-28	2.65e-20	4.74e-26	40.8525	52.6588	-0.614124	-0.416311
cg02088996		IGR	opensea	IGR-opensea	-3.54587	-0.917758	-1.53428	-0.756154	-14.0186	-9.43448	1.63e-22	5.69e-19	2.65e-20	2.5e-17	40.8502	32.2203	-0.570937	-0.480763
cg07604732	PTK7	Body	opensea	Body-opensea	-3.57673	-0.754106	-1.65658	-0.992673	-14.0159	-17.2763	1.64e-22	9.04e-49	2.68e-20	3.5e-46	40.84	100.211	-0.515527	-0.256089
cg02488934	NR2F6	Body	shelf	Body-shelf	-3.44652	-0.910067	-1.75724	-1.00949	-14.0132	-13.2686	1.66e-22	8.11e-33	2.7e-20	8.52e-31	40.8299	63.7729	-0.517517	-0.380989
cg03805182	TNRC6C	3'UTR	shore	3'UTR-shore	-4.38309	-0.981979	-1.58681	-1.07765	-14.0132	-13.9082	1.66e-22	2.68e-35	2.7e-20	3.3e-33	40.8296	69.4384	-0.631762	-0.372247
cg16815882	DAB2IP	TSS1500	opensea	TSS1500-opensea	-4.50777	-1.23551	-1.19044	-0.806755	-14.0128	-13.3433	1.66e-22	4.18e-33	2.71e-20	4.49e-31	40.8282	64.4297	-0.678817	-0.583804
cg17971328	NRF1	5'UTR	shelf	5'UTR-shelf	-3.58889	-0.747387	-0.182433	-0.597257	-14.0121	-13.1899	1.67e-22	1.63e-32	2.71e-20	1.68e-30	40.8257	63.081	-0.524272	-0.404791
cg19622623		IGR	shore	IGR-shore	-3.83048	-0.89974	-1.87729	-1.10177	-14.0117	-15.285	1.67e-22	9.65e-41	2.72e-20	1.76e-38	40.8239	81.8698	-0.533178	-0.308658
cg02976898	SMOC2	Body	opensea	Body-opensea	-4.58362	-0.919717	-0.835574	-0.815241	-14.0088	-12.3134	1.69e-22	3.49e-29	2.74e-20	2.96e-27	40.8131	55.48	-0.65881	-0.426765
cg03566001	LYSMD3	5'UTR	shore	5'UTR-shore	-4.07265	-0.785066	-0.704678	-0.621087	-14.0083	-9.13962	1.69e-22	5.24e-18	2.75e-20	2.13e-16	40.811	30.029	-0.644555	-0.467404
cg25486618	C8orf80	5'UTR	opensea	5'UTR-opensea	-4.13609	-0.920257	-1.48939	-1.0555	-14.0082	-15.2929	1.69e-22	8.97e-41	2.75e-20	1.64e-38	40.8107	81.9425	-0.577424	-0.333517
cg08062273	PTGES2	Body	shore	Body-shore	-3.12643	-0.807267	-1.31602	-0.856837	-14.0081	-15.1768	1.7e-22	2.61e-40	2.75e-20	4.6e-38	40.8102	80.8832	-0.455668	-0.334127
cg23245997	UNC5D	Body	opensea	Body-opensea	-3.79391	-0.837135	1.58397	-0.0312305	-14.0055	-13.0774	1.71e-22	4.41e-32	2.77e-20	4.44e-30	40.8003	62.0949	-0.438361	-0.408469
cg04741118	C9	TSS1500	opensea	TSS1500-opensea	-4.17209	-0.927771	-1.92473	-1.10433	-14.0051	-16.335	1.71e-22	5.84e-45	2.78e-20	1.54e-42	40.7986	91.505	-0.523137	-0.325766
cg00218893	LDLRAD3	Body	opensea	Body-opensea	-2.94079	-0.700725	-1.77736	-1.01776	-14.0042	-18.2791	1.72e-22	7.58e-53	2.78e-20	4.5e-50	40.7955	109.524	-0.407442	-0.236874
cg08151828	OPCML	Body	opensea	Body-opensea	-3.78266	-0.869469	0.119432	-0.44606	-14.0036	-13.3206	1.72e-22	5.12e-33	2.79e-20	5.46e-31	40.7932	64.2304	-0.580549	-0.481413
cg24437859	DTX1	Body	island	Body-island	-3.56329	-0.969525	-1.43692	-1.05599	-14.0021	-23.9931	1.73e-22	7.54e-76	2.8e-20	1.81e-71	40.7872	162.042	-0.551415	-0.344097
cg17215278	CLEC1A	TSS1500	opensea	TSS1500-opensea	-2.82963	-0.647362	-1.71258	-0.907427	-14.0007	-13.4204	1.74e-22	2.11e-33	2.82e-20	2.3e-31	40.7819	65.1098	-0.428305	-0.24017
cg00810483		IGR	shelf	IGR-shelf	-3.09236	-0.749317	-1.20135	-0.838909	-13.9986	-15.5101	1.76e-22	1.21e-41	2.84e-20	2.39e-39	40.774	83.9266	-0.477754	-0.298173
cg00477226		IGR	shore	IGR-shore	-4.77009	-1.08041	-0.0996045	-0.75071	-13.997	-14.9547	1.77e-22	2e-39	2.85e-20	3.33e-37	40.7679	78.8629	-0.647801	-0.510399
cg24318076	CUTA	TSS1500	shore	TSS1500-shore	-2.795	-0.578978	-1.0326	-0.656887	-13.996	-9.93992	1.78e-22	1.15e-20	2.86e-20	5.73e-19	40.764	36.0706	-0.461663	-0.312218
cg02978140	CPLX1	Body	shore	Body-shore	-3.41685	-0.727647	-2.21402	-0.981548	-13.9953	-13.2084	1.78e-22	1.38e-32	2.86e-20	1.43e-30	40.7612	63.2434	-0.422024	-0.257894
cg15851882	C7orf31	5'UTR	shore	5'UTR-shore	-4.85967	-1.12591	-0.402335	-0.794762	-13.9955	-14.1882	1.78e-22	2.14e-36	2.86e-20	2.84e-34	40.762	71.9433	-0.706264	-0.520146
cg25486399		IGR	shelf	IGR-shelf	-4.55232	-1.20787	-0.974337	-0.746377	-13.9953	-15.1393	1.78e-22	3.68e-40	2.86e-20	6.43e-38	40.7613	80.5418	-0.686545	-0.584944
cg27583604	SNORD105	TSS200	shore	TSS200-shore	-4.21705	-1.21971	-0.763339	-0.896776	-13.9948	-15.945	1.78e-22	2.18e-43	2.87e-20	4.95e-41	40.7594	87.914	-0.645872	-0.546527
cg05719052	LOC404266	Body	shore	Body-shore	-3.55962	-0.834562	-0.90489	-0.808787	-13.9943	-17.8389	1.79e-22	4.68e-51	2.87e-20	2.25e-48	40.7574	105.433	-0.565313	-0.370866
cg07376029	GPR160	5'UTR	opensea	5'UTR-opensea	-3.48102	-0.761957	-1.64776	-0.980232	-13.994	-15.4311	1.79e-22	2.51e-41	2.87e-20	4.83e-39	40.7562	83.2039	-0.485809	-0.277477
cg09327847	SLC24A5	TSS200	opensea	TSS200-opensea	-3.59659	-0.859793	-1.40246	-1.00397	-13.994	-16.5274	1.79e-22	9.77e-46	2.87e-20	2.76e-43	40.7562	93.2797	-0.552636	-0.315338
cg10955669	KIAA1161	Body	island	Body-island	-4.359	-0.960604	-0.878806	-0.841726	-13.9939	-15.232	1.79e-22	1.57e-40	2.87e-20	2.82e-38	40.7561	81.3866	-0.657023	-0.418288
cg06218523	SHISA7	Body	island	Body-island	-3.83173	-0.967139	-1.01039	-0.836495	-13.9934	-11.9126	1.79e-22	1.09e-27	2.88e-20	8.42e-26	40.754	52.0712	-0.572765	-0.442998
cg09179723		IGR	shore	IGR-shore	-3.34888	-0.848725	-1.72958	-0.956199	-13.991	-19.954	1.81e-22	1.17e-59	2.9e-20	1.8e-56	40.7447	125.081	-0.484374	-0.302875
cg21828951	PDLIM4	Body	shore	Body-shore	-3.15966	-0.795193	-2.50378	-1.05259	-13.9905	-14.2326	1.81e-22	1.43e-36	2.9e-20	1.93e-34	40.743	72.3418	-0.369201	-0.261437
cg21199854	DSCR9	TSS1500	opensea	TSS1500-opensea	-3.40493	-0.79996	-1.09923	-0.838942	-13.9879	-13.1114	1.83e-22	3.26e-32	2.93e-20	3.31e-30	40.7329	62.3932	-0.518495	-0.363116
cg18522740		IGR	opensea	IGR-opensea	-4.19507	-0.900994	-1.02501	-0.882993	-13.9872	-17.0802	1.84e-22	5.64e-48	2.94e-20	2e-45	40.7305	98.3935	-0.640285	-0.38314
cg13580107		IGR	opensea	IGR-opensea	-4.31894	-1.17916	-0.577674	-0.879168	-13.9845	-17.1809	1.86e-22	2.2e-48	2.96e-20	8.18e-46	40.72	99.327	-0.666098	-0.506054
cg17566560	ABCC1	Body	opensea	Body-opensea	-4.65886	-1.06653	-1.13601	-1.03694	-13.983	-17.8195	1.87e-22	5.62e-51	2.98e-20	2.67e-48	40.7143	105.252	-0.66218	-0.386805
cg14562054		IGR	opensea	IGR-opensea	-3.32204	-0.784292	-1.46713	-0.988707	-13.9785	-24.7358	1.9e-22	9.16e-79	3.03e-20	3.73e-74	40.6969	168.691	-0.501135	-0.273957
cg04891836		IGR	shelf	IGR-shelf	-3.2873	-0.847387	-2.09959	-1.16077	-13.978	-23.2919	1.9e-22	4.47e-73	3.04e-20	6.07e-69	40.6951	155.715	-0.412929	-0.249767
cg20302957	NFATC2	Body	shelf	Body-shelf	-2.11031	-0.453145	0.609629	-0.104346	-13.977	-11.6533	1.91e-22	9.86e-27	3.05e-20	7.19e-25	40.6912	49.8908	-0.320828	-0.267579
cg07636338	RBMS3	Body	opensea	Body-opensea	-4.80369	-1.10383	-1.49417	-1.15283	-13.9753	-16.2019	1.92e-22	2.01e-44	3.06e-20	5.06e-42	40.6849	90.2782	-0.658866	-0.375947
cg16130802	COMT	Body	opensea	Body-opensea	-4.96182	-1.2235	-0.141798	-0.778935	-13.9744	-17.9761	1.93e-22	1.3e-51	3.07e-20	6.64e-49	40.6813	106.707	-0.686647	-0.556388
cg22442730	DSG1	TSS1500	opensea	TSS1500-opensea	-2.38059	-0.584323	-1.9543	-0.930505	-13.971	-12.9714	1.96e-22	1.12e-31	3.11e-20	1.1e-29	40.6682	61.169	-0.30534	-0.208412
cg02305113		IGR	island	IGR-island	-2.55483	-0.593226	-1.70966	-0.928869	-13.9697	-13.1425	1.97e-22	2.48e-32	3.12e-20	2.53e-30	40.6635	62.6653	-0.374388	-0.21702
cg07103517	MAML3	Body	opensea	Body-opensea	-3.56539	-0.825894	-2.21512	-1.17525	-13.9678	-18.5511	1.98e-22	5.93e-54	3.14e-20	4e-51	40.656	112.051	-0.455576	-0.240152
cg06732873	FBLN7	Body	island	Body-island	-3.48741	-0.775164	-1.17304	-0.725549	-13.9673	-17.1913	1.98e-22	2e-48	3.14e-20	7.45e-46	40.6541	99.4232	-0.539835	-0.347723
cg01641174	NDRG4	Body	shore	Body-shore	-2.76712	-0.701368	0.00643032	-0.418997	-13.967	-11.3428	1.99e-22	1.34e-25	3.15e-20	9.11e-24	40.6531	47.3081	-0.435454	-0.380797
cg05262463	SERPINB9	Body	island	Body-island	-4.84396	-1.36247	-0.455818	-0.874393	-13.9646	-19.3355	2e-22	3.82e-57	3.17e-20	3.88e-54	40.644	119.341	-0.71798	-0.61382
cg25897251	NR1D1	Body	shore	Body-shore	-2.83217	-0.631282	-0.412147	-0.401875	-13.9638	-12.9885	2.01e-22	9.65e-32	3.18e-20	9.54e-30	40.6407	61.3184	-0.464758	-0.354763
cg17853801	CSNK1E	5'UTR	shore	5'UTR-shore	-3.08002	-0.596165	-1.49637	-0.895752	-13.9631	-15.736	2.02e-22	1.51e-42	3.19e-20	3.2e-40	40.6382	85.9955	-0.440238	-0.229732
cg14327296	GRIN2A	Body	shore	Body-shore	-2.48122	-0.543674	-1.14198	-0.635984	-13.963	-9.80044	2.02e-22	3.42e-20	3.19e-20	1.64e-18	40.6378	34.9966	-0.401721	-0.278935
cg06101576		IGR	opensea	IGR-opensea	-4.1276	-0.888281	-0.786595	-0.871298	-13.9628	-15.5306	2.02e-22	1e-41	3.19e-20	2e-39	40.6369	84.114	-0.647252	-0.409013
cg21307484		IGR	opensea	IGR-opensea	-3.32606	-0.832266	-2.56418	-1.22449	-13.9622	-20.3534	2.02e-22	2.81e-61	3.2e-20	5.46e-58	40.6347	128.78	-0.363553	-0.211959
cg00752480	DUPD1	Body	shelf	Body-shelf	-3.87554	-0.801564	-1.21769	-0.854893	-13.9587	-12.8004	2.05e-22	5.04e-31	3.23e-20	4.77e-29	40.6211	59.6801	-0.571464	-0.342252
cg20205704	SOX18	3'UTR	shore	3'UTR-shore	-3.38639	-0.849162	0.456614	-0.451815	-13.9569	-11.986	2.06e-22	5.83e-28	3.25e-20	4.59e-26	40.6144	52.6917	-0.510562	-0.473943
cg13789938		IGR	shore	IGR-shore	-3.78212	-0.681249	-0.56696	-0.646199	-13.9567	-13.5877	2.07e-22	4.74e-34	3.25e-20	5.4e-32	40.6138	66.5892	-0.606258	-0.3459
cg06250720	LPP	TSS1500	opensea	TSS1500-opensea	-4.33665	-1.24494	-0.862907	-0.978421	-13.9559	-17.1915	2.07e-22	2e-48	3.26e-20	7.45e-46	40.6107	99.425	-0.663721	-0.497241
cg25981329	REG3G	TSS200	opensea	TSS200-opensea	-5.2631	-1.27507	-0.0887419	-0.648181	-13.9533	-14.9236	2.09e-22	2.66e-39	3.29e-20	4.39e-37	40.6004	78.5809	-0.705932	-0.607853
cg11283404	ZXDC	Body	shelf	Body-shelf	-3.79983	-0.889965	-1.03007	-0.900897	-13.9527	-17.0243	2.1e-22	9.51e-48	3.3e-20	3.29e-45	40.5985	97.8758	-0.606295	-0.342761
cg12200866	HEATR5A	TSS200	opensea	TSS200-opensea	-3.49223	-0.690795	-0.605854	-0.503768	-13.9524	-12.1904	2.1e-22	1.01e-28	3.3e-20	8.32e-27	40.5973	54.429	-0.568158	-0.366556
cg23620184		IGR	shelf	IGR-shelf	-3.415	-0.938041	-1.34339	-0.990062	-13.951	-14.4122	2.11e-22	2.81e-37	3.32e-20	4.02e-35	40.5918	73.9566	-0.524668	-0.373168
cg10574283	CYP1A2	Body	opensea	Body-opensea	-3.21901	-0.831119	-0.917365	-0.821524	-13.9507	-12.9305	2.12e-22	1.61e-31	3.32e-20	1.57e-29	40.5906	60.8125	-0.494173	-0.376014
cg27631057	RXRB	Body	shelf	Body-shelf	-3.40733	-0.810927	-0.452022	-0.439825	-13.9499	-14.2313	2.12e-22	1.45e-36	3.33e-20	1.95e-34	40.5878	72.3298	-0.572878	-0.440355
cg10166664	TNF	Body	shelf	Body-shelf	-4.50069	-1.03854	-1.47626	-0.97102	-13.9462	-13.5974	2.15e-22	4.34e-34	3.37e-20	4.96e-32	40.5733	66.6753	-0.654711	-0.425032
cg10211456	BPESC1	Body	opensea	Body-opensea	-2.86172	-0.700481	-1.6236	-0.948073	-13.9462	-15.3668	2.15e-22	4.54e-41	3.37e-20	8.57e-39	40.5734	82.6168	-0.405755	-0.237444
cg22609908	SOS1	Body	opensea	Body-opensea	-3.33516	-0.627962	-2.16118	-1.01318	-13.9433	-12.6328	2.18e-22	2.18e-30	3.41e-20	1.98e-28	40.5624	58.2279	-0.41706	-0.20857
cg04663017	BMP7	Body	shore	Body-shore	-2.31243	-0.572253	-1.3397	-0.758928	-13.9432	-11.9603	2.18e-22	7.27e-28	3.41e-20	5.68e-26	40.562	52.4739	-0.341339	-0.24479
cg19373545	EPHB1	Body	opensea	Body-opensea	-4.33157	-1.06424	0.240388	-0.459587	-13.9419	-11.4565	2.19e-22	5.17e-26	3.42e-20	3.61e-24	40.557	48.2503	-0.624998	-0.56517
cg24911827		IGR	shore	IGR-shore	-3.28759	-0.800276	-1.81842	-1.02721	-13.9412	-18.7877	2.19e-22	6.46e-55	3.43e-20	4.97e-52	40.5543	114.251	-0.463355	-0.261323
cg21206147	LEMD1	TSS1500	opensea	TSS1500-opensea	-3.50962	-0.792312	-2.16658	-1.00692	-13.9402	-11.7953	2.2e-22	2.96e-27	3.44e-20	2.23e-25	40.5503	51.0825	-0.431172	-0.278993
cg20353653		IGR	opensea	IGR-opensea	-3.57362	-0.841546	-0.482949	-0.659521	-13.9387	-14.4004	2.22e-22	3.13e-37	3.46e-20	4.46e-35	40.5446	73.8501	-0.563972	-0.417657
cg24809269	WWOX	Body	opensea	Body-opensea	-3.96526	-0.90236	-1.7156	-1.10189	-13.937	-17.45	2.23e-22	1.78e-49	3.48e-20	7.36e-47	40.538	101.822	-0.573925	-0.297404
cg26047334	ALDH4A1	TSS1500	shore	TSS1500-shore	-3.42725	-0.770186	-2.16768	-1.08675	-13.9362	-14.0334	2.24e-22	8.67e-36	3.49e-20	1.1e-33	40.5353	70.5568	-0.440723	-0.246286
cg06097580	RGS4	TSS1500	opensea	TSS1500-opensea	-4.823	-0.896334	-0.76479	-0.854862	-13.9358	-13.7232	2.24e-22	1.41e-34	3.49e-20	1.65e-32	40.5338	67.7916	-0.714002	-0.406191
cg18800143	ZBTB22	Body	shore	Body-shore	-3.14084	-0.793266	-1.56365	-0.931865	-13.9341	-15.3499	2.26e-22	5.31e-41	3.52e-20	9.94e-39	40.527	82.4624	-0.465664	-0.309548
cg20092736	LY9	Body	opensea	Body-opensea	-2.78557	-0.691333	-1.38272	-0.788182	-13.9332	-12.423	2.26e-22	1.35e-29	3.53e-20	1.17e-27	40.5236	56.4197	-0.419792	-0.306431
cg03566787	MAGI2	Body	opensea	Body-opensea	-4.15357	-0.85093	-1.22296	-0.934739	-13.9323	-15.0342	2.27e-22	9.65e-40	3.54e-20	1.64e-37	40.5203	79.5859	-0.611563	-0.339578
cg24311485	UBQLN3	Body	opensea	Body-opensea	-3.58747	-0.893452	-0.9997	-0.827363	-13.9316	-19.2483	2.28e-22	8.64e-57	3.55e-20	8.32e-54	40.5174	118.532	-0.579763	-0.381742
cg08599249	ABTB2	Body	shelf	Body-shelf	-3.74233	-0.908223	-1.13117	-0.945887	-13.93	-19.4268	2.29e-22	1.62e-57	3.57e-20	1.75e-54	40.5115	120.189	-0.583413	-0.357079
cg10161121		IGR	shore	IGR-shore	-4.23649	-1.24545	-1.14593	-1.02008	-13.9294	-23.7165	2.3e-22	9.31e-75	3.57e-20	1.58e-70	40.509	159.551	-0.639344	-0.505722
cg18361024	HOXA5	TSS200	island	TSS200-island	-2.85657	-0.674922	0.442411	-0.211305	-13.9266	-9.04083	2.32e-22	1.09e-17	3.61e-20	4.35e-16	40.4985	29.3044	-0.405793	-0.394425
cg14209344	ATP10A	Body	opensea	Body-opensea	-3.9005	-0.790292	-0.556286	-0.67525	-13.9264	-14.1008	2.32e-22	4.72e-36	3.61e-20	6.11e-34	40.4977	71.1601	-0.602323	-0.4031
cg05848579		IGR	opensea	IGR-opensea	-4.3365	-1.07193	-0.339226	-0.633268	-13.9234	-11.7474	2.35e-22	4.45e-27	3.65e-20	3.32e-25	40.4862	50.6795	-0.69197	-0.547336
cg13916261	ADORA2A	TSS200	shelf	TSS200-shelf	-3.53955	-0.573293	-1.09657	-0.626971	-13.9229	-13.8789	2.35e-22	3.48e-35	3.66e-20	4.25e-33	40.4841	69.1776	-0.581684	-0.276317
cg21531389	N4BP2L1	TSS1500	shore	TSS1500-shore	-3.25265	-0.799233	-1.58165	-0.994086	-13.9214	-20.0521	2.37e-22	4.69e-60	3.68e-20	7.77e-57	40.4784	125.99	-0.481774	-0.266703
cg26072352		IGR	opensea	IGR-opensea	-5.30225	-1.14351	-0.392635	-0.710683	-13.9214	-14.8541	2.37e-22	5.02e-39	3.68e-20	8.1e-37	40.4785	77.9501	-0.776381	-0.558328
cg13427789	HLA-DMB	Body	opensea	Body-opensea	-3.54722	-0.74018	-0.230544	-0.514296	-13.9204	-19.2602	2.38e-22	7.73e-57	3.69e-20	7.46e-54	40.4747	118.642	-0.562615	-0.369085
cg19185146	SR140	Body	shelf	Body-shelf	-3.5768	-0.827475	-1.0817	-0.817513	-13.9162	-14.8734	2.42e-22	4.21e-39	3.75e-20	6.82e-37	40.4585	78.1252	-0.541982	-0.364426
cg26926765	ROBO1	Body	opensea	Body-opensea	-3.38355	-0.774335	-1.90831	-0.99778	-13.9161	-14.4327	2.42e-22	2.33e-37	3.75e-20	3.35e-35	40.458	74.1414	-0.435732	-0.267389
cg01259126	ASXL1	Body	shore	Body-shore	-2.5624	-0.646896	-0.522355	-0.526675	-13.9135	-10.9298	2.44e-22	4.1e-24	3.78e-20	2.54e-22	40.448	43.9228	-0.418634	-0.35452
cg08136313	PLEKHG4	TSS1500	shore	TSS1500-shore	-3.85031	-0.865481	-1.28563	-0.927759	-13.9107	-15.2664	2.47e-22	1.14e-40	3.82e-20	2.08e-38	40.4373	81.7001	-0.588337	-0.332908
cg01582396	NEK11	Body	opensea	Body-opensea	-5.77029	-1.42126	0.64345	-0.619422	-13.9101	-19.302	2.47e-22	5.23e-57	3.83e-20	5.2e-54	40.4352	119.03	-0.728281	-0.666706
cg09610332	TRAPPC2L	3'UTR	shelf	3'UTR-shelf	-5.0263	-1.13353	-0.31783	-0.65991	-13.9094	-13.4572	2.48e-22	1.52e-33	3.84e-20	1.68e-31	40.4324	65.4352	-0.735591	-0.56932
cg05303280	ARAP1	5'UTR	opensea	5'UTR-opensea	-3.60281	-0.798426	-1.49455	-0.951193	-13.9084	-13.1187	2.49e-22	3.06e-32	3.85e-20	3.11e-30	40.4284	62.4568	-0.519111	-0.318662
cg01673307	ESRP2	3'UTR	opensea	3'UTR-opensea	-4.67755	-1.04807	-1.07185	-0.885908	-13.9075	-16.3725	2.5e-22	4.13e-45	3.86e-20	1.1e-42	40.4253	91.8502	-0.683656	-0.450035
cg23062357	TNRC6B	Body	opensea	Body-opensea	-3.37245	-0.810192	-2.39603	-1.11835	-13.9064	-16.5491	2.51e-22	7.98e-46	3.87e-20	2.27e-43	40.421	93.4805	-0.392515	-0.252403
cg25980168	HOXA9	1stExon	island	1stExon-island	-4.14042	-0.880895	-0.360498	-0.751899	-13.9059	-16.6027	2.51e-22	4.85e-46	3.88e-20	1.41e-43	40.419	93.9756	-0.636225	-0.430763
cg13871900	TRPM4	Body	island	Body-island	-3.34137	-1.00971	0.157903	-0.477385	-13.9041	-10.812	2.53e-22	1.07e-23	3.91e-20	6.48e-22	40.412	42.9688	-0.509364	-0.526406
cg20516032	FZD5	3'UTR	shore	3'UTR-shore	-3.98094	-0.98166	-1.5517	-1.05049	-13.9041	-18.6033	2.53e-22	3.64e-54	3.91e-20	2.51e-51	40.4121	112.537	-0.550577	-0.342465
cg04995291		IGR	opensea	IGR-opensea	-3.48808	-0.715889	-1.44671	-0.829828	-13.8972	-17.2492	2.6e-22	1.16e-48	4.01e-20	4.46e-46	40.3857	99.9595	-0.510414	-0.297059
cg23533270	MECOM	Body	shelf	Body-shelf	-3.34568	-0.745732	-0.969699	-0.638236	-13.8957	-16.3256	2.62e-22	6.38e-45	4.03e-20	1.67e-42	40.3798	91.4177	-0.519766	-0.36868
cg00494544	TPCN2	3'UTR	opensea	3'UTR-opensea	-3.88378	-0.947685	-2.13691	-1.19028	-13.8955	-20.8265	2.62e-22	3.42e-63	4.03e-20	8.77e-60	40.3792	133.154	-0.50245	-0.271779
cg02849309	KSR2	TSS1500	shore	TSS1500-shore	-3.04737	-0.652731	-2.00823	-1.00876	-13.8953	-15.8888	2.62e-22	3.67e-43	4.03e-20	8.17e-41	40.3784	87.3983	-0.407028	-0.212473
cg06930433	CCL1	TSS200	opensea	TSS200-opensea	-2.63053	-0.568725	-2.21991	-0.812512	-13.8951	-10.4632	2.62e-22	1.81e-22	4.04e-20	1.02e-20	40.3774	40.1733	-0.321877	-0.218402
cg06752482		IGR	shore	IGR-shore	-3.10672	-0.796502	-0.650375	-0.654216	-13.8938	-14.4852	2.63e-22	1.45e-37	4.05e-20	2.11e-35	40.3726	74.6142	-0.494164	-0.415256
cg19913118	NAV2	Body	opensea	Body-opensea	-3.61054	-0.957969	-1.83516	-1.06381	-13.8936	-13.9072	2.64e-22	2.7e-35	4.05e-20	3.33e-33	40.372	69.4295	-0.472822	-0.341865
cg09101894	ST3GAL2	5'UTR	shore	5'UTR-shore	-4.32392	-1.01649	-0.974756	-0.900898	-13.8929	-15.1674	2.64e-22	2.84e-40	4.06e-20	5.01e-38	40.369	80.7978	-0.661565	-0.448654
cg09427016	WDR66	Body	shelf	Body-shelf	-4.25955	-1.19998	-0.849346	-0.8632	-13.8929	-14.3942	2.64e-22	3.31e-37	4.06e-20	4.71e-35	40.3692	73.7939	-0.644209	-0.54239
cg25955126		IGR	opensea	IGR-opensea	-3.39343	-0.674028	-1.03711	-0.630826	-13.8923	-12.2576	2.65e-22	5.66e-29	4.07e-20	4.73e-27	40.3669	55.0022	-0.553717	-0.334022
cg25945273	LOC285830	Body	shelf	Body-shelf	-5.48266	-1.23482	-0.343703	-0.913438	-13.8918	-18.5826	2.65e-22	4.42e-54	4.08e-20	3.01e-51	40.3651	112.344	-0.758559	-0.563713
cg03427849	RBM22	TSS1500	shore	TSS1500-shore	-3.47259	-0.683235	-1.29344	-0.678209	-13.8906	-10.1084	2.67e-22	3.06e-21	4.09e-20	1.58e-19	40.3602	37.3793	-0.525919	-0.344197
cg18700744	PIK3R5	Body	opensea	Body-opensea	-3.13693	-0.683573	-1.93279	-1.01623	-13.8905	-17.158	2.67e-22	2.73e-48	4.09e-20	1e-45	40.36	99.1142	-0.417704	-0.236898
cg17486314	KHDC1	5'UTR	shore	5'UTR-shore	-3.38425	-0.72877	-1.62295	-0.877408	-13.8896	-13.326	2.68e-22	4.88e-33	4.11e-20	5.22e-31	40.3566	64.2774	-0.492695	-0.315893
cg24033122		IGR	opensea	IGR-opensea	-2.63271	-0.633404	-1.6911	-0.790063	-13.8882	-10.0842	2.69e-22	3.71e-21	4.13e-20	1.91e-19	40.351	37.1904	-0.396218	-0.290918
cg04516518		IGR	opensea	IGR-opensea	-3.56325	-0.893751	1.04578	-0.14699	-13.8861	-10.7724	2.71e-22	1.49e-23	4.16e-20	8.89e-22	40.3429	42.6487	-0.47439	-0.449293
cg04242821	ADAT3	5'UTR	island	5'UTR-island	-4.28826	-1.02248	0.426797	-0.455124	-13.8858	-14.3005	2.72e-22	7.75e-37	4.16e-20	1.07e-34	40.3419	72.9515	-0.554389	-0.549349
cg21028785	EXOC3L	Body	shore	Body-shore	-5.55336	-1.47871	-0.326507	-0.852616	-13.8855	-16.1984	2.72e-22	2.08e-44	4.16e-20	5.22e-42	40.3407	90.2454	-0.780715	-0.667203
cg04173586		IGR	shore	IGR-shore	-4.55456	-0.910483	-1.36202	-0.691396	-13.8853	-6.5744	2.72e-22	1.78e-10	4.16e-20	3.49e-09	40.3401	12.9881	-0.682082	-0.486674
cg06240854		IGR	opensea	IGR-opensea	-2.98702	-0.696225	-2.35566	-0.951754	-13.8848	-8.17997	2.73e-22	5.34e-15	4.17e-20	1.7e-13	40.3381	23.2043	-0.376097	-0.259467
cg13144059	RORA	Body	opensea	Body-opensea	-5.09096	-1.19443	-0.320473	-0.726373	-13.8828	-12.42	2.75e-22	1.39e-29	4.2e-20	1.2e-27	40.3306	56.3935	-0.734601	-0.563636
cg08878744	FADS2	Body	shore	Body-shore	-3.44631	-0.892402	-1.57084	-1.02217	-13.8826	-15.7228	2.75e-22	1.7e-42	4.2e-20	3.59e-40	40.3297	85.8749	-0.503088	-0.310891
cg26789365		IGR	island	IGR-island	-4.26559	-1.18008	0.7477	-0.327235	-13.8813	-12.2749	2.77e-22	4.87e-29	4.22e-20	4.09e-27	40.3247	55.1502	-0.575722	-0.585012
cg23510807		IGR	shore	IGR-shore	-3.54065	-0.893173	-1.33022	-0.959974	-13.8809	-18.6162	2.77e-22	3.22e-54	4.23e-20	2.24e-51	40.3229	112.657	-0.532658	-0.332891
cg11878712	SPOCK1	Body	opensea	Body-opensea	-3.55802	-0.788921	-1.30579	-0.932795	-13.8804	-14.5104	2.77e-22	1.15e-37	4.23e-20	1.69e-35	40.3213	74.8412	-0.535117	-0.314738
cg20312179	MAFF	5'UTR	shore	5'UTR-shore	-4.03816	-0.746812	-1.25507	-0.809016	-13.8804	-10.9381	2.77e-22	3.83e-24	4.23e-20	2.38e-22	40.3213	43.9901	-0.576336	-0.354869
cg04006143	FAM154A	Body	shore	Body-shore	-2.92558	-0.604211	-2.46765	-0.919323	-13.8784	-12.56	2.8e-22	4.11e-30	4.26e-20	3.68e-28	40.3136	57.5994	-0.316638	-0.223874
cg25103895		IGR	opensea	IGR-opensea	-2.4737	-0.619298	-1.74139	-0.932565	-13.8765	-18.8456	2.82e-22	3.76e-55	4.29e-20	2.99e-52	40.3064	114.79	-0.366081	-0.222141
cg18711535	PRC1	TSS1500	shore	TSS1500-shore	-3.91624	-0.715117	-1.36172	-0.82116	-13.8753	-18.2875	2.83e-22	7.01e-53	4.31e-20	4.18e-50	40.3017	109.602	-0.555127	-0.300998
cg03624871	CXXC5	TSS1500	shore	TSS1500-shore	-3.51485	-0.81694	-1.38996	-0.84921	-13.8731	-10.8781	2.85e-22	6.26e-24	4.34e-20	3.83e-22	40.2931	43.5039	-0.494914	-0.344926
cg01854676		IGR	island	IGR-island	-4.11119	-0.854662	-1.4394	-1.05025	-13.8719	-13.9342	2.87e-22	2.12e-35	4.36e-20	2.63e-33	40.2886	69.6705	-0.580236	-0.289207
cg17579089	TMEM49	Body	opensea	Body-opensea	-4.16078	-0.988464	-1.37102	-1.03489	-13.8662	-19.7166	2.93e-22	1.08e-58	4.45e-20	1.4e-55	40.2666	122.879	-0.607729	-0.357221
cg04284196	BMPER	Body	opensea	Body-opensea	-4.83998	-1.13096	-1.20159	-1.03113	-13.8656	-16.9849	2.94e-22	1.37e-47	4.46e-20	4.68e-45	40.2645	97.5111	-0.692836	-0.44643
cg16464007	MYO1B	Body	opensea	Body-opensea	-3.78639	-0.882987	-0.796453	-0.80952	-13.8654	-12.8816	2.94e-22	2.47e-31	4.46e-20	2.38e-29	40.2634	60.3865	-0.587507	-0.437862
cg23963071	PDGFRA	TSS200	shore	TSS200-shore	-3.42144	-0.884811	-1.82869	-1.06296	-13.8606	-14.2112	3e-22	1.74e-36	4.54e-20	2.33e-34	40.2451	72.1498	-0.479377	-0.304483
cg15678052	TCFL5	Body	shore	Body-shore	-3.89137	-0.797743	-2.07759	-1.08877	-13.8581	-14.0225	3.03e-22	9.56e-36	4.58e-20	1.22e-33	40.2354	70.4593	-0.474302	-0.24251
cg18389639	TRIM46	Body	opensea	Body-opensea	-2.78305	-0.609579	-1.56345	-0.899788	-13.8574	-16.5437	3.03e-22	8.39e-46	4.59e-20	2.38e-43	40.233	93.4307	-0.402551	-0.215056
cg07414574	CHUK	TSS1500	shore	TSS1500-shore	-4.15291	-0.939132	-0.48038	-0.773569	-13.8537	-12.113	3.08e-22	1.96e-28	4.65e-20	1.59e-26	40.2188	53.7697	-0.62501	-0.475934
cg11301670	RALGDS	Body	shore	Body-shore	-4.1167	-1.00087	-1.27152	-0.977437	-13.8521	-18.1891	3.1e-22	1.76e-52	4.68e-20	1e-49	40.2127	108.686	-0.610922	-0.381576
cg14156842		IGR	opensea	IGR-opensea	-5.13018	-1.26795	0.76473	-0.485471	-13.8519	-12.3851	3.1e-22	1.88e-29	4.68e-20	1.62e-27	40.2117	56.0941	-0.592556	-0.638634
cg11651615		IGR	opensea	IGR-opensea	-3.64928	-0.947265	-1.26574	-0.917128	-13.8491	-12.4958	3.13e-22	7.2e-30	4.73e-20	6.33e-28	40.2011	57.0454	-0.559991	-0.383079
cg03834767		IGR	shelf	IGR-shelf	-3.07726	-0.770583	-1.17532	-0.63304	-13.8486	-12.7931	3.14e-22	5.38e-31	4.74e-20	5.08e-29	40.199	59.6162	-0.535665	-0.384795
cg09985344		IGR	opensea	IGR-opensea	-3.64464	-0.891686	-1.79218	-1.10504	-13.847	-19.4	3.16e-22	2.09e-57	4.76e-20	2.21e-54	40.193	119.941	-0.493076	-0.291398
cg00764668	MRPL24	5'UTR	shore	5'UTR-shore	-2.46665	-0.646835	-0.599099	-0.594482	-13.8462	-11.3797	3.17e-22	9.84e-26	4.78e-20	6.75e-24	40.19	47.6138	-0.397444	-0.323088
cg07543883	LEMD1	TSS1500	opensea	TSS1500-opensea	-4.0721	-1.05924	-1.88062	-1.25141	-13.8452	-16.95	3.18e-22	1.9e-47	4.79e-20	6.44e-45	40.1862	97.1876	-0.543339	-0.324298
cg24674754	PHOX2B	1stExon	shore	1stExon-shore	-3.4484	-0.685569	-0.62926	-0.566903	-13.8443	-11.4351	3.19e-22	6.19e-26	4.8e-20	4.3e-24	40.1827	48.0723	-0.537631	-0.362839
cg05495005	FAM189B	Body	shore	Body-shore	-3.81993	-0.871696	-1.03398	-0.911376	-13.8435	-18.9049	3.2e-22	2.16e-55	4.82e-20	1.77e-52	40.1794	115.34	-0.595637	-0.334239
cg10733317		IGR	opensea	IGR-opensea	-3.73702	-0.718162	-0.876923	-0.682076	-13.8406	-11.5824	3.24e-22	1.79e-26	4.87e-20	1.29e-24	40.1683	49.2983	-0.581906	-0.378299
cg00204748	OSBPL5	Body	shelf	Body-shelf	-3.76373	-0.892854	-1.21374	-0.88715	-13.84	-13.4687	3.24e-22	1.37e-33	4.88e-20	1.52e-31	40.1661	65.5364	-0.596649	-0.40468
cg16217794		IGR	shore	IGR-shore	-3.88277	-0.969111	-1.57911	-1.01106	-13.8388	-11.8343	3.26e-22	2.13e-27	4.9e-20	1.61e-25	40.1612	51.4108	-0.55927	-0.382262
cg14847626	PLAT	Body	opensea	Body-opensea	-2.24031	-0.574534	-1.14013	-0.731338	-13.8385	-11.3237	3.26e-22	1.57e-25	4.9e-20	1.06e-23	40.1601	47.15	-0.371805	-0.259931
cg24394336		IGR	opensea	IGR-opensea	-3.87534	-0.746188	-0.842919	-0.781613	-13.8365	-16.6085	3.29e-22	4.59e-46	4.94e-20	1.34e-43	40.1526	94.0295	-0.612596	-0.340794
cg01381829		IGR	opensea	IGR-opensea	-4.55499	-1.14485	-0.821642	-0.776325	-13.8356	-13.8689	3.3e-22	3.81e-35	4.96e-20	4.64e-33	40.1492	69.0884	-0.693132	-0.553417
cg05922591	OSBPL6	5'UTR	opensea	5'UTR-opensea	-4.91602	-1.14298	0.0501769	-0.699564	-13.8324	-14.9827	3.34e-22	1.55e-39	5.02e-20	2.59e-37	40.1368	79.1178	-0.728711	-0.547079
cg19483007	C4orf34	5'UTR	opensea	5'UTR-opensea	-3.78064	-0.943969	-2.10945	-1.13451	-13.8318	-13.9021	3.35e-22	2.83e-35	5.02e-20	3.48e-33	40.1346	69.3837	-0.480756	-0.315734
cg01771416	DAB1	3'UTR	opensea	3'UTR-opensea	-3.52861	-0.746294	-0.970457	-0.786314	-13.8305	-11.468	3.37e-22	4.7e-26	5.05e-20	3.29e-24	40.1295	48.3457	-0.556749	-0.340449
cg08169794		IGR	opensea	IGR-opensea	-5.05288	-1.10525	-0.362879	-0.78619	-13.8294	-16.1842	3.38e-22	2.37e-44	5.07e-20	5.92e-42	40.1253	90.1151	-0.725777	-0.540367
cg00271311	OSGIN2	5'UTR	shore	5'UTR-shore	-3.57286	-0.889744	-1.10686	-0.67742	-13.8288	-8.69635	3.39e-22	1.36e-16	5.08e-20	4.97e-15	40.1229	26.8161	-0.542887	-0.479276
cg13299325		IGR	shore	IGR-shore	-3.09185	-0.799902	-0.949326	-0.673181	-13.8288	-13.4698	3.39e-22	1.36e-33	5.08e-20	1.5e-31	40.1228	65.546	-0.498666	-0.384386
cg13835894	TSPAN4	5'UTR	island	5'UTR-island	-3.73407	-0.982154	-0.592206	-0.666861	-13.8286	-14.7931	3.39e-22	8.76e-39	5.08e-20	1.4e-36	40.1222	77.3971	-0.610337	-0.48321
cg13725590		IGR	opensea	IGR-opensea	-4.37481	-1.03477	-2.03651	-1.22933	-13.827	-18.918	3.41e-22	1.91e-55	5.11e-20	1.57e-52	40.1162	115.462	-0.564215	-0.291707
cg17521665	ZFP36L1	Body	island	Body-island	-3.16767	-0.831796	-2.09687	-1.12473	-13.8259	-24.5552	3.43e-22	4.66e-78	5.13e-20	1.46e-73	40.1116	167.079	-0.420949	-0.258555
cg09627302	TRIM46	Body	shelf	Body-shelf	-4.29445	-0.940811	-1.17441	-0.9709	-13.8241	-16.1055	3.45e-22	4.93e-44	5.16e-20	1.19e-41	40.105	89.39	-0.645292	-0.359395
cg25123866		IGR	shelf	IGR-shelf	-2.77742	-0.674626	-1.67016	-0.888633	-13.8237	-11.1416	3.46e-22	7.14e-25	5.17e-20	4.65e-23	40.1032	45.6518	-0.40457	-0.264298
cg14295437		IGR	shore	IGR-shore	-4.25964	-1.1275	-0.763273	-0.855946	-13.8232	-14.1477	3.46e-22	3.09e-36	5.17e-20	4.06e-34	40.1016	71.5803	-0.646477	-0.495977
cg25133422		IGR	opensea	IGR-opensea	-5.36314	-1.38842	0.519696	-0.600426	-13.8225	-17.1797	3.47e-22	2.23e-48	5.18e-20	8.25e-46	40.0989	99.3158	-0.676676	-0.66999
cg00854314	SH3PXD2A	Body	opensea	Body-opensea	-3.13064	-0.753374	-1.51145	-0.886091	-13.8219	-18.3063	3.48e-22	5.88e-53	5.19e-20	3.56e-50	40.0963	109.777	-0.453573	-0.280252
cg06055229	THBS3	Body	shore	Body-shore	-5.81342	-1.44013	0.0439908	-0.844591	-13.82	-15.9184	3.51e-22	2.79e-43	5.22e-20	6.26e-41	40.0893	87.6699	-0.784045	-0.660442
cg08010865	AQP6	TSS1500	opensea	TSS1500-opensea	-5.06869	-1.1488	-1.07209	-0.987931	-13.8184	-16.9168	3.53e-22	2.59e-47	5.25e-20	8.68e-45	40.083	96.8807	-0.713487	-0.485606
cg12804755	C16orf73	5'UTR	shore	5'UTR-shore	-3.87585	-0.977373	-1.54869	-1.02147	-13.8185	-12.8344	3.53e-22	3.74e-31	5.25e-20	3.57e-29	40.0832	59.9754	-0.553273	-0.366066
cg09775648	SLC12A8	Body	opensea	Body-opensea	-4.57118	-1.06646	-1.05377	-0.975936	-13.8181	-14.7731	3.53e-22	1.05e-38	5.25e-20	1.67e-36	40.0818	77.2165	-0.660685	-0.448261
cg09676013	RPTOR	Body	opensea	Body-opensea	-2.8574	-0.724481	-2.25134	-1.11154	-13.8164	-16.0182	3.56e-22	1.11e-43	5.28e-20	2.59e-41	40.0753	88.5871	-0.366031	-0.222109
cg03084808	LUZP1	TSS1500	opensea	TSS1500-opensea	-3.97195	-0.751117	-0.224867	-0.549864	-13.8155	-15.4503	3.57e-22	2.11e-41	5.3e-20	4.08e-39	40.0718	83.3801	-0.616518	-0.409248
cg07731871	PTPN7	TSS1500	opensea	TSS1500-opensea	-4.78033	-1.1062	-0.0842413	-0.623593	-13.8151	-12.7951	3.57e-22	5.28e-31	5.3e-20	4.99e-29	40.0703	59.634	-0.688997	-0.575355
cg05943254	SLC43A2	Body	island	Body-island	-2.95343	-0.734644	-2.41506	-1.14999	-13.8124	-14.6364	3.61e-22	3.66e-38	5.36e-20	5.57e-36	40.0598	75.9796	-0.327602	-0.201944
cg08067346	LRRC32	5'UTR	shore	5'UTR-shore	-5.6687	-1.32693	-0.886268	-1.06516	-13.8101	-15.5611	3.64e-22	7.59e-42	5.4e-20	1.53e-39	40.0512	84.3928	-0.755345	-0.537525
cg00162001		IGR	opensea	IGR-opensea	-4.20278	-1.06385	-0.10889	-0.601054	-13.8097	-13.8923	3.65e-22	3.09e-35	5.41e-20	3.78e-33	40.0494	69.2972	-0.601597	-0.546311
cg26648185	CHI3L2	TSS200	opensea	TSS200-opensea	-3.12087	-0.788864	-1.68499	-1.00112	-13.8093	-16.9881	3.66e-22	1.33e-47	5.42e-20	4.55e-45	40.0478	97.5406	-0.452695	-0.276033
cg04132379		IGR	opensea	IGR-opensea	-4.19328	-0.947165	-0.76909	-0.777633	-13.8089	-16.6459	3.66e-22	3.24e-46	5.42e-20	9.59e-44	40.0464	94.3743	-0.639531	-0.433416
cg12573871		IGR	opensea	IGR-opensea	-4.53284	-1.04423	-1.3553	-1.08032	-13.8066	-18.0026	3.69e-22	1.01e-51	5.46e-20	5.27e-49	40.0376	106.953	-0.647777	-0.356065
cg08891989	STK24	Body	opensea	Body-opensea	-5.53092	-1.4393	0.663925	-0.611077	-13.8065	-13.3572	3.7e-22	3.7e-33	5.47e-20	3.98e-31	40.0371	64.5528	-0.668717	-0.714725
cg17233819	SNTB1	Body	opensea	Body-opensea	-3.39232	-0.977875	-1.8677	-1.17274	-13.8052	-17.9241	3.71e-22	2.11e-51	5.48e-20	1.06e-48	40.0322	106.224	-0.458944	-0.290372
cg24842354	PAX1	Body	shore	Body-shore	-3.69086	-0.768398	-1.04478	-0.845896	-13.8039	-16.6842	3.73e-22	2.27e-46	5.51e-20	6.87e-44	40.0273	94.7283	-0.573307	-0.323469
cg04565740		IGR	opensea	IGR-opensea	-2.77971	-0.64799	-2.07601	-1.01914	-13.8037	-16.4964	3.74e-22	1.3e-45	5.51e-20	3.64e-43	40.0264	92.9939	-0.36183	-0.214785
cg16136290	CEP68	TSS1500	shore	TSS1500-shore	-4.33558	-1.11024	-0.142213	-0.722011	-13.8037	-17.1558	3.74e-22	2.79e-48	5.51e-20	1.02e-45	40.0262	99.0942	-0.653559	-0.560795
cg08338281	EPS15	TSS1500	shore	TSS1500-shore	-3.48831	-0.903943	-1.0839	-0.798676	-13.8019	-18.1364	3.76e-22	2.89e-52	5.54e-20	1.61e-49	40.0197	108.197	-0.567617	-0.405077
cg04882349		IGR	shore	IGR-shore	-3.96394	-0.97459	-1.56435	-1.09954	-13.8016	-16.7945	3.77e-22	8.11e-47	5.55e-20	2.57e-44	40.0182	95.749	-0.557942	-0.328406
cg20306265		IGR	opensea	IGR-opensea	-3.45524	-0.846502	-1.04256	-0.710492	-13.7998	-9.40495	3.79e-22	7.11e-19	5.58e-20	3.1e-17	40.0114	31.999	-0.54367	-0.433387
cg20964216		IGR	shelf	IGR-shelf	-5.30506	-1.24643	-0.406757	-0.936766	-13.7979	-15.7288	3.82e-22	1.61e-42	5.62e-20	3.4e-40	40.0042	85.9301	-0.734388	-0.522117
cg06740440		IGR	opensea	IGR-opensea	-3.6706	-0.820524	1.69068	-0.0227927	-13.7956	-11.8066	3.85e-22	2.69e-27	5.67e-20	2.03e-25	39.9951	51.1776	-0.394655	-0.399681
cg19476342	TRIM65	Body	shore	Body-shore	-5.62245	-1.31902	0.030458	-0.741603	-13.7949	-14.5851	3.87e-22	5.84e-38	5.68e-20	8.74e-36	39.9924	75.5156	-0.77728	-0.624784
cg25139649	CACNA2D1	Body	opensea	Body-opensea	-4.39195	-1.02875	-1.50647	-0.893267	-13.7942	-15.2005	3.88e-22	2.1e-40	5.7e-20	3.73e-38	39.9899	81.0996	-0.649968	-0.427674
cg02197669	EIF4E3	3'UTR	opensea	3'UTR-opensea	-4.38322	-1.16713	1.2212	-0.311799	-13.793	-10.932	3.89e-22	4.02e-24	5.72e-20	2.49e-22	39.9854	43.9409	-0.512067	-0.559595
cg01810713	UBXN10	TSS1500	shore	TSS1500-shore	-3.91497	-0.851685	-1.21779	-0.976112	-13.7919	-17.3713	3.91e-22	3.72e-49	5.74e-20	1.49e-46	39.981	101.092	-0.578738	-0.328725
cg10134583	STK32C	Body	shelf	Body-shelf	-3.88042	-0.816017	0.122827	-0.413149	-13.7921	-12.8377	3.91e-22	3.63e-31	5.74e-20	3.47e-29	39.9819	60.0042	-0.568005	-0.45723
cg16521555	FLJ22536	Body	opensea	Body-opensea	-3.19834	-0.722104	-1.81433	-1.05668	-13.7918	-15.7004	3.91e-22	2.09e-42	5.74e-20	4.38e-40	39.9807	85.6696	-0.438999	-0.238006
cg04153536	ZNF589	3'UTR	opensea	3'UTR-opensea	-3.6537	-0.76337	-1.29815	-0.864757	-13.7914	-12.7556	3.92e-22	7.46e-31	5.75e-20	7e-29	39.9789	59.2915	-0.545798	-0.346043
cg00151768	CCDC12	Body	shore	Body-shore	-6.22343	-1.48092	0.341917	-0.919678	-13.791	-18.4172	3.92e-22	2.08e-53	5.75e-20	1.31e-50	39.9774	110.807	-0.798108	-0.663971
cg04308797		IGR	opensea	IGR-opensea	-4.47415	-1.04285	-0.263214	-0.638339	-13.7895	-20.7068	3.95e-22	1.04e-62	5.78e-20	2.5e-59	39.9719	132.049	-0.67481	-0.530818
cg15844711		IGR	shore	IGR-shore	-3.32183	-0.769143	-2.0218	-1.02079	-13.7894	-13.3493	3.95e-22	3.96e-33	5.78e-20	4.27e-31	39.9714	64.4829	-0.432418	-0.242468
cg09462956	EGFR	Body	opensea	Body-opensea	-3.03439	-0.688431	-1.52737	-0.932424	-13.789	-17.0016	3.95e-22	1.18e-47	5.79e-20	4.03e-45	39.9698	97.6656	-0.444939	-0.257433
cg20187049	DHRS9	Body	opensea	Body-opensea	-3.7102	-0.775057	-1.36448	-0.830822	-13.789	-11.2499	3.95e-22	2.91e-25	5.79e-20	1.94e-23	39.97	46.5417	-0.560678	-0.3368
cg18780288		IGR	opensea	IGR-opensea	-3.07398	-0.719191	-0.786553	-0.522254	-13.7888	-13.9778	3.96e-22	1.43e-35	5.79e-20	1.8e-33	39.9689	70.0596	-0.523807	-0.393574
cg04401876	UNC5C	Body	opensea	Body-opensea	-4.27402	-0.985423	-1.06046	-0.975138	-13.7871	-17.9027	3.98e-22	2.58e-51	5.83e-20	1.28e-48	39.9627	106.026	-0.636843	-0.360791
cg02257708	OR5T1	TSS200	opensea	TSS200-opensea	-4.10216	-0.951496	-1.38515	-1.05728	-13.784	-15.8811	4.03e-22	3.94e-43	5.89e-20	8.75e-41	39.9506	87.3272	-0.578787	-0.322495
cg03584506	SGMS1	5'UTR	opensea	5'UTR-opensea	-3.32964	-0.679776	-2.34538	-1.04117	-13.7838	-13.8654	4.03e-22	3.93e-35	5.9e-20	4.78e-33	39.95	69.0569	-0.381332	-0.226104
cg24900654	LOC100130987	Body	shelf	Body-shelf	-2.7313	-0.702334	-1.14673	-0.723127	-13.7834	-19.3234	4.04e-22	4.28e-57	5.9e-20	4.32e-54	39.9484	119.229	-0.43969	-0.306873
cg12870750	PRKCD	3'UTR	shelf	3'UTR-shelf	-3.37534	-0.684339	-1.61441	-0.5909	-13.7829	-15.4429	4.05e-22	2.25e-41	5.91e-20	4.35e-39	39.9462	83.3121	-0.507275	-0.351067
cg24956391		IGR	shelf	IGR-shelf	-4.23584	-0.948532	-1.37683	-1.03861	-13.7798	-18.9557	4.1e-22	1.34e-55	5.98e-20	1.11e-52	39.9344	115.812	-0.631242	-0.34535
cg15969901		IGR	opensea	IGR-opensea	-2.61329	-0.710684	-1.30829	-0.952501	-13.7772	-12.8296	4.14e-22	3.9e-31	6.04e-20	3.72e-29	39.9245	59.9338	-0.412908	-0.261717
cg02489202	HCCA2	Body	shore	Body-shore	-2.63292	-0.57957	-0.877751	-0.478038	-13.7768	-9.27342	4.15e-22	1.92e-18	6.04e-20	8.11e-17	39.9229	31.0182	-0.411259	-0.336427
cg18717967	TACC1	5'UTR	opensea	5'UTR-opensea	-5.12098	-1.05126	-1.17454	-1.01897	-13.776	-15.7339	4.16e-22	1.54e-42	6.06e-20	3.26e-40	39.9197	85.9761	-0.704209	-0.412375
cg00839844		IGR	shelf	IGR-shelf	-2.33456	-0.594882	-2.12213	-0.936208	-13.7754	-13.6572	4.17e-22	2.54e-34	6.07e-20	2.94e-32	39.9173	67.2056	-0.30371	-0.219664
cg19246761	CLEC10A	TSS1500	opensea	TSS1500-opensea	-2.72028	-0.694161	-2.7278	-1.01374	-13.7731	-10.0399	4.21e-22	5.26e-21	6.12e-20	2.68e-19	39.9086	36.8454	-0.282186	-0.257108
cg03050508	UGCG	TSS1500	shore	TSS1500-shore	-5.62699	-1.30672	0.542382	-0.563854	-13.7728	-13.368	4.21e-22	3.36e-33	6.12e-20	3.62e-31	39.9074	64.6481	-0.760603	-0.660912
cg08141873		IGR	shore	IGR-shore	-3.0147	-0.773084	-1.8129	-1.0367	-13.7716	-14.8046	4.23e-22	7.89e-39	6.15e-20	1.26e-36	39.9028	77.5011	-0.406903	-0.273753
cg02771336	CUL3	Body	opensea	Body-opensea	-3.61024	-0.814262	-1.31789	-0.962904	-13.7706	-14.3046	4.25e-22	7.46e-37	6.17e-20	1.03e-34	39.8991	72.9886	-0.528534	-0.326285
cg23434815	RRAS2	TSS1500	shore	TSS1500-shore	-3.88065	-0.750951	-1.29291	-0.693321	-13.769	-11.6954	4.27e-22	6.91e-27	6.21e-20	5.09e-25	39.8929	50.2433	-0.561562	-0.356822
cg05462339	RNF126	Body	island	Body-island	-3.48901	-0.844809	-1.2637	-0.886433	-13.7673	-15.3542	4.3e-22	5.1e-41	6.25e-20	9.57e-39	39.8862	82.5018	-0.530377	-0.347916
cg17956747	TRAF6	Body	opensea	Body-opensea	-3.70906	-0.783988	-0.352136	-0.564379	-13.7668	-15.6487	4.31e-22	3.38e-42	6.25e-20	6.97e-40	39.8842	85.1954	-0.580426	-0.410113
cg21008399	SH2D4B	Body	opensea	Body-opensea	-3.52299	-0.874343	-0.185181	-0.462735	-13.7668	-12.4775	4.31e-22	8.43e-30	6.25e-20	7.37e-28	39.8845	56.8884	-0.566012	-0.478311
cg13318543	FAM83C	Body	shore	Body-shore	-3.91441	-0.947223	-2.16078	-1.2103	-13.7663	-13.6877	4.32e-22	1.94e-34	6.26e-20	2.25e-32	39.8823	67.4765	-0.476309	-0.281222
cg13791719	SHROOM3	Body	shore	Body-shore	-3.84293	-0.832697	-1.01793	-0.882497	-13.7658	-16.1405	4.33e-22	3.56e-44	6.27e-20	8.72e-42	39.8806	89.7125	-0.569223	-0.349935
cg26810767	TMEM182	Body	opensea	Body-opensea	-4.00707	-0.882796	-2.19316	-1.19794	-13.7647	-14.9632	4.35e-22	1.85e-39	6.3e-20	3.09e-37	39.8763	78.9401	-0.496702	-0.25536
cg16576033		IGR	opensea	IGR-opensea	-3.08127	-0.698485	-1.73722	-0.966146	-13.7622	-21.9296	4.39e-22	1.23e-67	6.36e-20	5.96e-64	39.8664	143.303	-0.419367	-0.228791
cg21113746	SHBG	Body	shore	Body-shore	-3.77241	-0.916233	-1.54248	-1.07254	-13.7621	-18.3783	4.39e-22	2.99e-53	6.36e-20	1.87e-50	39.8664	110.446	-0.540862	-0.320379
cg02266725	HNRNPM	Body	shelf	Body-shelf	-5.94326	-1.5467	0.19116	-0.750682	-13.7568	-13.2955	4.48e-22	6.4e-33	6.49e-20	6.77e-31	39.8456	64.0088	-0.775546	-0.712049
cg05118587	FOXK2	Body	shelf	Body-shelf	-3.92976	-0.913211	-1.99037	-1.16121	-13.7564	-18.9561	4.49e-22	1.33e-55	6.49e-20	1.11e-52	39.8444	115.816	-0.509766	-0.280108
cg05068951	FAT1	Body	opensea	Body-opensea	-3.53987	-0.913293	-1.443	-0.914219	-13.755	-11.8006	4.51e-22	2.83e-27	6.53e-20	2.13e-25	39.8387	51.1271	-0.532351	-0.387165
cg25318211	GLI2	Body	opensea	Body-opensea	-4.53875	-0.998209	-0.980158	-0.983612	-13.7533	-17.2698	4.54e-22	9.6e-49	6.57e-20	3.71e-46	39.8322	100.151	-0.671434	-0.386155
cg20973735	RASSF4	5'UTR	shelf	5'UTR-shelf	-2.95707	-0.614864	-2.02189	-0.966864	-13.752	-18.7684	4.56e-22	7.74e-55	6.59e-20	5.84e-52	39.8275	114.072	-0.381182	-0.204564
cg15472885	TRAK1	1stExon	opensea	1stExon-opensea	-4.81817	-1.1615	-0.12282	-0.741258	-13.7511	-21.9554	4.58e-22	9.67e-68	6.61e-20	4.81e-64	39.824	143.539	-0.686626	-0.542375
cg02888894	FAM125B	Body	shore	Body-shore	-3.61029	-1.02733	0.297824	-0.386606	-13.7508	-12.2094	4.59e-22	8.57e-29	6.62e-20	7.08e-27	39.8228	54.591	-0.540302	-0.516448
cg20131897		IGR	island	IGR-island	-4.05238	-1.06431	-0.644388	-0.842891	-13.7496	-13.3762	4.61e-22	3.12e-33	6.65e-20	3.38e-31	39.818	64.7198	-0.633663	-0.492186
cg01719268	MAPK8IP3	Body	opensea	Body-opensea	-2.76739	-0.713995	-2.2388	-1.04471	-13.7457	-11.7656	4.68e-22	3.81e-27	6.74e-20	2.85e-25	39.8031	50.8325	-0.323905	-0.223872
cg14560703		IGR	shore	IGR-shore	-3.11203	-0.539461	-1.64997	-0.658808	-13.7452	-15.5558	4.69e-22	7.97e-42	6.75e-20	1.6e-39	39.8012	84.3443	-0.445492	-0.276961
cg09900893	C1orf115	TSS200	island	TSS200-island	-2.35179	-0.54266	-1.64777	-0.856071	-13.7445	-14.9511	4.7e-22	2.07e-39	6.77e-20	3.43e-37	39.7984	78.8305	-0.35101	-0.201719
cg22110517	SLC25A31	TSS1500	shore	TSS1500-shore	-3.17606	-0.621966	0.717973	-0.0982588	-13.7431	-9.5001	4.73e-22	3.45e-19	6.8e-20	1.54e-17	39.7929	32.7136	-0.424909	-0.333603
cg02225786	CERKL	TSS1500	shore	TSS1500-shore	-4.19527	-1.117	-0.221761	-0.805948	-13.7428	-13.1898	4.73e-22	1.63e-32	6.81e-20	1.68e-30	39.7917	63.0801	-0.618684	-0.517874
cg01333327	OR5H15	TSS1500	opensea	TSS1500-opensea	-4.90466	-1.0211	-0.68222	-0.873328	-13.7399	-16.973	4.78e-22	1.54e-47	6.88e-20	5.22e-45	39.7807	97.4002	-0.740652	-0.434447
cg21788755		IGR	opensea	IGR-opensea	-2.83527	-0.80428	-1.76901	-1.04925	-13.7393	-20.0027	4.8e-22	7.44e-60	6.89e-20	1.18e-56	39.7785	125.533	-0.391496	-0.255176
cg15975598	ADAM33	Body	shore	Body-shore	-4.30005	-1.07592	0.551329	-0.509604	-13.7392	-13.4384	4.8e-22	1.8e-33	6.89e-20	1.97e-31	39.7778	65.2685	-0.613878	-0.561349
cg05525374	SORCS2	Body	shore	Body-shore	-4.09959	-0.82531	-0.842066	-0.754962	-13.739	-13.4083	4.8e-22	2.35e-33	6.89e-20	2.56e-31	39.7772	65.0026	-0.614491	-0.411081
cg01941278		IGR	shore	IGR-shore	-4.12633	-1.14498	0.312813	-0.513687	-13.738	-15.172	4.82e-22	2.73e-40	6.92e-20	4.8e-38	39.7732	80.8397	-0.595336	-0.595745
cg00874032		IGR	opensea	IGR-opensea	-3.98654	-0.926049	-0.357286	-0.577412	-13.7374	-10.7103	4.83e-22	2.46e-23	6.93e-20	1.45e-21	39.7712	42.1488	-0.60572	-0.50826
cg11156873	SMU1	Body	shore	Body-shore	-1.99797	-0.489789	-1.07561	-0.637038	-13.7372	-10.6722	4.84e-22	3.36e-23	6.94e-20	1.96e-21	39.7701	41.8426	-0.309386	-0.240227
cg06442240	PABPN1L	TSS1500	shelf	TSS1500-shelf	-3.08128	-0.645535	-1.21341	-0.752986	-13.7334	-12.7747	4.91e-22	6.32e-31	7.03e-20	5.95e-29	39.7558	59.4567	-0.501453	-0.281974
cg14591655	HSD17B8	Body	shore	Body-shore	-4.43897	-0.965138	0.207492	-0.573148	-13.7327	-13.6484	4.92e-22	2.75e-34	7.05e-20	3.18e-32	39.7528	67.1269	-0.630675	-0.504704
cg26804733		IGR	shelf	IGR-shelf	-4.76227	-1.05142	-0.0796887	-0.606944	-13.7287	-17.2134	5e-22	1.63e-48	7.16e-20	6.14e-46	39.7373	99.6277	-0.706512	-0.513264
cg19992375	NMB	TSS1500	shore	TSS1500-shore	-5.06574	-1.10036	-0.115303	-0.553913	-13.7285	-12.6566	5e-22	1.77e-30	7.16e-20	1.62e-28	39.7366	58.4336	-0.721506	-0.56476
cg19774846	PITPNC1	Body	opensea	Body-opensea	-3.33067	-0.714046	-1.03411	-0.707491	-13.7281	-13.6803	5.01e-22	2.07e-34	7.17e-20	2.41e-32	39.735	67.4103	-0.521452	-0.337725
cg27053629	PLB1	TSS1500	opensea	TSS1500-opensea	-4.88396	-1.21835	0.108137	-0.650232	-13.7272	-13.7638	5.03e-22	9.79e-35	7.19e-20	1.16e-32	39.7316	68.1526	-0.678674	-0.61108
cg07205154		IGR	opensea	IGR-opensea	-3.5122	-0.779263	-1.25177	-0.914342	-13.7265	-21.453	5.04e-22	1.01e-65	7.21e-20	3.62e-62	39.7289	138.927	-0.541566	-0.300384
cg04182207		IGR	opensea	IGR-opensea	-3.56066	-0.777572	-1.05448	-0.877131	-13.7241	-15.6014	5.09e-22	5.23e-42	7.27e-20	1.07e-39	39.7196	84.762	-0.565662	-0.322365
cg18952506	2022-09-09	Body	opensea	Body-opensea	-4.86044	-1.22219	-0.783779	-0.975078	-13.7237	-16.0719	5.1e-22	6.72e-44	7.28e-20	1.6e-41	39.7182	89.0813	-0.707501	-0.510553
cg08315613	TMEM163	Body	shore	Body-shore	-3.50075	-0.944488	-1.68378	-1.04906	-13.7231	-17.3161	5.11e-22	6.23e-49	7.3e-20	2.46e-46	39.7157	100.58	-0.480099	-0.322471
cg23251296	DEGS2	Body	shore	Body-shore	-3.95409	-0.96065	-0.832708	-0.881957	-13.7232	-16.6786	5.11e-22	2.39e-46	7.3e-20	7.22e-44	39.7161	94.6772	-0.604632	-0.406223
cg17478992	AXIN1	Body	opensea	Body-opensea	-4.07833	-0.994425	-1.46501	-1.03554	-13.7218	-14.3942	5.13e-22	3.31e-37	7.32e-20	4.71e-35	39.7109	73.794	-0.605773	-0.373792
cg17769771	ABCA9	TSS1500	opensea	TSS1500-opensea	-3.02952	-0.668313	-1.11003	-0.760166	-13.7213	-12.6384	5.14e-22	2.08e-30	7.33e-20	1.89e-28	39.7088	58.2759	-0.44215	-0.314407
cg01313358	TOLLIP	Body	shore	Body-shore	-2.8027	-0.634475	-2.05881	-1.04587	-13.7204	-14.901	5.16e-22	3.27e-39	7.36e-20	5.35e-37	39.7055	78.376	-0.353556	-0.202774
cg13053408		IGR	opensea	IGR-opensea	-5.805	-1.37218	0.731011	-0.573186	-13.7192	-14.0822	5.19e-22	5.58e-36	7.39e-20	7.2e-34	39.7008	70.9933	-0.710137	-0.674289
cg27630771	RCAN3	3'UTR	island	3'UTR-island	-3.92443	-0.913277	-0.994168	-0.89127	-13.7192	-14.8945	5.18e-22	3.47e-39	7.39e-20	5.68e-37	39.701	78.3163	-0.605704	-0.383967
cg10177528		IGR	opensea	IGR-opensea	-3.64067	-0.801176	-1.6315	-1.02007	-13.7183	-18.2706	5.2e-22	8.22e-53	7.41e-20	4.85e-50	39.6974	109.444	-0.492802	-0.278728
cg18551353	GGA2	TSS1500	shore	TSS1500-shore	-4.0642	-0.956899	-0.91231	-0.879231	-13.7158	-15.6081	5.26e-22	4.92e-42	7.48e-20	1.01e-39	39.6877	84.8232	-0.621866	-0.41127
cg10917910	IL17REL	TSS1500	shore	TSS1500-shore	-3.68492	-0.702869	-0.973233	-0.782678	-13.7155	-19.4493	5.26e-22	1.32e-57	7.48e-20	1.44e-54	39.6867	120.398	-0.569261	-0.306915
cg23394462	GDPD5	5'UTR	shore	5'UTR-shore	-5.08987	-1.08037	-0.554972	-0.92087	-13.7144	-13.8602	5.28e-22	4.12e-35	7.51e-20	5e-33	39.6823	69.0103	-0.727083	-0.482091
cg04329351	ASPSCR1	Body	shelf	Body-shelf	-4.02328	-0.865252	-1.44644	-0.981409	-13.7143	-16.542	5.29e-22	8.53e-46	7.51e-20	2.42e-43	39.6819	93.4148	-0.593924	-0.312636
cg09909740	LCK	TSS1500	shelf	TSS1500-shelf	-3.91842	-0.858891	-1.56505	-0.953582	-13.714	-11.8009	5.29e-22	2.82e-27	7.52e-20	2.13e-25	39.6809	51.1294	-0.546098	-0.322565
cg27649094	P2RX1	1stExon	opensea	1stExon-opensea	-3.30357	-0.770968	-1.09259	-0.863836	-13.7134	-13.2224	5.3e-22	1.22e-32	7.53e-20	1.27e-30	39.6785	63.3668	-0.532929	-0.342405
cg22224704	C19orf12	Body	opensea	Body-opensea	-2.39033	-0.650148	-2.16737	-0.989315	-13.7095	-12.6973	5.39e-22	1.24e-30	7.64e-20	1.15e-28	39.6634	58.7861	-0.286409	-0.221019
cg13008492		IGR	opensea	IGR-opensea	-3.46347	-0.744955	-0.999547	-0.750535	-13.7087	-13.1053	5.4e-22	3.45e-32	7.66e-20	3.49e-30	39.6604	62.3392	-0.566955	-0.375804
cg07632771	HLA-DOB	Body	opensea	Body-opensea	-3.69692	-0.854714	-1.56258	-1.06484	-13.702	-17.5731	5.54e-22	5.63e-50	7.86e-20	2.42e-47	39.6345	102.965	-0.533468	-0.28627
cg24874254	SDC4P	TSS200	opensea	TSS200-opensea	-3.24026	-0.764367	-2.08038	-1.0555	-13.7008	-22.7212	5.57e-22	8.34e-71	7.89e-20	6.55e-67	39.6299	150.533	-0.429915	-0.248422
cg18770763		IGR	shore	IGR-shore	-3.48369	-0.893893	-1.14043	-0.947326	-13.7003	-18.7282	5.58e-22	1.13e-54	7.9e-20	8.33e-52	39.6277	113.698	-0.555382	-0.330672
cg09818385		IGR	opensea	IGR-opensea	-3.9474	-0.809697	-1.85034	-0.935178	-13.6985	-12.1755	5.62e-22	1.15e-28	7.95e-20	9.42e-27	39.6207	54.3018	-0.518533	-0.295976
cg16468631	PTPRN2	Body	opensea	Body-opensea	-2.61551	-0.565664	-0.484208	-0.459974	-13.6982	-11.088	5.63e-22	1.11e-24	7.96e-20	7.15e-23	39.6199	45.2125	-0.431133	-0.317569
cg01526553		IGR	opensea	IGR-opensea	-3.34531	-0.65988	-1.12511	-0.563062	-13.6941	-12.3943	5.72e-22	1.74e-29	8.08e-20	1.5e-27	39.6037	56.1729	-0.506629	-0.360294
cg01581360	FLRT2	TSS200	shore	TSS200-shore	-3.8995	-0.900398	-1.65865	-1.13501	-13.694	-17.1979	5.72e-22	1.88e-48	8.08e-20	7.03e-46	39.6035	99.4846	-0.563488	-0.28895
cg12547839	TP53INP2	TSS1500	shore	TSS1500-shore	-4.03586	-0.970353	-0.811841	-0.88329	-13.6939	-15.0299	5.72e-22	1e-39	8.08e-20	1.7e-37	39.6031	79.5468	-0.615592	-0.418318
cg20289911		IGR	shore	IGR-shore	-3.09351	-0.739359	-1.60172	-0.940873	-13.6937	-16.4818	5.73e-22	1.49e-45	8.09e-20	4.15e-43	39.6024	92.8589	-0.43888	-0.286141
cg07967207		IGR	opensea	IGR-opensea	-3.69245	-0.762516	-1.53243	-0.977891	-13.6928	-11.825	5.75e-22	2.3e-27	8.11e-20	1.74e-25	39.5989	51.3321	-0.52405	-0.274663
cg24141382		IGR	opensea	IGR-opensea	-3.42167	-0.827113	-2.04618	-1.13476	-13.6925	-16.7327	5.75e-22	1.44e-46	8.12e-20	4.46e-44	39.5977	95.1773	-0.438897	-0.252768
cg23654401	C7orf41	Body	opensea	Body-opensea	-4.13679	-0.832306	-1.52002	-0.746168	-13.6907	-7.24253	5.79e-22	2.83e-12	8.17e-20	6.91e-11	39.5908	17.0411	-0.570376	-0.46515
cg04680738	BANP	5'UTR	shelf	5'UTR-shelf	-3.64048	-0.641812	-1.08492	-0.70259	-13.6885	-16.4556	5.84e-22	1.91e-45	8.24e-20	5.25e-43	39.5823	92.6172	-0.558656	-0.286993
cg09963856	GNAI2	TSS200	opensea	TSS200-opensea	-4.53161	-1.09477	-0.0185393	-0.670546	-13.6884	-12.2868	5.85e-22	4.4e-29	8.24e-20	3.7e-27	39.5817	55.2519	-0.64618	-0.571682
cg02962602		IGR	opensea	IGR-opensea	-3.61813	-0.933651	-2.29568	-1.24872	-13.6853	-17.6736	5.92e-22	2.2e-50	8.34e-20	9.79e-48	39.5699	103.898	-0.442443	-0.25701
cg11851174		IGR	opensea	IGR-opensea	-3.80328	-0.922058	-1.31505	-1.05405	-13.684	-17.995	5.95e-22	1.09e-51	8.38e-20	5.63e-49	39.5649	106.883	-0.587403	-0.312917
cg10502324	TEAD3	Body	shore	Body-shore	-3.61405	-0.891931	-2.36141	-1.23244	-13.6832	-19.8683	5.97e-22	2.61e-59	8.4e-20	3.79e-56	39.5619	124.287	-0.450523	-0.257495
cg07773769	PRDM6	3'UTR	opensea	3'UTR-opensea	-3.14309	-0.918866	-2.30671	-1.15649	-13.683	-14.2172	5.97e-22	1.65e-36	8.4e-20	2.21e-34	39.5612	72.2036	-0.379527	-0.282729
cg12453687	RELT	5'UTR	shore	5'UTR-shore	-3.81731	-0.713506	-1.06317	-0.800461	-13.6829	-15.059	5.97e-22	7.68e-40	8.4e-20	1.31e-37	39.5607	79.8117	-0.568697	-0.317926
cg16045223	MDFIC	TSS1500	shore	TSS1500-shore	-3.25482	-0.596409	-0.0456023	-0.382943	-13.6829	-15.2152	5.97e-22	1.83e-40	8.4e-20	3.27e-38	39.5608	81.2338	-0.540868	-0.339407
cg20085953	RNF168	Body	shelf	Body-shelf	-4.3848	-0.762009	-0.397739	-0.735088	-13.6816	-15.9267	6e-22	2.58e-43	8.44e-20	5.83e-41	39.5556	87.7464	-0.691831	-0.394812
cg00688311		IGR	opensea	IGR-opensea	-2.10016	-0.530188	-1.81561	-0.838693	-13.6813	-10.7159	6.01e-22	2.35e-23	8.44e-20	1.39e-21	39.5545	42.1935	-0.28755	-0.220249
cg02329670	PTCHD2	5'UTR	opensea	5'UTR-opensea	-3.12715	-0.88474	-0.777139	-0.658196	-13.6814	-12.9476	6.01e-22	1.38e-31	8.44e-20	1.35e-29	39.5548	60.9614	-0.530398	-0.453633
cg20767344	BAIAP3	3'UTR	shore	3'UTR-shore	-4.83495	-1.14138	-1.33209	-1.12989	-13.6809	-16.0022	6.02e-22	1.28e-43	8.45e-20	2.98e-41	39.5531	88.4404	-0.685739	-0.379015
cg01439754	MACROD2	TSS200	island	TSS200-island	-3.38294	-0.852082	-1.33481	-0.912009	-13.6791	-13.8681	6.06e-22	3.84e-35	8.5e-20	4.67e-33	39.5458	69.0808	-0.525355	-0.360433
cg24866700	PAPD5	Body	opensea	Body-opensea	-2.41963	-0.631834	-1.48117	-0.681219	-13.6791	-9.71703	6.06e-22	6.52e-20	8.5e-20	3.06e-18	39.546	34.3585	-0.3965	-0.316608
cg03001863	C14orf4	TSS1500	shore	TSS1500-shore	-3.39786	-0.780642	-0.545093	-0.663465	-13.6788	-15.4474	6.07e-22	2.16e-41	8.5e-20	4.18e-39	39.5448	83.3535	-0.543275	-0.385245
cg04915788	OR12D3	1stExon	opensea	1stExon-opensea	-4.93405	-1.11374	-0.528298	-0.866281	-13.6787	-13.2152	6.07e-22	1.3e-32	8.5e-20	1.35e-30	39.5446	63.303	-0.694679	-0.529292
cg17306339	IRX6	Body	shore	Body-shore	-3.70962	-0.91547	-1.70504	-1.09761	-13.6762	-16.3097	6.13e-22	7.4e-45	8.58e-20	1.93e-42	39.5347	91.2713	-0.520757	-0.295771
cg23720929	GLIPR1	TSS1500	opensea	TSS1500-opensea	-4.3602	-0.92874	0.205047	-0.443284	-13.6762	-14.2652	6.13e-22	1.07e-36	8.58e-20	1.45e-34	39.5348	72.6339	-0.640518	-0.496767
cg19466605	ADCYAP1R1	Body	opensea	Body-opensea	-3.36347	-0.67058	-0.702264	-0.714929	-13.6755	-19.2078	6.15e-22	1.26e-56	8.59e-20	1.18e-53	39.5321	118.155	-0.516636	-0.316302
cg15323840	SEMA3C	Body	opensea	Body-opensea	-3.50653	-0.8119	-0.762255	-0.797758	-13.6745	-17.4057	6.17e-22	2.7e-49	8.63e-20	1.1e-46	39.528	101.411	-0.586084	-0.35473
cg13799263	EPHA6	Body	opensea	Body-opensea	-4.78433	-0.868823	-0.751918	-0.835991	-13.6735	-17.2701	6.19e-22	9.57e-49	8.66e-20	3.7e-46	39.5244	100.154	-0.721325	-0.418817
cg12013258		IGR	shore	IGR-shore	-3.40136	-0.606333	-1.34966	-0.779576	-13.6724	-16.2986	6.22e-22	8.2e-45	8.69e-20	2.13e-42	39.5202	91.1688	-0.488429	-0.243258
cg08738280	C22orf42	TSS200	opensea	TSS200-opensea	-3.9983	-0.924781	-1.17721	-0.970371	-13.6706	-16.083	6.27e-22	6.07e-44	8.75e-20	1.46e-41	39.513	89.1834	-0.609832	-0.355462
cg08861091		IGR	opensea	IGR-opensea	-3.57483	-0.807114	-0.935977	-0.796958	-13.6705	-18.0563	6.27e-22	6.12e-52	8.75e-20	3.26e-49	39.5127	107.452	-0.558685	-0.353283
cg05897122	PSIP1	Body	shore	Body-shore	-3.35451	-0.803698	-2.54075	-1.1725	-13.6701	-13.9742	6.28e-22	1.48e-35	8.76e-20	1.85e-33	39.5111	70.0281	-0.374648	-0.24021
cg05262829	ERGIC1	TSS1500	shore	TSS1500-shore	-3.88122	-0.992587	-1.46553	-1.00648	-13.6697	-19.853	6.29e-22	3.02e-59	8.77e-20	4.32e-56	39.5096	124.144	-0.56688	-0.36164
cg20642630	PCDHGA2	Body	island	Body-island	-3.98312	-1.06538	-0.217212	-0.671332	-13.6691	-13.3173	6.3e-22	5.27e-33	8.78e-20	5.62e-31	39.5073	64.2007	-0.605749	-0.543774
cg06031301		IGR	shore	IGR-shore	-4.16143	-0.882006	-0.876039	-0.867044	-13.6682	-16.9099	6.32e-22	2.77e-47	8.81e-20	9.22e-45	39.5039	96.8166	-0.637748	-0.377983
cg16449219	SETD5	5'UTR	opensea	5'UTR-opensea	-3.84517	-0.727198	-1.4725	-0.936162	-13.6675	-14.3261	6.34e-22	6.15e-37	8.83e-20	8.59e-35	39.5013	73.1813	-0.564097	-0.267449
cg07846061	PRSS45	Body	opensea	Body-opensea	-3.33551	-0.771181	-1.92506	-1.05868	-13.6656	-15.1836	6.39e-22	2.45e-40	8.89e-20	4.33e-38	39.494	80.9455	-0.459383	-0.246027
cg27511824	KIF26B	Body	opensea	Body-opensea	-3.47308	-0.825245	-1.12752	-0.82821	-13.6603	-15.6998	6.52e-22	2.11e-42	9.06e-20	4.41e-40	39.4732	85.6634	-0.558412	-0.357005
cg12752647	EXOC3L2	TSS200	island	TSS200-island	-4.10627	-1.04211	-1.17136	-0.963402	-13.6596	-15.7998	6.54e-22	8.36e-43	9.09e-20	1.81e-40	39.4706	86.581	-0.607823	-0.447668
cg07134930	SDC3	Body	shore	Body-shore	-4.535	-1.08661	0.365495	-0.645069	-13.6593	-11.7662	6.55e-22	3.79e-27	9.09e-20	2.84e-25	39.4695	50.8373	-0.600668	-0.591086
cg04368843		IGR	opensea	IGR-opensea	-2.68242	-0.624859	-1.29706	-0.80965	-13.6568	-16.8817	6.61e-22	3.6e-47	9.18e-20	1.19e-44	39.4596	96.5557	-0.418346	-0.270269
cg14663914	TRMU	Body	shore	Body-shore	-3.00175	-0.847226	-1.11753	-0.772861	-13.6566	-10.3297	6.62e-22	5.29e-22	9.18e-20	2.88e-20	39.4589	39.1159	-0.489844	-0.406515
cg24143221	CMIP	Body	opensea	Body-opensea	-4.17259	-1.08078	-0.759009	-0.900445	-13.6563	-14.9427	6.62e-22	2.23e-39	9.19e-20	3.7e-37	39.458	78.7548	-0.619013	-0.476243
cg14519150		IGR	shore	IGR-shore	-3.78377	-0.968129	-1.07822	-0.934237	-13.6542	-14.8775	6.68e-22	4.05e-39	9.26e-20	6.59e-37	39.4496	78.1628	-0.541826	-0.394562
cg07687398	GALNT6	TSS1500	shore	TSS1500-shore	-3.45518	-0.74411	1.03303	-0.0639929	-13.6534	-10.7297	6.7e-22	2.1e-23	9.29e-20	1.25e-21	39.4465	42.3045	-0.418582	-0.400744
cg06949439	DLGAP2	Body	shore	Body-shore	-3.11038	-0.814381	-1.57959	-0.967809	-13.6528	-22.8212	6.71e-22	3.33e-71	9.3e-20	3.09e-67	39.4444	151.443	-0.446878	-0.281108
cg11075561		IGR	island	IGR-island	-3.468	-0.833426	-1.69536	-0.998959	-13.6501	-13.3732	6.79e-22	3.2e-33	9.38e-20	3.46e-31	39.434	64.6939	-0.496151	-0.293697
cg04347059		IGR	opensea	IGR-opensea	-3.73193	-0.946403	0.30839	-0.439031	-13.6488	-13.1851	6.82e-22	1.7e-32	9.43e-20	1.75e-30	39.429	63.0392	-0.488477	-0.516053
cg02927202	PTPRO	5'UTR	opensea	5'UTR-opensea	-4.04372	-0.860204	-0.00518878	-0.504141	-13.6463	-13.1653	6.89e-22	2.03e-32	9.51e-20	2.08e-30	39.4192	62.865	-0.572601	-0.473007
cg18455405		IGR	opensea	IGR-opensea	-3.4826	-0.736724	-0.733034	-0.782573	-13.6463	-14.2707	6.89e-22	1.01e-36	9.51e-20	1.39e-34	39.419	72.6839	-0.570328	-0.340338
cg00733115		IGR	opensea	IGR-opensea	-3.26152	-0.785504	-1.58642	-0.98052	-13.6438	-18.9804	6.96e-22	1.06e-55	9.6e-20	8.99e-53	39.4095	116.042	-0.489347	-0.279463
cg24501758	TC2N	5'UTR	opensea	5'UTR-opensea	-4.40871	-0.937059	-0.262582	-0.688731	-13.6419	-13.8241	7.01e-22	5.7e-35	9.67e-20	6.85e-33	39.4019	68.6893	-0.596896	-0.463464
cg06754606	LOC285401	TSS1500	opensea	TSS1500-opensea	-3.03958	-0.804774	-0.715171	-0.696572	-13.6415	-13.9118	7.02e-22	2.59e-35	9.68e-20	3.2e-33	39.4005	69.4707	-0.457943	-0.378027
cg24911198		IGR	shore	IGR-shore	-2.90312	-0.700731	-2.13434	-1.08863	-13.6409	-15.1856	7.03e-22	2.4e-40	9.69e-20	4.26e-38	39.3984	80.964	-0.358432	-0.213093
cg19978416		IGR	opensea	IGR-opensea	-3.33506	-0.6801	-1.81305	-1.01931	-13.6406	-11.9408	7.04e-22	8.57e-28	9.7e-20	6.67e-26	39.3973	52.3097	-0.445852	-0.235069
cg00759807	NARFL	Body	shore	Body-shore	-3.07726	-0.75699	-1.33333	-0.855933	-13.6388	-15.5913	7.09e-22	5.74e-42	9.77e-20	1.17e-39	39.39	84.6695	-0.471264	-0.309546
cg20971407	SPEF2	TSS200	island	TSS200-island	-3.4334	-0.802934	-1.33953	-0.943669	-13.6371	-21.4243	7.14e-22	1.32e-65	9.82e-20	4.57e-62	39.3837	138.664	-0.53041	-0.313284
cg17904575	ZCCHC8	TSS1500	shore	TSS1500-shore	-3.58767	-0.873172	-2.05892	-1.07277	-13.6351	-18.0589	7.2e-22	5.96e-52	9.9e-20	3.19e-49	39.3757	107.477	-0.461341	-0.274501
cg26145504	TGM6	Body	shore	Body-shore	-3.16395	-0.70255	-1.76136	-0.994896	-13.6346	-14.5404	7.21e-22	8.77e-38	9.91e-20	1.3e-35	39.3739	75.1124	-0.436043	-0.251139
cg11414610	SNX18	Body	shelf	Body-shelf	-4.81914	-1.14112	-0.148399	-0.640312	-13.6309	-18.0741	7.31e-22	5.17e-52	1e-19	2.8e-49	39.3596	107.618	-0.729345	-0.563766
cg27318635	SORBS3	5'UTR	shore	5'UTR-shore	-5.40282	-1.32218	0.0101444	-0.607142	-13.6308	-11.8016	7.32e-22	2.81e-27	1e-19	2.12e-25	39.3592	51.1354	-0.739293	-0.681479
cg11704631		IGR	opensea	IGR-opensea	-3.23773	-0.866043	-1.7533	-1.03413	-13.6299	-13.566	7.34e-22	5.75e-34	1.01e-19	6.52e-32	39.3558	66.3968	-0.434302	-0.308579
cg20976833	MLN	Body	opensea	Body-opensea	-5.35214	-1.27807	-1.00499	-0.988165	-13.6297	-15.5245	7.35e-22	1.06e-41	1.01e-19	2.11e-39	39.3548	84.0584	-0.759482	-0.530084
cg17658002	CALN1	Body	opensea	Body-opensea	-3.41991	-0.806712	-2.10406	-1.05102	-13.6283	-9.11219	7.39e-22	6.43e-18	1.01e-19	2.6e-16	39.3496	29.8274	-0.457533	-0.280473
cg17467968	GRK7	TSS200	shore	TSS200-shore	-4.28238	-0.959161	-1.8645	-1.13895	-13.6276	-15.4984	7.41e-22	1.35e-41	1.02e-19	2.66e-39	39.347	83.8193	-0.556007	-0.293841
cg02147126	TTC31	TSS1500	shore	TSS1500-shore	-3.04148	-0.864602	-0.339891	-0.521419	-13.6267	-11.6495	7.44e-22	1.02e-26	1.02e-19	7.42e-25	39.3431	49.8592	-0.473428	-0.480953
cg12153480	ISL1	TSS200	island	TSS200-island	-3.69788	-0.795709	-1.98631	-1.00411	-13.6237	-13.513	7.52e-22	9.23e-34	1.03e-19	1.03e-31	39.3318	65.9283	-0.49545	-0.280716
cg27018424	JTB	TSS1500	shore	TSS1500-shore	-3.19622	-0.758012	-2.54673	-1.20478	-13.6222	-13.4241	7.57e-22	2.04e-33	1.04e-19	2.23e-31	39.3257	65.1423	-0.346227	-0.214278
cg26756949		IGR	opensea	IGR-opensea	-3.03575	-0.713843	-0.920654	-0.710379	-13.6219	-17.381	7.58e-22	3.39e-49	1.04e-19	1.37e-46	39.3246	101.183	-0.487273	-0.324586
cg03908676	CTDP1	Body	shore	Body-shore	-4.66082	-1.1627	-1.31166	-0.951608	-13.6218	-14.2477	7.58e-22	1.25e-36	1.04e-19	1.69e-34	39.3243	72.4769	-0.669917	-0.491576
cg04519775	BATF	Body	opensea	Body-opensea	-3.61311	-0.867598	-1.47075	-0.946501	-13.6208	-13.3797	7.61e-22	3.03e-33	1.04e-19	3.28e-31	39.3205	64.7507	-0.518628	-0.345309
cg09609051		IGR	island	IGR-island	-3.94833	-0.881227	-1.11346	-0.860378	-13.6185	-15.9874	7.68e-22	1.47e-43	1.05e-19	3.4e-41	39.3115	88.304	-0.576188	-0.369391
cg14948822	TRIM29	Body	opensea	Body-opensea	-4.10273	-0.891512	-0.854173	-0.888575	-13.6172	-16.6735	7.72e-22	2.51e-46	1.05e-19	7.54e-44	39.3064	94.6297	-0.636453	-0.386686
cg22489204		IGR	shelf	IGR-shelf	-4.49296	-0.957262	-1.43184	-1.03894	-13.6147	-16.6257	7.79e-22	3.91e-46	1.06e-19	1.15e-43	39.2969	94.1879	-0.631876	-0.362405
cg25661397	ZBTB45	Body	shore	Body-shore	-2.83831	-0.595803	0.443852	-0.18283	-13.6148	-8.69234	7.79e-22	1.4e-16	1.06e-19	5.12e-15	39.2973	26.7875	-0.398941	-0.350905
cg22383924	FGG	TSS1500	opensea	TSS1500-opensea	-3.32736	-0.81988	-1.62874	-1.0327	-13.6146	-17.9998	7.79e-22	1.04e-51	1.06e-19	5.39e-49	39.2965	106.928	-0.502002	-0.271477
cg17841267	HOXB3	5'UTR	opensea	5'UTR-opensea	-3.29573	-0.750964	-1.0962	-0.78101	-13.6138	-22.0995	7.82e-22	2.56e-68	1.07e-19	1.41e-64	39.2935	144.859	-0.534804	-0.313778
cg24706992	NRARP	TSS1500	shore	TSS1500-shore	-3.47305	-0.782442	-0.886176	-0.771901	-13.6116	-16.7529	7.89e-22	1.2e-46	1.07e-19	3.71e-44	39.2849	95.364	-0.56316	-0.351016
cg07368857	PLAGL1	TSS1500	shore	TSS1500-shore	-3.64619	-0.872364	-2.18622	-1.14165	-13.6099	-16.3341	7.94e-22	5.9e-45	1.08e-19	1.55e-42	39.2784	91.4962	-0.459277	-0.254627
cg05279387		IGR	shelf	IGR-shelf	-3.87702	-0.944475	-1.52608	-1.08029	-13.6095	-15.922	7.95e-22	2.7e-43	1.08e-19	6.06e-41	39.2767	87.703	-0.574345	-0.32286
cg10876003		IGR	shore	IGR-shore	-3.01618	-0.7377	-2.04473	-1.07379	-13.6093	-15.1335	7.96e-22	3.88e-40	1.08e-19	6.76e-38	39.2761	80.4889	-0.405609	-0.226407
cg02953144	A2BP1	5'UTR	opensea	5'UTR-opensea	-3.64626	-0.744985	-1.66709	-0.985935	-13.6086	-15.3046	7.98e-22	8.06e-41	1.08e-19	1.48e-38	39.2731	82.0488	-0.5071	-0.246353
cg27284034		IGR	opensea	IGR-opensea	-4.11872	-0.886342	-1.55195	-1.11513	-13.6086	-14.8878	7.98e-22	3.68e-39	1.08e-19	6.03e-37	39.2731	78.2564	-0.591853	-0.286188
cg00453735	BCL6	TSS1500	shelf	TSS1500-shelf	-4.53527	-0.903952	0.33273	-0.443511	-13.6079	-9.84294	8e-22	2.46e-20	1.09e-19	1.19e-18	39.2705	35.323	-0.622227	-0.520564
cg05344293	FAM178B	5'UTR	shelf	5'UTR-shelf	-3.05644	-0.718158	-1.33466	-0.688995	-13.6071	-8.82424	8.03e-22	5.38e-17	1.09e-19	2.03e-15	39.2672	27.7327	-0.446504	-0.356371
cg16697896		IGR	opensea	IGR-opensea	-5.47983	-1.3044	0.575333	-0.607203	-13.6067	-16.4327	8.04e-22	2.36e-45	1.09e-19	6.45e-43	39.2659	92.4062	-0.712036	-0.642981
cg26712743		IGR	opensea	IGR-opensea	-3.48485	-0.758327	-1.80452	-1.09208	-13.6061	-19.1846	8.06e-22	1.57e-56	1.09e-19	1.45e-53	39.2637	117.94	-0.490949	-0.254658
cg23645210		IGR	opensea	IGR-opensea	-3.15857	-0.885601	1.04393	-0.122539	-13.6025	-10.3895	8.17e-22	3.28e-22	1.11e-19	1.81e-20	39.2497	39.5884	-0.396005	-0.430692
cg00639656		IGR	shelf	IGR-shelf	-2.68435	-0.616796	-0.741038	-0.566316	-13.6019	-12.0972	8.19e-22	2.25e-28	1.11e-19	1.82e-26	39.2473	53.6353	-0.436822	-0.313518
cg00981250	SH3TC2	Body	opensea	Body-opensea	-5.29447	-1.16592	1.04725	-0.370548	-13.6015	-11.754	8.2e-22	4.2e-27	1.11e-19	3.14e-25	39.2458	50.7353	-0.625647	-0.585737
cg00663068		IGR	opensea	IGR-opensea	-3.22539	-0.714121	0.354159	-0.271783	-13.5954	-13.1417	8.4e-22	2.5e-32	1.14e-19	2.55e-30	39.2222	62.6585	-0.478728	-0.397066
cg00074771		IGR	opensea	IGR-opensea	-3.63798	-0.762715	-0.883407	-0.618897	-13.5947	-13.6982	8.43e-22	1.76e-34	1.14e-19	2.06e-32	39.2192	67.5695	-0.551392	-0.397813
cg24033742	TPI1	TSS1500	shore	TSS1500-shore	-4.74004	-1.42863	1.42526	-0.381094	-13.5947	-10.9174	8.42e-22	4.53e-24	1.14e-19	2.8e-22	39.2194	43.8226	-0.514167	-0.673229
cg09373727		IGR	shore	IGR-shore	-3.84961	-0.939626	-1.54847	-1.0809	-13.5942	-14.8745	8.44e-22	4.16e-39	1.14e-19	6.76e-37	39.2175	78.1356	-0.555373	-0.329178
cg08815110	ATP6V0C	Body	shore	Body-shore	-3.93789	-0.826021	-1.19319	-0.903025	-13.5935	-14.9774	8.47e-22	1.62e-39	1.14e-19	2.71e-37	39.2146	79.0699	-0.577915	-0.344482
cg02636177	C1QTNF7	Body	opensea	Body-opensea	-3.60941	-0.728823	-1.00305	-0.799931	-13.593	-13.7374	8.48e-22	1.24e-34	1.14e-19	1.46e-32	39.2126	67.9177	-0.580459	-0.312243
cg22082015		IGR	shore	IGR-shore	-4.11326	-0.940026	-1.97243	-1.15918	-13.593	-15.6662	8.48e-22	2.87e-42	1.14e-19	5.95e-40	39.2127	85.3558	-0.522343	-0.280138
cg12562132	RBM4	Body	shore	Body-shore	-3.61145	-0.910323	-0.395063	-0.654817	-13.5925	-13.3368	8.5e-22	4.43e-33	1.15e-19	4.75e-31	39.2108	64.3731	-0.575958	-0.474074
cg26562462		IGR	opensea	IGR-opensea	-3.03086	-0.708533	-0.966029	-0.540075	-13.5926	-17.1797	8.49e-22	2.23e-48	1.15e-19	8.25e-46	39.2111	99.3152	-0.484117	-0.350294
cg03062944	CEP250	Body	opensea	Body-opensea	-3.90198	-1.00045	-1.39856	-0.990827	-13.5918	-16.3967	8.52e-22	3.29e-45	1.15e-19	8.88e-43	39.2083	92.0737	-0.574604	-0.384001
cg18696237	APOL3	5'UTR	opensea	5'UTR-opensea	-3.64145	-0.863501	-1.23332	-0.949878	-13.5908	-17.8344	8.55e-22	4.88e-51	1.15e-19	2.34e-48	39.2043	105.391	-0.553162	-0.323318
cg25722041		IGR	shore	IGR-shore	-4.40986	-1.05367	-0.591074	-0.817372	-13.5896	-18.8332	8.59e-22	4.22e-55	1.16e-19	3.33e-52	39.1998	114.675	-0.659819	-0.49232
cg09714789	C7orf50	TSS1500	shore	TSS1500-shore	-3.51354	-0.817752	-1.14138	-0.812199	-13.5849	-17.7876	8.75e-22	7.57e-51	1.18e-19	3.55e-48	39.1813	104.956	-0.549769	-0.347825
cg20588285	SBF1	Body	shelf	Body-shelf	-3.60431	-0.896715	-1.42136	-1.04152	-13.5825	-18.3732	8.83e-22	3.14e-53	1.19e-19	1.95e-50	39.1722	110.398	-0.539141	-0.314134
cg19293468	BCL11A	Body	opensea	Body-opensea	-3.25923	-0.761615	-1.51308	-0.894184	-13.5817	-17.6932	8.86e-22	1.83e-50	1.19e-19	8.21e-48	39.1692	104.079	-0.485123	-0.276746
cg16362140	RASAL1	Body	shelf	Body-shelf	-4.11718	-0.891154	0.235442	-0.416453	-13.5815	-9.37354	8.87e-22	9.03e-19	1.19e-19	3.91e-17	39.1682	31.764	-0.602453	-0.541257
cg23523388	ADAP1	Body	shore	Body-shore	-4.66902	-1.10859	0.431039	-0.594941	-13.5815	-14.0461	8.87e-22	7.73e-36	1.19e-19	9.88e-34	39.1683	70.6707	-0.64838	-0.567652
cg03483314	AFG3L1	Body	shore	Body-shore	-3.7523	-1.00152	-0.455663	-0.755252	-13.5811	-11.8135	8.88e-22	2.54e-27	1.19e-19	1.92e-25	39.1668	51.2356	-0.589207	-0.504719
cg00780520	MFHAS1	Body	shelf	Body-shelf	-4.1339	-0.942411	-1.0258	-0.970628	-13.5809	-17.9538	8.89e-22	1.6e-51	1.19e-19	8.12e-49	39.166	106.5	-0.640194	-0.366641
cg09613192	CD209	Body	opensea	Body-opensea	-4.03808	-1.04825	-0.571058	-0.709193	-13.581	-13.0343	8.89e-22	6.45e-32	1.19e-19	6.43e-30	39.1662	61.7182	-0.598238	-0.528546
cg02932780	ITPK1	Body	opensea	Body-opensea	-3.17617	-0.80773	-1.6384	-0.918232	-13.5798	-11.2922	8.93e-22	2.04e-25	1.2e-19	1.37e-23	39.1616	46.8902	-0.460893	-0.329915
cg16248926		IGR	island	IGR-island	-3.91142	-0.827552	-1.27338	-0.950629	-13.5783	-16.5333	8.98e-22	9.25e-46	1.2e-19	2.62e-43	39.156	93.3346	-0.570631	-0.316141
cg19506253	SLC5A6	TSS1500	shore	TSS1500-shore	-4.17445	-0.846316	-1.85377	-1.01149	-13.5774	-14.682	9.01e-22	2.41e-38	1.21e-19	3.72e-36	39.1522	76.3916	-0.540928	-0.313378
cg01649611		IGR	opensea	IGR-opensea	-3.24549	-0.816711	-1.93819	-0.995842	-13.5756	-13.5768	9.08e-22	5.22e-34	1.21e-19	5.94e-32	39.1453	66.4929	-0.473266	-0.322256
cg11844042	KLHL30	5'UTR	shore	5'UTR-shore	-4.38791	-0.960599	-0.314978	-0.651695	-13.5741	-9.36255	9.13e-22	9.81e-19	1.22e-19	4.24e-17	39.1396	31.6819	-0.633472	-0.552802
cg15995125		IGR	opensea	IGR-opensea	-2.17743	-0.542588	-1.65508	-0.741752	-13.5727	-9.02747	9.18e-22	1.21e-17	1.23e-19	4.78e-16	39.134	29.2067	-0.314926	-0.250639
cg21529807	LOC100144604	TSS1500	opensea	TSS1500-opensea	-2.86663	-0.708296	-1.74616	-0.940467	-13.5718	-13.4363	9.21e-22	1.83e-33	1.23e-19	2.01e-31	39.1304	65.2498	-0.407327	-0.260418
cg16947025		IGR	shore	IGR-shore	-3.82068	-0.894902	-0.187955	-0.657626	-13.5693	-12.5392	9.3e-22	4.93e-30	1.24e-19	4.39e-28	39.1208	57.4198	-0.53824	-0.4623
cg13320146	MED13L	Body	opensea	Body-opensea	-4.69423	-1.25987	-0.990785	-0.995704	-13.5688	-14.4213	9.32e-22	2.59e-37	1.24e-19	3.71e-35	39.119	74.0383	-0.68169	-0.518096
cg10708271	KCNK3	Body	opensea	Body-opensea	-3.98528	-0.881268	-1.66973	-0.960942	-13.568	-15.1335	9.35e-22	3.88e-40	1.25e-19	6.76e-38	39.1158	80.4893	-0.519713	-0.339361
cg17965737	CNNM4	Body	opensea	Body-opensea	-4.44976	-0.861296	-1.08681	-0.879767	-13.5669	-14.5315	9.39e-22	9.51e-38	1.25e-19	1.4e-35	39.1115	75.0316	-0.644416	-0.373022
cg26105232	HOXB3	5'UTR	island	5'UTR-island	-3.14577	-0.754738	-1.25597	-0.749952	-13.5668	-11.2118	9.4e-22	3.99e-25	1.25e-19	2.64e-23	39.1111	46.2283	-0.506656	-0.38441
cg16694293		IGR	opensea	IGR-opensea	-2.88923	-0.738966	-1.08241	-0.826354	-13.566	-13.1485	9.42e-22	2.35e-32	1.26e-19	2.41e-30	39.1083	62.7178	-0.448851	-0.314921
cg07268332		IGR	island	IGR-island	-3.80697	-0.841309	-1.61559	-0.953179	-13.5645	-10.1528	9.48e-22	2.16e-21	1.26e-19	1.13e-19	39.1024	37.726	-0.529535	-0.344013
cg13941801	STYX	Body	opensea	Body-opensea	-3.98401	-0.862944	-1.18084	-0.94995	-13.5591	-12.9196	9.68e-22	1.77e-31	1.29e-19	1.72e-29	39.0814	60.7171	-0.585156	-0.341594
cg13501527		IGR	shore	IGR-shore	-3.22667	-0.854138	-1.55287	-1.00405	-13.559	-15.694	9.68e-22	2.22e-42	1.29e-19	4.64e-40	39.081	85.6105	-0.470687	-0.298327
cg12748948		IGR	opensea	IGR-opensea	-3.52585	-0.669727	-1.9775	-1.00717	-13.5585	-10.0511	9.7e-22	4.81e-21	1.29e-19	2.46e-19	39.0791	36.9329	-0.43347	-0.254734
cg14571539	HMX3	Body	island	Body-island	-3.16294	-0.643248	-1.62232	-0.822722	-13.5575	-10.8064	9.74e-22	1.12e-23	1.3e-19	6.78e-22	39.0752	42.9237	-0.451854	-0.268851
cg14285539		IGR	shelf	IGR-shelf	-3.73616	-0.946787	-0.535193	-0.730287	-13.557	-17.2666	9.76e-22	9.9e-49	1.3e-19	3.82e-46	39.0731	100.121	-0.613154	-0.447631
cg20320283	NUP210	Body	shore	Body-shore	-2.97298	-0.721211	-1.38325	-0.849793	-13.557	-11.3107	9.76e-22	1.75e-25	1.3e-19	1.18e-23	39.0731	47.0427	-0.468217	-0.317854
cg18259342	NAA30	Body	shore	Body-shore	-2.49992	-0.556143	-2.09677	-0.901843	-13.5537	-8.51661	9.89e-22	4.97e-16	1.31e-19	1.73e-14	39.0605	25.5424	-0.318829	-0.221384
cg00622166	RCCD1	TSS1500	shore	TSS1500-shore	-2.7125	-0.689078	-2.06374	-1.05391	-13.5531	-15.7593	9.91e-22	1.22e-42	1.31e-19	2.6e-40	39.0583	86.209	-0.3336	-0.21055
cg14094347		IGR	opensea	IGR-opensea	-3.72921	-0.772326	-1.1123	-0.791936	-13.5521	-18.7151	9.95e-22	1.28e-54	1.32e-19	9.35e-52	39.0543	113.577	-0.567799	-0.346296
cg04216051		IGR	opensea	IGR-opensea	-3.7533	-0.964504	-0.530374	-0.677239	-13.5519	-9.83772	9.96e-22	2.56e-20	1.32e-19	1.24e-18	39.0534	35.2828	-0.563067	-0.505179
cg06751322	HIPK4	Body	island	Body-island	-4.85465	-1.14939	1.02304	-0.337501	-13.5507	-10.4599	1e-21	1.86e-22	1.33e-19	1.05e-20	39.0487	40.1468	-0.548591	-0.547766
cg00071051	GATA4	3'UTR	opensea	3'UTR-opensea	-3.08446	-0.748036	-0.648665	-0.63038	-13.5479	-10.6386	1.01e-21	4.41e-23	1.34e-19	2.56e-21	39.038	41.5728	-0.486468	-0.401817
cg07589273	CCR6	5'UTR	opensea	5'UTR-opensea	-4.0663	-0.898424	-0.104617	-0.52261	-13.5472	-14.4343	1.01e-21	2.3e-37	1.34e-19	3.31e-35	39.0351	74.1556	-0.625001	-0.468399
cg26189021	TMEM79	TSS1500	opensea	TSS1500-opensea	-3.17662	-0.729982	-1.00395	-0.743752	-13.5471	-10.745	1.01e-21	1.86e-23	1.34e-19	1.1e-21	39.0348	42.428	-0.493413	-0.334093
cg11285284		IGR	shelf	IGR-shelf	-2.26524	-0.610091	-1.43963	-0.73557	-13.5459	-10.5846	1.02e-21	6.82e-23	1.35e-19	3.92e-21	39.03	41.1411	-0.349112	-0.29389
cg09686308	PATL2	TSS200	opensea	TSS200-opensea	-3.92161	-0.971699	-0.861002	-0.707683	-13.5451	-14.1305	1.02e-21	3.61e-36	1.35e-19	4.72e-34	39.0272	71.4261	-0.620316	-0.500793
cg14160419	THADA	Body	opensea	Body-opensea	-3.53835	-0.815802	-1.219	-0.824435	-13.5414	-14.4673	1.04e-21	1.71e-37	1.37e-19	2.47e-35	39.0126	74.4527	-0.534983	-0.333093
cg06457408	APPL2	Body	shelf	Body-shelf	-3.35125	-0.913988	-1.14727	-0.896198	-13.5412	-15.6494	1.04e-21	3.36e-42	1.37e-19	6.93e-40	39.012	85.2017	-0.519434	-0.376402
cg17271585	YPEL2	Body	opensea	Body-opensea	-3.31019	-0.776903	-1.41698	-0.942433	-13.5408	-15.1492	1.04e-21	3.36e-40	1.37e-19	5.89e-38	39.0102	80.6327	-0.507524	-0.308497
cg24655262		IGR	shore	IGR-shore	-3.06448	-0.806848	-1.20829	-0.745155	-13.5379	-9.77489	1.05e-21	4.17e-20	1.39e-19	1.98e-18	38.999	34.8008	-0.460874	-0.382691
cg18266458	ART3	5'UTR	opensea	5'UTR-opensea	-4.92051	-1.24851	0.549517	-0.632196	-13.5365	-11.8409	1.06e-21	2.01e-27	1.39e-19	1.53e-25	38.9938	51.4658	-0.618487	-0.6394
cg22501243	PAPLN	Body	shelf	Body-shelf	-4.11518	-1.13264	1.53907	-0.171689	-13.5354	-11.246	1.06e-21	3e-25	1.4e-19	2e-23	38.9893	46.5091	-0.46482	-0.488038
cg00229387		IGR	island	IGR-island	-2.79267	-0.756769	-2.27329	-1.11342	-13.5341	-16.658	1.07e-21	2.89e-46	1.41e-19	8.6e-44	38.9845	94.4868	-0.347512	-0.215702
cg18748062	C6orf48	5'UTR	shelf	5'UTR-shelf	-4.54806	-0.95842	0.462867	-0.45248	-13.5337	-11.6308	1.07e-21	1.19e-26	1.41e-19	8.66e-25	38.9827	49.7026	-0.628611	-0.514883
cg16373880		IGR	opensea	IGR-opensea	-4.53119	-1.08471	0.633446	-0.444238	-13.5306	-11.0062	1.08e-21	2.19e-24	1.42e-19	1.38e-22	38.9706	44.5449	-0.587867	-0.598897
cg00025211	IQSEC1	Body	shore	Body-shore	-2.42179	-0.600559	-2.14717	-0.951979	-13.5304	-11.4967	1.08e-21	3.69e-26	1.42e-19	2.6e-24	38.9701	48.584	-0.297175	-0.214157
cg18134411	HIBADH	TSS1500	shore	TSS1500-shore	-3.33126	-0.778587	0.962945	-0.133908	-13.5237	-11.096	1.11e-21	1.04e-24	1.46e-19	6.71e-23	38.9438	45.2784	-0.429832	-0.376428
cg06301399	AFTPH	5'UTR	shelf	5'UTR-shelf	-3.16686	-0.681586	-1.45496	-0.869011	-13.5229	-15.0953	1.12e-21	5.51e-40	1.47e-19	9.48e-38	38.9407	80.1412	-0.470824	-0.263369
cg26278151	CIB1	Body	shore	Body-shore	-1.98164	-0.467336	-0.6547	-0.374322	-13.5221	-15.4176	1.12e-21	2.85e-41	1.47e-19	5.45e-39	38.9379	83.0812	-0.342806	-0.276164
cg06263887		IGR	opensea	IGR-opensea	-2.47954	-0.656098	-0.732021	-0.485895	-13.5203	-10.4944	1.13e-21	1.41e-22	1.48e-19	7.97e-21	38.9309	40.4213	-0.434715	-0.379255
cg03257107	FSTL4	5'UTR	shore	5'UTR-shore	-4.92986	-1.34135	1.32284	-0.358131	-13.5201	-12.5006	1.13e-21	6.9e-30	1.48e-19	6.07e-28	38.9299	57.0875	-0.526684	-0.667039
cg09005125		IGR	opensea	IGR-opensea	-4.34339	-0.860933	-0.461002	-0.699696	-13.516	-11.9496	1.15e-21	7.96e-28	1.5e-19	6.21e-26	38.9141	52.3838	-0.685899	-0.412141
cg22973515	CLDN14	5'UTR	opensea	5'UTR-opensea	-4.76242	-0.865405	0.703587	-0.366115	-13.5157	-8.50483	1.15e-21	5.4e-16	1.5e-19	1.88e-14	38.9129	25.4595	-0.517953	-0.493494
cg21928095	CLPS	5'UTR	opensea	5'UTR-opensea	-2.33021	-0.574983	-1.4433	-0.722293	-13.5147	-9.52968	1.15e-21	2.75e-19	1.51e-19	1.24e-17	38.9089	32.9366	-0.371858	-0.256605
cg00370173	TMEM90A	5'UTR	shore	5'UTR-shore	-2.75937	-0.595706	-0.00647649	-0.4317	-13.5144	-12.3828	1.15e-21	1.92e-29	1.51e-19	1.65e-27	38.908	56.0747	-0.450512	-0.341227
cg03191504	C20orf71	TSS1500	opensea	TSS1500-opensea	-4.72448	-1.22611	-0.918035	-0.823112	-13.5141	-13.6752	1.15e-21	2.17e-34	1.51e-19	2.51e-32	38.9065	67.3653	-0.698311	-0.56663
cg00318543	TAP1	Body	shore	Body-shore	-5.10357	-1.12462	-1.13969	-1.05935	-13.513	-16.7786	1.16e-21	9.41e-47	1.52e-19	2.96e-44	38.9023	95.6015	-0.714665	-0.421596
cg13282971	FHDC1	Body	shore	Body-shore	-3.86677	-0.714744	-1.69853	-0.954618	-13.5119	-20.5801	1.16e-21	3.4e-62	1.52e-19	7.48e-59	38.8979	130.878	-0.544637	-0.256896
cg05046272		IGR	opensea	IGR-opensea	-3.34291	-0.730026	-0.962332	-0.604724	-13.5076	-14.7104	1.18e-21	1.86e-38	1.55e-19	2.9e-36	38.8814	76.6481	-0.531829	-0.361339
cg02283238	SMAD6	Body	opensea	Body-opensea	-4.25888	-1.0125	-1.96489	-1.21093	-13.5064	-16.076	1.19e-21	6.48e-44	1.55e-19	1.55e-41	38.8766	89.1187	-0.559973	-0.325781
cg13491139	ANK1	TSS200	opensea	TSS200-opensea	-3.78429	-0.923815	-0.639733	-0.661541	-13.5056	-15.9416	1.19e-21	2.25e-43	1.56e-19	5.1e-41	38.8736	87.8835	-0.594608	-0.434148
cg17717866	SALL1	Body	opensea	Body-opensea	-3.85697	-0.897301	-1.25812	-0.967265	-13.5055	-17.7609	1.19e-21	9.71e-51	1.56e-19	4.48e-48	38.8732	104.709	-0.555126	-0.359003
cg19240569	TCAP	Body	shore	Body-shore	-3.65414	-0.954404	-1.74559	-1.1062	-13.5051	-21.5588	1.2e-21	3.8e-66	1.56e-19	1.43e-62	38.8718	139.9	-0.508072	-0.320708
cg02821464	SNCA	3'UTR	opensea	3'UTR-opensea	-3.76378	-0.910363	-0.881035	-0.847963	-13.5044	-18.4495	1.2e-21	1.54e-53	1.56e-19	9.84e-51	38.8691	111.108	-0.569585	-0.377431
cg18436709	SPN	Body	island	Body-island	-5.20805	-1.2455	-0.264832	-0.738263	-13.5034	-14.4818	1.2e-21	1.5e-37	1.57e-19	2.17e-35	38.8652	74.5832	-0.737943	-0.604758
cg22788953	NOP16	TSS1500	shore	TSS1500-shore	-4.99205	-1.26768	-0.379145	-0.707408	-13.5031	-12.6759	1.21e-21	1.5e-30	1.57e-19	1.38e-28	38.8638	58.6001	-0.731984	-0.629043
cg00488514	IGFBP7	Body	opensea	Body-opensea	-4.04475	-0.961683	-1.3521	-1.02177	-13.5026	-19.0321	1.21e-21	6.55e-56	1.57e-19	5.64e-53	38.8621	116.523	-0.577038	-0.359442
cg24509815		IGR	shelf	IGR-shelf	-2.9014	-0.695269	-1.17067	-0.719542	-13.5025	-12.7781	1.21e-21	6.13e-31	1.57e-19	5.78e-29	38.8617	59.4861	-0.469666	-0.321758
cg23933289	DCD	TSS1500	opensea	TSS1500-opensea	-4.42759	-0.996813	-0.532004	-0.816691	-13.4983	-12.7221	1.23e-21	1e-30	1.6e-19	9.29e-29	38.8451	59.0007	-0.653593	-0.468102
cg05143420	C16orf93	Body	shore	Body-shore	-4.20905	-0.993187	-0.0631133	-0.659139	-13.498	-11.9344	1.23e-21	9.06e-28	1.6e-19	7.03e-26	38.8441	52.2555	-0.604137	-0.531947
cg14286292	SDK2	Body	opensea	Body-opensea	-2.7436	-0.621913	-1.56034	-0.816987	-13.496	-12.087	1.24e-21	2.46e-28	1.61e-19	1.98e-26	38.8364	53.5485	-0.407937	-0.258534
cg05220083		IGR	shelf	IGR-shelf	-5.05323	-1.14991	-0.137074	-0.56283	-13.4956	-11.2124	1.24e-21	3.97e-25	1.61e-19	2.63e-23	38.8349	46.2331	-0.729574	-0.620814
cg03625292		IGR	shore	IGR-shore	-3.45662	-0.613174	-0.608025	-0.637407	-13.494	-16.4367	1.25e-21	2.27e-45	1.62e-19	6.23e-43	38.8286	92.4427	-0.569264	-0.300305
cg21188731	ZNF217	1stExon	island	1stExon-island	-3.17345	-0.709951	-0.423414	-0.57435	-13.494	-10.4302	1.25e-21	2.37e-22	1.62e-19	1.32e-20	38.8284	39.9112	-0.484265	-0.389655
cg02816525	KCNQ1	Body	opensea	Body-opensea	-4.72465	-1.40368	-0.145376	-0.766897	-13.4913	-15.4357	1.26e-21	2.41e-41	1.64e-19	4.64e-39	38.818	83.2461	-0.669965	-0.675797
cg00323842	OR1L3	1stExon	opensea	1stExon-opensea	-4.67223	-1.06883	-0.535674	-0.761343	-13.49	-11.1732	1.27e-21	5.5e-25	1.64e-19	3.6e-23	38.8132	45.9104	-0.723954	-0.567531
cg10137010	BTBD1	Body	shore	Body-shore	-3.43217	-0.868829	-1.58206	-1.06357	-13.4894	-14.4256	1.27e-21	2.49e-37	1.65e-19	3.57e-35	38.8107	74.077	-0.487172	-0.285885
cg26204039	GSC	TSS1500	shore	TSS1500-shore	-3.5364	-0.626243	-1.00428	-0.698022	-13.4891	-16.7048	1.27e-21	1.87e-46	1.65e-19	5.71e-44	38.8096	94.919	-0.539224	-0.28832
cg05170183		IGR	island	IGR-island	-4.6442	-1.03601	-0.888323	-0.964202	-13.4887	-19.7831	1.28e-21	5.79e-59	1.65e-19	7.79e-56	38.808	123.496	-0.681194	-0.416808
cg02941385	MYCBPAP	Body	shelf	Body-shelf	-4.48295	-1.01851	-0.112727	-0.752681	-13.4885	-15.3338	1.28e-21	6.16e-41	1.65e-19	1.14e-38	38.8073	82.3151	-0.681268	-0.515578
cg06285909		IGR	opensea	IGR-opensea	-5.13685	-1.28203	-0.535984	-0.783485	-13.4883	-12.6842	1.28e-21	1.39e-30	1.65e-19	1.28e-28	38.8063	58.6719	-0.743882	-0.635857
cg18782488	N4BP1	Body	opensea	Body-opensea	-4.4223	-0.907878	-1.65699	-1.05549	-13.4882	-13.7172	1.28e-21	1.49e-34	1.65e-19	1.74e-32	38.8059	67.7383	-0.60538	-0.32077
cg24707200		IGR	opensea	IGR-opensea	-2.04662	-0.550843	-1.59023	-0.74093	-13.4875	-13.9723	1.28e-21	1.5e-35	1.66e-19	1.88e-33	38.8032	70.011	-0.311483	-0.244346
cg19422205	SLC35F4	TSS1500	opensea	TSS1500-opensea	-4.03544	-0.988786	2.42365	0.142151	-13.4861	-12.0857	1.29e-21	2.48e-28	1.66e-19	2e-26	38.7976	53.538	-0.318648	-0.346246
cg22388471		IGR	shore	IGR-shore	-3.37334	-0.806637	-0.625762	-0.732039	-13.4857	-14.5729	1.29e-21	6.53e-38	1.67e-19	9.75e-36	38.7964	75.4051	-0.526257	-0.366445
cg06013895	FBLN7	Body	island	Body-island	-3.93654	-0.750817	-0.306595	-0.644404	-13.485	-14.9812	1.29e-21	1.57e-39	1.67e-19	2.62e-37	38.7935	79.1042	-0.62408	-0.374334
cg06909254	HBA1	TSS1500	shore	TSS1500-shore	-3.81217	-0.925858	-1.25912	-0.989221	-13.4845	-18.651	1.3e-21	2.33e-54	1.67e-19	1.64e-51	38.7916	112.981	-0.582245	-0.34818
cg10315334		IGR	shelf	IGR-shelf	-3.73609	-0.960077	-1.66077	-1.08298	-13.4829	-19.3425	1.3e-21	3.58e-57	1.68e-19	3.66e-54	38.7853	119.406	-0.535018	-0.328466
cg19123356	KLHL6	Body	opensea	Body-opensea	-3.95341	-1.20846	-1.30494	-0.888703	-13.4825	-13.8786	1.31e-21	3.49e-35	1.68e-19	4.26e-33	38.7836	69.1749	-0.590141	-0.542158
cg00404280	BAALC	Body	opensea	Body-opensea	-2.34286	-0.625644	-1.52285	-0.796947	-13.4809	-17.2636	1.32e-21	1.02e-48	1.69e-19	3.92e-46	38.7774	100.093	-0.350366	-0.266521
cg24728698	ENGASE	Body	opensea	Body-opensea	-3.092	-0.542512	-1.4391	-0.754919	-13.4806	-14.7941	1.32e-21	8.68e-39	1.7e-19	1.38e-36	38.7762	77.4066	-0.432578	-0.224101
cg26876834	NIN	TSS1500	shore	TSS1500-shore	-3.38695	-0.774726	-1.27661	-0.85147	-13.4801	-13.832	1.32e-21	5.31e-35	1.7e-19	6.4e-33	38.7745	68.759	-0.522406	-0.320806
cg27666046		IGR	opensea	IGR-opensea	-3.28677	-0.860793	-1.70827	-0.979069	-13.4797	-21.485	1.32e-21	7.53e-66	1.7e-19	2.73e-62	38.773	139.222	-0.47778	-0.295437
cg19645639		IGR	opensea	IGR-opensea	-3.21022	-0.79794	-1.82977	-0.991748	-13.4791	-15.5936	1.32e-21	5.62e-42	1.7e-19	1.14e-39	38.7707	84.6912	-0.453085	-0.322255
cg03788239	PCBP3	Body	shelf	Body-shelf	-3.4619	-0.853168	-1.62657	-1.04357	-13.4783	-19.6244	1.33e-21	2.56e-58	1.71e-19	3.12e-55	38.7676	122.024	-0.50427	-0.291693
cg25589070	FLRT2	1stExon	island	1stExon-island	-4.81748	-1.0822	-0.356581	-0.746488	-13.4783	-19.3655	1.33e-21	2.88e-57	1.71e-19	3.02e-54	38.7674	119.62	-0.728516	-0.481733
cg03169242	ZDHHC14	Body	island	Body-island	-3.24367	-0.719148	-1.22048	-0.851058	-13.4766	-17.7917	1.34e-21	7.28e-51	1.72e-19	3.42e-48	38.7609	104.995	-0.514618	-0.299564
cg08753560	C16orf91	TSS1500	shore	TSS1500-shore	-3.91174	-1.00041	-1.29545	-1.02325	-13.476	-18.2964	1.34e-21	6.45e-53	1.72e-19	3.88e-50	38.7587	109.684	-0.598524	-0.359314
cg26503792	RCC2	TSS1500	shore	TSS1500-shore	-3.81907	-0.828598	-0.190922	-0.6389	-13.4753	-13.8986	1.34e-21	2.92e-35	1.73e-19	3.58e-33	38.7558	69.3531	-0.61711	-0.416295
cg10667810	RIPK3	TSS1500	shore	TSS1500-shore	-2.65009	-0.636313	-1.26069	-0.744477	-13.4744	-20.0788	1.35e-21	3.65e-60	1.73e-19	6.18e-57	38.7523	126.238	-0.457111	-0.274161
cg16417028	SERPINA6	Body	opensea	Body-opensea	-4.69426	-1.17021	-1.2662	-1.08317	-13.4737	-17.7998	1.35e-21	6.75e-51	1.74e-19	3.18e-48	38.7494	105.069	-0.636616	-0.433437
cg09519954	DST	Body	opensea	Body-opensea	-3.86533	-0.948882	1.54229	-0.17788	-13.4717	-10.4115	1.36e-21	2.75e-22	1.75e-19	1.53e-20	38.7417	39.7627	-0.413188	-0.445065
[truncated: 24,246 more rows]

## Sheet: Supplementary Table S6B
CLL-related DEGs (N = 5,104)
symbol	baseMean	log2FoldChange	lfcSE	stat	pvalue	padj
RN7SK	7363.2	-9.81993	0.595702	-16.4846	4.73e-61	1.35e-56
AL355075.4	677.322	-8.60109	0.603961	-14.2411	5.09e-46	7.25e-42
AL356488.2	353.891	-8.04189	0.575731	-13.9681	2.44e-44	2.31e-40
SNORD17	86.4037	-5.50952	0.402101	-13.7018	9.9e-43	7.05e-39
FMOD	13258.2	10.0459	0.734912	13.6695	1.54e-42	8.79e-39
RMRP	1054.55	-8.47484	0.625204	-13.5553	7.37e-42	3.5e-38
SCARNA10	120.151	-7.49581	0.553441	-13.544	8.6e-42	3.5e-38
MORF4L1	8567.7	2.12314	0.174551	12.1634	4.87e-34	1.73e-30
ADTRP	4223.82	7.62308	0.640995	11.8926	1.29e-32	4.09e-29
GAB2	7978.72	3.2311	0.273681	11.8061	3.63e-32	1.03e-28
RPL23A	7336.54	2.75587	0.234909	11.7316	8.77e-32	2.27e-28
ROR1	2649.69	5.01299	0.427663	11.7218	9.85e-32	2.34e-28
CAMK2B	39.8465	-8.29033	0.71534	-11.5894	4.67e-31	1.02e-27
RPS3AP6	497.295	4.367	0.380171	11.487	1.53e-30	3.12e-27
KSR2	1894.36	9.6469	0.843432	11.4377	2.71e-30	5.15e-27
NORAD	9463	1.50828	0.132129	11.4153	3.51e-30	6.24e-27
TERC	45.9564	-9.02663	0.795869	-11.3419	8.14e-30	1.36e-26
HIST2H3D	30.7674	-7.91226	0.705335	-11.2177	3.34e-29	5.28e-26
CTLA4	4506.14	8.30965	0.746503	11.1314	8.82e-29	1.32e-25
CDT1	49.5565	-5.11852	0.460355	-11.1186	1.02e-28	1.45e-25
POLQ	72.2709	-3.81095	0.343153	-11.1057	1.18e-28	1.6e-25
RPL13AP5	320.077	3.59681	0.330999	10.8665	1.66e-27	2.15e-24
DNMBP	8332.07	2.76343	0.257626	10.7265	7.64e-27	9.46e-24
AURKB	36.4694	-5.01733	0.473579	-10.5945	3.16e-26	3.75e-23
HIST1H2AG	191.012	-5.5299	0.529459	-10.4444	1.55e-25	1.77e-22
CDCA5	44.1653	-4.50041	0.43246	-10.4065	2.31e-25	2.53e-22
HIST1H2AI	57.9744	-8.48321	0.820668	-10.337	4.8e-25	5.06e-22
CKAP4	4469.28	3.44643	0.335115	10.2843	8.29e-25	8.43e-22
TGFBI	5077.42	6.89351	0.67714	10.1803	2.43e-24	2.38e-21
HIST1H4C	67.4377	-8.2351	0.816267	-10.0887	6.2e-24	5.88e-21
ETV6	4708.13	1.57309	0.156502	10.0516	9.04e-24	8.3e-21
TMEM14EP	25.5616	-5.35258	0.534297	-10.018	1.27e-23	1.1e-20
AC007790.1	4.5328	-4.31712	0.430847	-10.0201	1.24e-23	1.1e-20
CDCA8	58.3991	-3.03453	0.305397	-9.93635	2.89e-23	2.41e-20
LEF1	5426.31	5.29109	0.532785	9.931	3.05e-23	2.41e-20
IL4I1	74.4419	-6.25931	0.630209	-9.93211	3.02e-23	2.41e-20
HIST1H4H	214.108	-3.25491	0.3279	-9.92656	3.19e-23	2.46e-20
SPC24	21.2425	-5.89582	0.594819	-9.91195	3.69e-23	2.77e-20
PIGR	2790.41	5.6242	0.573572	9.80558	1.07e-22	7.78e-20
SFMBT1	6662.03	2.36458	0.24133	9.79815	1.15e-22	8.16e-20
RPS27A	41757.7	2.54026	0.262444	9.67923	3.69e-22	2.57e-19
RN7SKP71	19.8008	-9.61058	1.00007	-9.60986	7.26e-22	4.92e-19
VOPP1	9740.16	2.50071	0.261326	9.56932	1.08e-21	7.13e-19
CLNK	6269.28	4.87421	0.50953	9.56609	1.11e-21	7.18e-19
HIST1H3D	101.787	-8.02753	0.842424	-9.52908	1.59e-21	1e-18
CDCA3	30.3958	-3.36756	0.354669	-9.49492	2.2e-21	1.36e-18
KIF24	34.6183	-3.59339	0.378576	-9.49185	2.27e-21	1.37e-18
AC005540.1	22.592	-3.98813	0.42105	-9.47187	2.75e-21	1.63e-18
GTSE1	19.408	-5.07794	0.536595	-9.46326	2.98e-21	1.73e-18
GINS1	56.8339	-3.27427	0.346879	-9.43922	3.76e-21	2.14e-18
LONRF3	519.455	3.87362	0.412426	9.3923	5.87e-21	3.28e-18
OXNAD1	336.744	-2.04387	0.218494	-9.35435	8.41e-21	4.61e-18
AL445673.1	261.174	6.08417	0.651858	9.33357	1.02e-20	5.5e-18
YWHAZ	33272	1.7918	0.192052	9.32978	1.06e-20	5.59e-18
BMPR2	6279.11	2.46352	0.264302	9.32087	1.15e-20	5.97e-18
HIST1H2BN	58.2865	-4.5659	0.491212	-9.29517	1.47e-20	7.47e-18
ZNF101	4007.06	1.90341	0.205345	9.26932	1.87e-20	9.36e-18
CENPI	33.5889	-3.17611	0.342759	-9.26632	1.93e-20	9.46e-18
ESCO2	23.0991	-3.91251	0.422483	-9.26076	2.03e-20	9.8e-18
F11R	1628.47	2.0998	0.227843	9.21597	3.08e-20	1.46e-17
KIFC1	18.4979	-5.10762	0.554561	-9.21021	3.25e-20	1.52e-17
RN7SL4P	28.4753	-6.93658	0.755558	-9.18074	4.28e-20	1.97e-17
PTGES3P1	111.375	2.58343	0.282265	9.15248	5.56e-20	2.51e-17
TRIP13	30.8767	-3.09784	0.338575	-9.14965	5.71e-20	2.54e-17
HIST2H2AC	119.11	-5.5822	0.610965	-9.13669	6.44e-20	2.82e-17
CDC20	31.2183	-4.70071	0.514696	-9.13299	6.66e-20	2.87e-17
SPATS2L	908.754	5.00953	0.553003	9.05877	1.32e-19	5.61e-17
BCL6-AS1	19.8186	-4.76979	0.530053	-8.99871	2.28e-19	9.56e-17
CDK14	9555.5	2.03998	0.227395	8.97106	2.94e-19	1.21e-16
MIR3150BHG	8.59478	-4.46402	0.497853	-8.96654	3.06e-19	1.24e-16
44081	12354.8	1.28888	0.143808	8.96251	3.17e-19	1.27e-16
MAB21L2	7.65376	-5.77913	0.645197	-8.95716	3.33e-19	1.32e-16
SCARNA7	44.0118	-4.70598	0.52549	-8.95542	3.38e-19	1.32e-16
PRR11	48.6713	-3.06357	0.342243	-8.95143	3.51e-19	1.35e-16
NCAPG	58.3847	-3.54816	0.39702	-8.93698	4e-19	1.52e-16
RPL21	30379.5	2.68621	0.302133	8.89081	6.07e-19	2.27e-16
LINC01547	55.7516	-4.26733	0.48091	-8.87344	7.09e-19	2.62e-16
PPP1R2	5891.14	1.60109	0.180592	8.86576	7.6e-19	2.74e-16
APOD	1427.74	8.27867	0.933764	8.86591	7.59e-19	2.74e-16
SCARNA21	31.3948	-4.79295	0.540697	-8.86439	7.69e-19	2.74e-16
PTPN12	7815.39	2.02933	0.230122	8.8185	1.16e-18	4.08e-16
KIF20A	17.5338	-4.87803	0.554753	-8.79317	1.45e-18	5.05e-16
FRY	3530.99	3.5335	0.402321	8.78278	1.59e-18	5.47e-16
MTRNR2L8	123.658	-3.69303	0.420634	-8.77968	1.64e-18	5.56e-16
AIDA	1547.38	1.64067	0.187509	8.74982	2.14e-18	7.16e-16
CASS4	314.038	4.59897	0.526486	8.73522	2.43e-18	8.05e-16
ASPM	57.6909	-5.11312	0.58586	-8.72756	2.6e-18	8.52e-16
LANCL2	1784.66	2.214	0.253986	8.71701	2.86e-18	9.24e-16
RAPGEF3	4339.04	3.92094	0.450057	8.71208	2.98e-18	9.54e-16
RPL6	31533.9	2.02824	0.232881	8.70936	3.06e-18	9.67e-16
TICRR	19.2139	-6.38228	0.734294	-8.69173	3.57e-18	1.12e-15
PITPNM2	8970.18	2.45715	0.284696	8.63079	6.09e-18	1.89e-15
SKA3	9.73693	-4.62684	0.53636	-8.62638	6.33e-18	1.94e-15
TPX2	63.1055	-4.73174	0.549001	-8.61882	6.76e-18	2.05e-15
MEX3C	8052.54	1.76117	0.204613	8.60734	7.48e-18	2.24e-15
HIST2H2BF	119.647	-6.02394	0.700537	-8.59903	8.04e-18	2.38e-15
SPOCK2	26570	2.54855	0.297632	8.56276	1.1e-17	3.23e-15
CDC45	21.5386	-4.77692	0.559791	-8.53341	1.42e-17	4.13e-15
ARMC9	35.8359	-3.18187	0.374952	-8.48608	2.14e-17	6.15e-15
TLK1	8529.21	1.21747	0.143693	8.4727	2.4e-17	6.83e-15
ARHGEF10L	601.345	3.52715	0.416927	8.45987	2.68e-17	7.55e-15
RTEL1P1	7.61401	-4.4628	0.527699	-8.45709	2.74e-17	7.65e-15
LMO2	127.132	-6.02547	0.713683	-8.44278	3.1e-17	8.57e-15
KIF4A	16.4667	-5.27913	0.625662	-8.43767	3.24e-17	8.86e-15
DIAPH3	13.3152	-5.46246	0.647974	-8.43006	3.45e-17	9.37e-15
KRT18P31	15.3886	-3.91922	0.465862	-8.41284	4e-17	1.07e-14
C1D	575.727	1.74866	0.208217	8.39824	4.53e-17	1.21e-14
GPT2	4070.99	3.4516	0.411228	8.3934	4.72e-17	1.25e-14
PTPRQ	224.855	9.58693	1.14322	8.3859	5.03e-17	1.31e-14
HNRNPK	22007.5	1.07074	0.128248	8.349	6.88e-17	1.78e-14
PCLAF	20.8767	-4.31022	0.516854	-8.33933	7.47e-17	1.92e-14
LRRC4	29.5686	-4.14879	0.501729	-8.26898	1.35e-16	3.43e-14
AL139807.1	5.71091	-3.63581	0.440278	-8.25797	1.48e-16	3.73e-14
TNFRSF1A	284.548	5.16006	0.625085	8.25498	1.52e-16	3.79e-14
ABCA9	3434.06	5.273	0.640175	8.2368	1.77e-16	4.38e-14
LINC01224	558.097	7.25861	0.881454	8.23481	1.8e-16	4.41e-14
TROAP	22.9612	-3.86997	0.470554	-8.22428	1.96e-16	4.78e-14
HIST1H2BC	162.563	-4.9261	0.59974	-8.21373	2.14e-16	5.17e-14
CENPF	112.071	-3.87282	0.471771	-8.20912	2.23e-16	5.29e-14
FAM196B	46.206	-3.8839	0.473097	-8.20953	2.22e-16	5.29e-14
RPL9	24864.6	1.91724	0.235738	8.13292	4.19e-16	9.86e-14
TTK	31.3983	-3.41424	0.420586	-8.11782	4.75e-16	1.1e-13
LKAAEAR1	1.86933	-4.76016	0.586368	-8.11804	4.74e-16	1.1e-13
FAM184A	18.8186	-6.03457	0.744644	-8.10397	5.32e-16	1.22e-13
CALR4P	6.469	-6.78046	0.838791	-8.08361	6.29e-16	1.43e-13
HIST3H2BB	17.9919	-8.80081	1.0898	-8.07565	6.71e-16	1.52e-13
EPHA10	385.541	4.10328	0.508316	8.0723	6.9e-16	1.55e-13
EXO1	45.1712	-3.09632	0.383718	-8.06927	7.07e-16	1.57e-13
MKI67	250.784	-6.70842	0.831667	-8.06623	7.25e-16	1.6e-13
LOC729558	6.19608	-5.78803	0.717878	-8.06269	7.46e-16	1.63e-13
HASPIN	19.2312	-3.92825	0.487661	-8.05529	7.93e-16	1.72e-13
MELK	16.84	-5.95212	0.739049	-8.05376	8.03e-16	1.73e-13
MCM10	22.247	-5.26469	0.654399	-8.04508	8.62e-16	1.85e-13
BMF	11340.8	1.9556	0.2435	8.03122	9.65e-16	2.05e-13
SLC12A8	19.9271	-3.19126	0.398229	-8.01364	1.11e-15	2.33e-13
AC114801.3	8.75843	-9.6999	1.21038	-8.0139	1.11e-15	2.33e-13
KCNQ5-IT1	6.43792	-3.95959	0.494562	-8.00624	1.18e-15	2.46e-13
PLXND1	2014.86	3.95825	0.49446	8.0052	1.19e-15	2.46e-13
RPS4XP22	40.3118	-5.05091	0.63218	-7.98967	1.35e-15	2.77e-13
UBASH3B	4113.13	3.68629	0.462674	7.96736	1.62e-15	3.3e-13
CDK1	25.6318	-4.58978	0.576692	-7.95882	1.74e-15	3.51e-13
THAP12	3345.25	1.53915	0.193545	7.95242	1.83e-15	3.67e-13
UBE2C	16.9749	-5.02394	0.631947	-7.94994	1.87e-15	3.72e-13
CDC6	42.3621	-3.58162	0.450751	-7.9459	1.93e-15	3.81e-13
AL162724.1	7.78633	-4.33247	0.545667	-7.93977	2.03e-15	3.98e-13
HIST1H2BL	45.7657	-8.81325	1.11049	-7.93636	2.08e-15	4.06e-13
GPER1	22.4717	-5.62289	0.708694	-7.93417	2.12e-15	4.1e-13
MED12L	35.7991	-4.87216	0.614781	-7.92503	2.28e-15	4.39e-13
ZDHHC20	1798.27	1.36078	0.172031	7.91006	2.57e-15	4.92e-13
HIST2H2AB	34.937	-5.69318	0.719975	-7.90747	2.63e-15	4.95e-13
AP000845.1	5.46693	-3.44782	0.435995	-7.90794	2.62e-15	4.95e-13
ZBED2	63.4366	-7.74612	0.980582	-7.89951	2.8e-15	5.25e-13
CELSR1	8480.96	1.77423	0.225083	7.88256	3.21e-15	5.97e-13
SHCBP1	84.2658	-3.61367	0.458758	-7.87707	3.35e-15	6.2e-13
RPS7	21420	1.99842	0.253804	7.87384	3.44e-15	6.32e-13
TOP2A	178.571	-3.45163	0.439298	-7.85716	3.93e-15	7.17e-13
BUB1	52.6995	-4.11586	0.526136	-7.8228	5.17e-15	9.37e-13
CBS	13.695	-4.07781	0.521851	-7.81413	5.53e-15	9.97e-13
HMGN1P36	6.39201	-4.40837	0.565422	-7.79659	6.36e-15	1.14e-12
CREB3L2	9110.09	2.67843	0.344268	7.78007	7.25e-15	1.29e-12
TRAPPC2L	2440.21	2.08913	0.268568	7.77875	7.32e-15	1.3e-12
AC092868.2	9.73289	-5.64612	0.726265	-7.77419	7.59e-15	1.33e-12
SKP1	4854.99	1.18339	0.152521	7.75888	8.57e-15	1.5e-12
RAD54L	59.415	-2.70335	0.349216	-7.7412	9.85e-15	1.71e-12
HMMR	50.9102	-3.18078	0.411576	-7.72829	1.09e-14	1.88e-12
TEDC2	14.6128	-3.48819	0.452272	-7.71259	1.23e-14	2.11e-12
FLJ13224	22.9007	-3.13132	0.406529	-7.70259	1.33e-14	2.27e-12
C11orf58	6500.12	1.26488	0.164449	7.69161	1.45e-14	2.46e-12
CD5	3707.01	3.74433	0.487731	7.67704	1.63e-14	2.74e-12
BRCA1	211.149	-2.25315	0.293527	-7.67614	1.64e-14	2.75e-12
AC090948.2	20.2211	-3.38461	0.44143	-7.66738	1.76e-14	2.92e-12
SIAH2-AS1	10.1251	-2.97771	0.388451	-7.66561	1.78e-14	2.95e-12
ZNF771	28.6705	-2.2232	0.290496	-7.65313	1.96e-14	3.23e-12
AC093789.1	8.89112	-6.59102	0.861532	-7.65035	2e-14	3.28e-12
MCM4	633.447	-2.10261	0.275226	-7.63956	2.18e-14	3.55e-12
CIT	147.934	-2.38389	0.31216	-7.63677	2.23e-14	3.6e-12
NME2	33.6516	-2.18581	0.286734	-7.62312	2.48e-14	3.98e-12
LINC00377	165.365	6.15344	0.808274	7.61306	2.68e-14	4.28e-12
HNRNPA1	38388.4	1.28534	0.16891	7.60961	2.75e-14	4.37e-12
AL157402.2	21.9667	-3.68438	0.485552	-7.58801	3.25e-14	5.14e-12
TMA7	419.685	1.43567	0.189441	7.57843	3.5e-14	5.5e-12
DTL	60.3517	-3.50143	0.462238	-7.57495	3.59e-14	5.59e-12
HIST1H1B	175.633	-8.19709	1.08207	-7.57535	3.58e-14	5.59e-12
RPL5P8	5.38911	-4.7866	0.632985	-7.56194	3.97e-14	6.11e-12
CCNF	151.69	-2.13246	0.282614	-7.5455	4.51e-14	6.9e-12
SKA1	34.4207	-2.86463	0.380126	-7.536	4.85e-14	7.38e-12
TUBG1	166.959	-1.73574	0.230616	-7.52657	5.21e-14	7.81e-12
OGFRP1	10.555	-2.7985	0.371788	-7.52713	5.19e-14	7.81e-12
POLR2M	928.308	1.54956	0.206354	7.50922	5.95e-14	8.87e-12
AL162724.2	9.33049	-3.71931	0.495542	-7.50554	6.12e-14	9.02e-12
PFAS	815.341	-1.27616	0.170014	-7.50618	6.09e-14	9.02e-12
RN7SL128P	5.69727	-4.90486	0.653694	-7.5033	6.22e-14	9.13e-12
IQGAP3	22.1338	-6.28362	0.837726	-7.5008	6.34e-14	9.26e-12
TWF1	1659.51	2.0317	0.270918	7.49929	6.42e-14	9.32e-12
KIF23	25.1479	-4.61035	0.615669	-7.48836	6.97e-14	1.01e-11
RN7SKP230	6.16445	-4.25971	0.568999	-7.48633	7.08e-14	1.02e-11
TK1	232.675	-2.31156	0.30906	-7.47935	7.47e-14	1.07e-11
CDC25C	5.27538	-5.49115	0.734421	-7.47684	7.61e-14	1.08e-11
LAG3	564.503	7.29935	0.976457	7.47534	7.7e-14	1.09e-11
MTRNR2L2	159.61	-4.54937	0.609144	-7.46846	8.11e-14	1.14e-11
SLC1A1	3.87782	-5.9088	0.794365	-7.43839	1.02e-13	1.43e-11
FSCN2	48.0067	-1.99067	0.268307	-7.41936	1.18e-13	1.64e-11
STAM	2610.46	2.20233	0.296948	7.41654	1.2e-13	1.67e-11
JAK3	2431.23	-1.52985	0.206882	-7.39479	1.42e-13	1.96e-11
KLHL6-AS1	9.5948	-4.46586	0.605398	-7.37673	1.62e-13	2.23e-11
FOXP1	16479.3	1.52463	0.206731	7.37492	1.64e-13	2.25e-11
NDFIP1	2442.47	1.31526	0.178571	7.36549	1.77e-13	2.4e-11
FAM3C2	135.319	2.14326	0.290995	7.36529	1.77e-13	2.4e-11
KIF18B	21.3461	-6.95597	0.946328	-7.35049	1.97e-13	2.66e-11
AL109741.2	12.1808	-2.98062	0.405604	-7.34859	2e-13	2.69e-11
ESPL1	84.6424	-3.88726	0.530227	-7.33131	2.28e-13	3.05e-11
PLK1	92.777	-2.25935	0.308495	-7.32379	2.41e-13	3.21e-11
CEP55	18.798	-5.26974	0.720056	-7.31852	2.51e-13	3.32e-11
SFTPB	657.605	6.08111	0.831005	7.31777	2.52e-13	3.32e-11
MIR3648-2	1154.59	-14.6421	2.00154	-7.3154	2.57e-13	3.37e-11
CCNA2	78.2948	-2.76251	0.377714	-7.31377	2.6e-13	3.38e-11
PKMYT1	20.1735	-6.79724	0.929388	-7.31367	2.6e-13	3.38e-11
BID	206.248	-2.51922	0.344738	-7.30764	2.72e-13	3.52e-11
AP001056.1	31.6475	-3.85957	0.528223	-7.3067	2.74e-13	3.53e-11
PCNP	5704.45	1.32914	0.182427	7.28587	3.2e-13	4.1e-11
RPL10	59023.1	1.89609	0.260355	7.28271	3.27e-13	4.18e-11
SELP	952.328	3.74765	0.515	7.27699	3.41e-13	4.34e-11
AC092756.1	7.0224	-3.7526	0.517388	-7.25298	4.08e-13	5.16e-11
HIST1H2BD	286.108	-3.75974	0.518792	-7.24711	4.26e-13	5.36e-11
RPL7P9	84.3074	3.07074	0.423974	7.24275	4.4e-13	5.51e-11
HSP90AB2P	16.3283	-3.26379	0.450773	-7.24042	4.47e-13	5.59e-11
AC010524.1	74.93	4.02053	0.555889	7.23261	4.74e-13	5.89e-11
MIR648	2.62604	-4.68422	0.647701	-7.23207	4.76e-13	5.89e-11
ZNF92	3603.25	1.80236	0.249755	7.21653	5.33e-13	6.57e-11
BX119917.1	12.1801	-3.7251	0.516255	-7.21562	5.37e-13	6.59e-11
RN7SL5P	6.93363	-6.62768	0.918645	-7.21463	5.41e-13	6.61e-11
KLK2	323.12	5.3082	0.73614	7.21087	5.56e-13	6.76e-11
SCARNA5	17.714	-3.57376	0.495906	-7.20653	5.74e-13	6.95e-11
AC068189.1	2.10825	-4.6203	0.641536	-7.20194	5.94e-13	7.16e-11
AL162742.1	6.15305	-3.57642	0.498696	-7.17155	7.42e-13	8.91e-11
AUNIP	9.0179	-2.99015	0.418143	-7.15103	8.61e-13	1.03e-10
SNX22	534.63	-4.4444	0.621624	-7.14966	8.7e-13	1.04e-10
NOD2	1078.03	3.04917	0.426776	7.14466	9.02e-13	1.07e-10
AC090948.3	20.785	-3.13918	0.439755	-7.13848	9.44e-13	1.11e-10
SGPP1	5946.69	1.71308	0.239988	7.13818	9.46e-13	1.11e-10
RPL7P1	46.7875	5.47405	0.766973	7.13722	9.52e-13	1.12e-10
MIR3687-2	265.668	-12.7833	1.79342	-7.12786	1.02e-12	1.18e-10
SECTM1	308.196	5.22386	0.733507	7.12175	1.07e-12	1.23e-10
RPS2P28	4.21164	-3.95468	0.555576	-7.11816	1.09e-12	1.26e-10
LOC730183	23.3961	-2.45066	0.344415	-7.11544	1.12e-12	1.28e-10
GTF2IRD2B	277.029	1.89338	0.266309	7.10971	1.16e-12	1.33e-10
HNRNPA3	15354	1.22136	0.172017	7.10023	1.25e-12	1.42e-10
P2RX5	1775.25	-2.49647	0.352183	-7.08857	1.36e-12	1.54e-10
PAICS	801.548	-1.5684	0.221289	-7.08755	1.37e-12	1.54e-10
LYN	18280	1.28924	0.181968	7.08502	1.39e-12	1.56e-10
SRGAP3	278.003	2.68537	0.379762	7.07119	1.54e-12	1.72e-10
RBM20	738.584	8.5475	1.21003	7.06388	1.62e-12	1.81e-10
S1PR2	54.8937	-5.85132	0.828708	-7.06077	1.66e-12	1.84e-10
CYTOR	54.2197	-3.05824	0.433414	-7.05615	1.71e-12	1.9e-10
RPL5P3	5.56278	-5.6733	0.804771	-7.04958	1.79e-12	1.98e-10
HIST1H2BJ	74.9367	-4.37069	0.620896	-7.03933	1.93e-12	2.12e-10
ASB2	41.1171	-4.15895	0.591025	-7.03685	1.97e-12	2.15e-10
AL121989.1	7.85512	-5.22511	0.742616	-7.03609	1.98e-12	2.16e-10
CDCA2	25.6337	-4.55393	0.647347	-7.03476	2e-12	2.17e-10
FABP3	26.8486	-2.8253	0.401993	-7.02824	2.09e-12	2.26e-10
CAP2P1	12.2882	-3.48139	0.49643	-7.01286	2.33e-12	2.52e-10
AC090907.1	3.03349	-2.82428	0.40336	-7.00189	2.53e-12	2.71e-10
ARHGAP5	3964.48	1.14335	0.163385	6.99791	2.6e-12	2.78e-10
LOC440028	30.2217	-3.01474	0.431271	-6.99036	2.74e-12	2.92e-10
DNMT1	2317.17	-1.327	0.189862	-6.98927	2.76e-12	2.94e-10
COL5A1	6.11136	-6.2977	0.901195	-6.98817	2.78e-12	2.95e-10
GBGT1	98.1364	-2.00854	0.287695	-6.98147	2.92e-12	3.08e-10
GABRB2	850.971	6.19929	0.888065	6.98068	2.94e-12	3.09e-10
ECM2	5.07258	-4.58202	0.657505	-6.9688	3.2e-12	3.35e-10
LAT2	1506.73	-2.30527	0.331064	-6.96322	3.33e-12	3.47e-10
ACSM3	903.252	3.20961	0.461487	6.95493	3.53e-12	3.67e-10
LAX1	2204.71	1.98137	0.285069	6.95047	3.64e-12	3.77e-10
PAQR4	26.0422	-4.4653	0.642535	-6.94951	3.67e-12	3.78e-10
CCDC68	158.372	4.48107	0.645037	6.94699	3.73e-12	3.84e-10
LOXL3	27.178	-2.24561	0.323783	-6.93556	4.05e-12	4.14e-10
ENDOU	383.202	4.24064	0.612035	6.92876	4.25e-12	4.33e-10
AC024293.1	130.222	2.38524	0.344386	6.92606	4.33e-12	4.4e-10
DTX3	998.528	2.62923	0.380333	6.91298	4.75e-12	4.81e-10
GNPTAB	6875.56	1.75969	0.254785	6.90659	4.96e-12	5.01e-10
AC115837.1	133.607	3.70249	0.536671	6.89898	5.24e-12	5.27e-10
UBE2E3	1200.24	1.50407	0.218266	6.89101	5.54e-12	5.55e-10
RN7SL288P	6.03514	-5.77438	0.839538	-6.87804	6.07e-12	6.06e-10
P2RX7	550.55	2.09099	0.304283	6.87185	6.34e-12	6.31e-10
OGN	7.24033	-3.06828	0.446962	-6.86476	6.66e-12	6.61e-10
PIK3CD-AS1	31.6166	-2.51877	0.36712	-6.86087	6.84e-12	6.77e-10
FANCA	548.772	-2.17954	0.317783	-6.85857	6.96e-12	6.85e-10
WDHD1	242.086	-1.37084	0.200005	-6.85403	7.18e-12	7.05e-10
HIST4H4	217.626	-1.74939	0.255426	-6.8489	7.44e-12	7.28e-10
HECW2	8.03207	-4.22057	0.617401	-6.83603	8.14e-12	7.94e-10
TSPOAP1-AS1	160.919	-1.55193	0.227348	-6.82626	8.72e-12	8.47e-10
SERINC1	8474.72	1.70369	0.249673	6.82369	8.87e-12	8.57e-10
CCDC144CP	9.47339	-4.30136	0.630359	-6.82367	8.87e-12	8.57e-10
E2F1	100.359	-3.10954	0.455981	-6.81945	9.14e-12	8.79e-10
CLSPN	47.1488	-3.84244	0.564823	-6.80291	1.03e-11	9.83e-10
SLC22A15	989.181	1.76261	0.259137	6.80186	1.03e-11	9.87e-10
KCNIP2	137.638	-3.34854	0.492482	-6.79932	1.05e-11	9.98e-10
CENPM	79.8173	-2.79848	0.41156	-6.79967	1.05e-11	9.98e-10
FCGR3A	256.08	7.56873	1.11374	6.79579	1.08e-11	1.02e-09
AL031666.3	9.08396	-2.86407	0.421524	-6.79457	1.09e-11	1.02e-09
HJURP	18.4361	-5.40899	0.796664	-6.78956	1.12e-11	1.06e-09
TYRO3P	13.1832	-3.00006	0.441899	-6.78901	1.13e-11	1.06e-09
FER1L4	916.898	5.2088	0.768816	6.77509	1.24e-11	1.16e-09
HIST1H1E	285.618	-5.37779	0.793895	-6.77393	1.25e-11	1.17e-09
MELTF	28.0811	-4.12534	0.609072	-6.77316	1.26e-11	1.17e-09
MCM7	2989.03	-1.08256	0.159938	-6.76859	1.3e-11	1.2e-09
ARHGAP24	6813.49	1.74034	0.257182	6.76695	1.32e-11	1.21e-09
ADGRE4P	1191.95	5.2119	0.771029	6.75966	1.38e-11	1.27e-09
WDR82	8127.02	1.22562	0.18152	6.75198	1.46e-11	1.34e-09
ATP2B4	5304.11	2.43246	0.360478	6.74787	1.5e-11	1.37e-09
SLC45A3	83.1957	-4.03601	0.598347	-6.74527	1.53e-11	1.39e-09
ARHGEF3	3765.47	1.55503	0.23067	6.74134	1.57e-11	1.42e-09
GALNT14	84.9789	-3.736	0.554327	-6.73971	1.59e-11	1.43e-09
B3GNT9	22.7747	-2.33203	0.346031	-6.73937	1.59e-11	1.43e-09
AC023389.1	10.3597	-2.69965	0.400532	-6.74016	1.58e-11	1.43e-09
SERINC5	852.335	2.83495	0.42075	6.73787	1.61e-11	1.44e-09
AC096558.2	4.17219	-3.86459	0.573748	-6.7357	1.63e-11	1.46e-09
AC079070.1	95.1492	7.90428	1.17402	6.73268	1.67e-11	1.48e-09
ASB13	87.472	-4.85241	0.721631	-6.72423	1.77e-11	1.57e-09
RWDD4	278.295	1.1594	0.17245	6.72312	1.78e-11	1.57e-09
ZNF134	1756.72	1.37395	0.204431	6.72084	1.81e-11	1.59e-09
SNORA74D	3.70412	-5.42401	0.807287	-6.71881	1.83e-11	1.61e-09
SAMD15	25.0505	-2.69236	0.401358	-6.70814	1.97e-11	1.73e-09
ASPN	3.73528	-4.98879	0.744014	-6.70524	2.01e-11	1.76e-09
AC009902.2	2.39032	-4.30092	0.642175	-6.69743	2.12e-11	1.85e-09
LMNB1	629.172	-1.91982	0.286872	-6.69227	2.2e-11	1.91e-09
AC018645.2	31.3005	5.18705	0.775456	6.68903	2.25e-11	1.94e-09
AC098614.1	2.90783	-3.26734	0.49105	-6.65379	2.86e-11	2.46e-09
IGFBP4	4327.72	4.10052	0.616421	6.65215	2.89e-11	2.48e-09
PDE4A	1059.45	3.06786	0.461343	6.64984	2.93e-11	2.52e-09
SCARB1	155.28	-5.13823	0.772862	-6.64831	2.96e-11	2.53e-09
MXI1	2392.91	1.72638	0.259835	6.64413	3.05e-11	2.6e-09
SNORD3B-1	62.6725	-6.07298	0.914646	-6.63971	3.14e-11	2.67e-09
LINC01415	116.053	3.20471	0.482939	6.63586	3.23e-11	2.73e-09
RPL39P	30.1259	6.24335	0.942109	6.62699	3.43e-11	2.88e-09
HIST1H3J	68.1506	-8.72788	1.31819	-6.62111	3.57e-11	2.99e-09
P2RX5-TAX1BP3	111.661	-2.06742	0.312814	-6.6091	3.87e-11	3.23e-09
PNRC2	999.224	1.64487	0.249027	6.60517	3.97e-11	3.31e-09
XRCC2	65.4589	-2.31734	0.350872	-6.60452	3.99e-11	3.31e-09
TRDC	247.51	4.29634	0.651036	6.59925	4.13e-11	3.42e-09
AC079305.1	11.5295	-3.21757	0.487682	-6.59769	4.18e-11	3.45e-09
TGFBR3	1188.16	4.75309	0.720616	6.59587	4.23e-11	3.48e-09
ZCCHC10	1228.62	1.46706	0.222553	6.59198	4.34e-11	3.56e-09
UBE2G1	5157.16	1.26035	0.191211	6.5914	4.36e-11	3.56e-09
AL844908.1	14.4545	-5.137	0.779837	-6.58727	4.48e-11	3.65e-09
AC107214.1	3.45676	-3.50326	0.532003	-6.58503	4.55e-11	3.7e-09
IL10RA	19176	1.88931	0.287369	6.57449	4.88e-11	3.96e-09
CKAP2L	12.7784	-5.49462	0.835954	-6.57287	4.94e-11	3.98e-09
AC087623.3	33.3815	-2.73057	0.41541	-6.57319	4.92e-11	3.98e-09
TRDV3	113.357	4.22122	0.642397	6.57105	5e-11	4.01e-09
CABYR	6.57638	-3.70395	0.563652	-6.57134	4.99e-11	4.01e-09
AC106047.2	6.86835	-3.89406	0.592791	-6.56902	5.06e-11	4.05e-09
AL355483.3	2.05385	-4.5592	0.694098	-6.56853	5.08e-11	4.05e-09
MYRIP	25.5819	-3.43639	0.523353	-6.5661	5.16e-11	4.11e-09
PCGF5	9636.9	1.2935	0.197126	6.5618	5.32e-11	4.22e-09
NCAPH	41.1506	-3.7782	0.576698	-6.55144	5.7e-11	4.51e-09
ADGRG5	186.813	-4.78818	0.731057	-6.54966	5.77e-11	4.55e-09
UPF3A	2270.86	1.44374	0.220577	6.54528	5.94e-11	4.67e-09
AL513412.1	3.27759	-3.30204	0.505558	-6.53148	6.51e-11	5.11e-09
AANAT	29.3203	-3.15512	0.48319	-6.52978	6.59e-11	5.15e-09
HACD1	188.073	4.09653	0.62744	6.52897	6.62e-11	5.17e-09
AL591845.1	585.03	3.40859	0.522161	6.52785	6.67e-11	5.19e-09
CD6	2584.83	2.3256	0.356431	6.52468	6.81e-11	5.29e-09
PCBP2	9765.28	1.17552	0.180209	6.52311	6.89e-11	5.32e-09
FHDC1	531.408	3.75591	0.576058	6.52002	7.03e-11	5.41e-09
AC090125.1	47.1889	7.33246	1.12559	6.5143	7.3e-11	5.6e-09
SLC17A9	817.5	-2.09593	0.322031	-6.50846	7.59e-11	5.81e-09
CAMK1	33.5348	-3.73027	0.573631	-6.5029	7.88e-11	6e-09
CCNB1	114.279	-2.10536	0.323754	-6.50296	7.88e-11	6e-09
SMARCA5-AS1	2.63848	-4.51792	0.694892	-6.50161	7.95e-11	6.03e-09
RN7SKP255	85.0039	-13.2676	2.04099	-6.50058	8e-11	6.06e-09
PRPF40B	211.476	-1.62952	0.250749	-6.4986	8.11e-11	6.12e-09
WNT9A	244.871	7.03464	1.08278	6.49683	8.2e-11	6.18e-09
AC009686.1	4.18495	-5.10907	0.786804	-6.49345	8.39e-11	6.3e-09
AC013444.1	14.1369	-4.85079	0.748101	-6.48414	8.92e-11	6.69e-09
PRSS12	9.37004	-3.78996	0.584687	-6.48203	9.05e-11	6.76e-09
LMAN1L	4.50892	-3.81883	0.589197	-6.48141	9.09e-11	6.77e-09
DHRS9	15.9498	-5.35801	0.827575	-6.47436	9.52e-11	7.04e-09
VSIG10	565.531	3.54777	0.54795	6.47462	9.51e-11	7.04e-09
PABPC1P1	6.94723	-3.19621	0.493978	-6.47035	9.78e-11	7.21e-09
AL158152.2	5.05403	-2.79781	0.432433	-6.46994	9.8e-11	7.21e-09
OXCT1-AS1	2.30996	-4.00948	0.620235	-6.46445	1.02e-10	7.46e-09
ITGB1P1	41.739	3.61604	0.560883	6.44705	1.14e-10	8.33e-09
BIRC5	7.8059	-5.23417	0.812909	-6.43881	1.2e-10	8.77e-09
U62631.1	327.831	-2.85612	0.443818	-6.43534	1.23e-10	8.95e-09
FOXO3	1542.18	1.88573	0.293172	6.43217	1.26e-10	9.11e-09
AC110769.2	19.108	-2.84993	0.443299	-6.42891	1.29e-10	9.26e-09
LINC00167	6.43939	-3.12083	0.485436	-6.42891	1.29e-10	9.26e-09
COL9A3	1651.33	2.69846	0.419899	6.42645	1.31e-10	9.39e-09
ZBTB20-AS5	3.79337	-3.88013	0.603835	-6.42582	1.31e-10	9.41e-09
LOC105371083	3.60593	-3.93983	0.61317	-6.42536	1.32e-10	9.41e-09
LINC02365	328.667	4.59913	0.716579	6.41818	1.38e-10	9.84e-09
ZBTB20-AS4	2.61553	-3.66935	0.571888	-6.4162	1.4e-10	9.94e-09
TRAIP	92.3822	-1.28298	0.20006	-6.41297	1.43e-10	1.01e-08
GCLC	2858.4	1.83778	0.286629	6.4117	1.44e-10	1.02e-08
ALKBH2	176.072	-1.04012	0.162466	-6.40208	1.53e-10	1.08e-08
MIR4524B	50.8918	5.70192	0.890704	6.40158	1.54e-10	1.08e-08
HNRNPRP1	4.52212	-4.03164	0.630184	-6.39756	1.58e-10	1.11e-08
SNORD3A	364.359	-4.67924	0.731415	-6.39751	1.58e-10	1.11e-08
C2CD4D	8.00938	-3.54283	0.554965	-6.38388	1.73e-10	1.2e-08
AC074033.1	39.5654	2.4573	0.38491	6.38409	1.72e-10	1.2e-08
MTHFD1	743.772	-1.12908	0.176862	-6.38396	1.73e-10	1.2e-08
AC010491.1	14.1089	-3.32046	0.52025	-6.38243	1.74e-10	1.21e-08
NEK6	1337.72	-1.65487	0.259294	-6.38223	1.75e-10	1.21e-08
PMAIP1	12112.8	2.24236	0.351571	6.37812	1.79e-10	1.24e-08
CSNK1E	5377.38	1.4267	0.223817	6.37441	1.84e-10	1.27e-08
OGG1	586.726	-1.81095	0.284895	-6.35656	2.06e-10	1.42e-08
LINC01814	3.7798	-5.9076	0.929434	-6.35612	2.07e-10	1.42e-08
LOC101929777	2850.33	3.8988	0.613672	6.35323	2.11e-10	1.44e-08
APH1B	2144.38	1.61052	0.253751	6.34686	2.2e-10	1.5e-08
LOC440084	1.91548	-3.9203	0.617981	-6.34372	2.24e-10	1.53e-08
HIST1H1C	572.512	-3.10859	0.490077	-6.34307	2.25e-10	1.53e-08
AC010260.1	70.3146	4.06	0.640141	6.34235	2.26e-10	1.53e-08
LEF1-AS1	34.841	5.65323	0.891487	6.34135	2.28e-10	1.54e-08
AL360093.1	5.61323	-3.8533	0.60773	-6.34048	2.29e-10	1.55e-08
GSN-AS1	11.5086	-3.30793	0.52223	-6.33425	2.39e-10	1.61e-08
NDUFA5	1456.54	1.13997	0.180271	6.32363	2.55e-10	1.72e-08
SP4	2655.74	1.30044	0.205668	6.32297	2.57e-10	1.72e-08
MICAL3	2914.44	-1.30907	0.207054	-6.32236	2.58e-10	1.72e-08
RXRA	2473.74	3.67269	0.580949	6.32188	2.58e-10	1.72e-08
ABI1	7498.29	1.06731	0.168946	6.31746	2.66e-10	1.77e-08
SIAH1	1232.24	1.87793	0.29742	6.31407	2.72e-10	1.8e-08
SHISA8	11.6323	-6.23358	0.987803	-6.31055	2.78e-10	1.84e-08
ENPP2	827.029	4.19307	0.664884	6.30646	2.85e-10	1.89e-08
FANCB	80.7275	-1.50646	0.239046	-6.30197	2.94e-10	1.94e-08
DCLK2	2015.21	3.40354	0.54026	6.29982	2.98e-10	1.96e-08
SWSAP1	57.5371	-1.37528	0.218323	-6.29928	2.99e-10	1.96e-08
RFTN1	1569.24	-3.0754	0.488543	-6.29506	3.07e-10	2.01e-08
GUSBP11	2.68075	-2.54157	0.404023	-6.29066	3.16e-10	2.06e-08
COL9A2	4117.02	2.17713	0.346303	6.28677	3.24e-10	2.11e-08
PCAT29	28.6838	6.17931	0.984679	6.27546	3.49e-10	2.27e-08
CFAP58	3.70621	-4.39787	0.700964	-6.27403	3.52e-10	2.28e-08
APOBEC3H	94.7307	2.23905	0.357132	6.26952	3.62e-10	2.34e-08
GCSH	8.60378	-2.51365	0.400954	-6.26916	3.63e-10	2.34e-08
LINC00525	175.733	5.24508	0.836903	6.26725	3.67e-10	2.36e-08
AC126615.1	5.25173	-4.88639	0.77965	-6.26741	3.67e-10	2.36e-08
PNMA2	450.829	6.19728	0.988985	6.2663	3.7e-10	2.37e-08
JARID2-AS1	5.82248	-2.85098	0.456722	-6.24227	4.31e-10	2.76e-08
CDC42	9919.14	1.34567	0.215628	6.24069	4.36e-10	2.78e-08
LOC101927377	12.2605	-2.67393	0.428591	-6.2389	4.41e-10	2.81e-08
NANOGP5	5.4879	-3.99213	0.640124	-6.2365	4.47e-10	2.84e-08
SINHCAF	4357.11	1.52713	0.244924	6.23511	4.51e-10	2.86e-08
GAPT	685.952	-2.54403	0.408042	-6.23472	4.53e-10	2.86e-08
MT-TS2	1.94179	-4.47689	0.718219	-6.23333	4.57e-10	2.88e-08
TLR6	934.556	-1.51415	0.242996	-6.2312	4.63e-10	2.92e-08
PRR22	27.0624	-1.99604	0.320456	-6.22876	4.7e-10	2.95e-08
MAML3	72.6495	-4.82529	0.776993	-6.21021	5.29e-10	3.32e-08
SLC34A3	8.68028	-2.65162	0.427043	-6.20927	5.32e-10	3.33e-08
RRM2	56.7379	-5.39328	0.86924	-6.2046	5.48e-10	3.42e-08
PIM1	6265.58	2.52289	0.406791	6.20192	5.58e-10	3.47e-08
TIMP2	1592.56	2.64869	0.427094	6.20166	5.59e-10	3.47e-08
Z97192.1	27.4333	-3.60536	0.582323	-6.19133	5.97e-10	3.7e-08
AC243962.1	23.1364	6.31295	1.02059	6.18561	6.19e-10	3.83e-08
RPL7A	44318.3	1.64566	0.266492	6.17527	6.61e-10	4.08e-08
KIF14	14.918	-4.17329	0.676107	-6.17253	6.72e-10	4.14e-08
GAB1	4592.34	2.69549	0.436805	6.17092	6.79e-10	4.18e-08
PIK3C2B	1354.98	-2.90323	0.47061	-6.16908	6.87e-10	4.21e-08
ZWINT	77.3735	-2.96293	0.481038	-6.15945	7.3e-10	4.47e-08
KRT18P57	26.0764	-3.81081	0.61913	-6.1551	7.5e-10	4.57e-08
POMZP3	188.815	1.67722	0.27248	6.15536	7.49e-10	4.57e-08
LOC101927257	14.9718	-3.53774	0.575194	-6.15052	7.72e-10	4.7e-08
ELMO1-AS1	3.24933	-5.02015	0.816603	-6.1476	7.87e-10	4.78e-08
MBNL1-AS1	110.694	-2.4901	0.405213	-6.14517	7.99e-10	4.84e-08
TYROBP	245.165	3.81273	0.620479	6.1448	8.01e-10	4.84e-08
SGSM3	2758.44	-1.30288	0.212077	-6.14342	8.08e-10	4.87e-08
DSCC1	17.97	-3.10588	0.506706	-6.12954	8.81e-10	5.31e-08
SH3D21	1189.89	3.01732	0.492541	6.12604	9.01e-10	5.41e-08
LYPLAL1	386.343	-1.4537	0.237306	-6.12587	9.02e-10	5.41e-08
E2F2	116.347	-3.1483	0.514172	-6.12304	9.18e-10	5.49e-08
BTF3P12	3.82157	-3.58795	0.586023	-6.12253	9.21e-10	5.5e-08
FCHO2	947.285	1.90797	0.311666	6.12185	9.25e-10	5.51e-08
BANF1P4	3.54433	-5.66628	0.925726	-6.1209	9.3e-10	5.53e-08
ZBTB8A	10.478	-3.39011	0.554126	-6.11794	9.48e-10	5.62e-08
ADCK5	175.705	-1.67395	0.273683	-6.11637	9.57e-10	5.67e-08
AC068831.2	9.83589	-2.15553	0.352698	-6.11156	9.87e-10	5.83e-08
AC007613.1	15.4722	-2.60085	0.425619	-6.11075	9.92e-10	5.85e-08
RPL12P4	33.1692	3.05637	0.500215	6.11011	9.96e-10	5.86e-08
AF213884.3	1.66151	-4.26074	0.697547	-6.10817	1.01e-09	5.92e-08
C3orf38	1929.2	1.28908	0.211057	6.10773	1.01e-09	5.92e-08
AC097717.1	10.232	-4.47738	0.733428	-6.10473	1.03e-09	5.98e-08
TMED7	1713.04	1.55007	0.253909	6.10483	1.03e-09	5.98e-08
AKAP1	585.064	-1.10646	0.181246	-6.10475	1.03e-09	5.98e-08
PDXP	22.5898	-2.68078	0.439108	-6.10507	1.03e-09	5.98e-08
ECT2	87.8837	-1.7912	0.29344	-6.10415	1.03e-09	5.99e-08
CSF2RB	1282	-1.98628	0.325408	-6.10396	1.03e-09	5.99e-08
RGCC	2020.9	3.90546	0.640772	6.09492	1.09e-09	6.32e-08
C1orf74	24.8751	-1.92266	0.315477	-6.09445	1.1e-09	6.33e-08
RPL13AP6	15.1386	-2.80596	0.460474	-6.09363	1.1e-09	6.35e-08
METRN	70.3604	-2.03985	0.335054	-6.08812	1.14e-09	6.56e-08
AC034236.1	33.7157	-2.65756	0.436953	-6.08202	1.19e-09	6.8e-08
ALDH1L2	10.5811	-2.80009	0.460709	-6.07779	1.22e-09	6.95e-08
DPY19L1P1	261.403	2.27271	0.373958	6.07745	1.22e-09	6.95e-08
CLLU1	706.56	5.71732	0.941954	6.06964	1.28e-09	7.29e-08
KCNG2	4.03358	-3.93584	0.648877	-6.06561	1.31e-09	7.44e-08
SERPINA1	206.922	6.25279	1.03181	6.06	1.36e-09	7.69e-08
ST13	5645.38	1.38054	0.227842	6.05921	1.37e-09	7.71e-08
RPL22	11048	1.09999	0.181658	6.05531	1.4e-09	7.89e-08
TERT	6.83088	-6.20236	1.02465	-6.05315	1.42e-09	7.98e-08
RASGRF1	2929.56	2.65764	0.439117	6.05224	1.43e-09	8.01e-08
PLBD1	518.948	3.44251	0.568871	6.05148	1.44e-09	8.03e-08
AC112777.1	4.92909	-6.43936	1.06432	-6.0502	1.45e-09	8.08e-08
MYL9	452.947	4.5749	0.756458	6.04779	1.47e-09	8.18e-08
SMYD3-IT1	3.54596	-4.10339	0.678682	-6.04612	1.48e-09	8.25e-08
SH3BGRL2	621.079	6.84144	1.13165	6.04552	1.49e-09	8.27e-08
SGTB	1319.03	1.85993	0.307846	6.04174	1.52e-09	8.45e-08
CIP2A	218.117	-1.58515	0.262662	-6.03494	1.59e-09	8.79e-08
FBXL18	111.164	-1.77393	0.294004	-6.03368	1.6e-09	8.84e-08
MIR4476	2.82401	-3.37067	0.558673	-6.03335	1.61e-09	8.84e-08
EEPD1	25.3136	-5.94447	0.98625	-6.02734	1.67e-09	9.14e-08
ABCG1	2112.07	1.84712	0.306497	6.02656	1.67e-09	9.17e-08
DSCR9	6.4288	-2.57491	0.427285	-6.02623	1.68e-09	9.17e-08
TMEM161A	269.279	-1.82514	0.302926	-6.02504	1.69e-09	9.22e-08
AC104982.2	4.58328	-4.23738	0.704266	-6.01673	1.78e-09	9.69e-08
ANLN	16.6783	-5.76952	0.960269	-6.00823	1.88e-09	1.02e-07
AP003168.2	3.79785	-4.50468	0.75032	-6.00368	1.93e-09	1.05e-07
LOC643733	86.6286	-3.48448	0.580415	-6.00343	1.93e-09	1.05e-07
JMJD1C-AS1	9.35049	-3.75933	0.626341	-6.00205	1.95e-09	1.05e-07
KCNV2	3.54645	-3.33884	0.556841	-5.99604	2.02e-09	1.09e-07
ELOCP33	2.69825	-4.61584	0.769858	-5.99571	2.03e-09	1.09e-07
TMEM97	103.318	-2.06777	0.344979	-5.99391	2.05e-09	1.1e-07
CHST15	3686.82	1.8585	0.310291	5.98954	2.1e-09	1.13e-07
HNRNPA3P11	4.25498	-2.85903	0.477725	-5.98467	2.17e-09	1.16e-07
AC016027.3	5.17244	-3.59672	0.601134	-5.98322	2.19e-09	1.17e-07
RPS2P5	95.9412	-2.38025	0.397892	-5.98215	2.2e-09	1.17e-07
RPL29	19948	1.70621	0.28529	5.98063	2.22e-09	1.18e-07
ISCA1	1185.73	1.71186	0.286368	5.97785	2.26e-09	1.2e-07
AAED1	1213.61	2.21821	0.371312	5.97397	2.32e-09	1.23e-07
PIN4P1	5.03221	-3.6094	0.604457	-5.9713	2.35e-09	1.25e-07
AC117382.1	15.3599	-2.55529	0.428137	-5.9684	2.4e-09	1.27e-07
AP001057.1	8.0083	-4.66127	0.782009	-5.96064	2.51e-09	1.32e-07
C22orf34	208.984	-1.83082	0.307215	-5.9594	2.53e-09	1.33e-07
KIF2C	95.7639	-2.52321	0.423644	-5.95598	2.59e-09	1.36e-07
AC068446.1	12.3253	-3.12726	0.525254	-5.95381	2.62e-09	1.37e-07
TIGIT	816.344	2.69306	0.452389	5.95297	2.63e-09	1.38e-07
TOM1	1741.42	1.13502	0.190752	5.95022	2.68e-09	1.4e-07
FAM3C	3694.17	1.82249	0.306388	5.94831	2.71e-09	1.41e-07
BRWD1-AS2	6.77816	-3.40913	0.573312	-5.94637	2.74e-09	1.42e-07
FAM35A	1251.58	1.0977	0.184619	5.94574	2.75e-09	1.43e-07
SPRED2	213.527	-3.49069	0.587476	-5.94185	2.82e-09	1.46e-07
GCNT1	136.219	-4.60606	0.775295	-5.94104	2.83e-09	1.46e-07
TEAD2	1891.37	2.00401	0.337308	5.94117	2.83e-09	1.46e-07
GALE	146.405	-1.26715	0.213322	-5.9401	2.85e-09	1.47e-07
TGIF1	2316.48	1.71077	0.288356	5.93283	2.98e-09	1.53e-07
MT-TR	0.9778	-4.12715	0.696089	-5.92905	3.05e-09	1.56e-07
HTRA3	120.658	8.23691	1.38967	5.92722	3.08e-09	1.57e-07
HIVEP1	6065.57	1.45554	0.245634	5.92564	3.11e-09	1.58e-07
AC007533.1	5.57545	-3.55903	0.600618	-5.92561	3.11e-09	1.58e-07
RN7SKP9	4.08736	-4.28723	0.723929	-5.92216	3.18e-09	1.62e-07
HSPE1P27	4.36292	-3.74487	0.632886	-5.91712	3.28e-09	1.66e-07
NUF2	56.02	-1.99422	0.337076	-5.91622	3.29e-09	1.67e-07
AC005495.1	355.347	4.10103	0.693303	5.91521	3.31e-09	1.68e-07
AC136475.3	951.076	2.76265	0.467257	5.91248	3.37e-09	1.7e-07
AL136320.1	7.14054	-3.03126	0.512822	-5.91094	3.4e-09	1.71e-07
INPP5F	10269	2.1867	0.36995	5.9108	3.4e-09	1.71e-07
SLC43A3	120.911	-1.57301	0.266154	-5.91016	3.42e-09	1.71e-07
CD22	13323.5	-1.99874	0.338192	-5.91009	3.42e-09	1.71e-07
CMTM3	855.443	2.42316	0.410164	5.90779	3.47e-09	1.73e-07
KIAA1191	2849.94	1.00441	0.170123	5.90404	3.55e-09	1.77e-07
AL133480.1	7.71688	-3.16484	0.536134	-5.90308	3.57e-09	1.78e-07
MTND1P23	104.718	-4.98324	0.845337	-5.89498	3.75e-09	1.86e-07
BNIP3L	3556.66	1.30366	0.221156	5.89478	3.75e-09	1.86e-07
AC009097.4	1.3453	-6.07518	1.03074	-5.894	3.77e-09	1.87e-07
BRIP1	118.221	-2.09935	0.356288	-5.89227	3.81e-09	1.89e-07
AC084783.1	4.71018	-3.63933	0.617788	-5.89091	3.84e-09	1.9e-07
NOSIP	4797.14	2.30952	0.392068	5.89061	3.85e-09	1.9e-07
DOC2A	3.01745	-3.15041	0.535006	-5.88854	3.9e-09	1.92e-07
AC078883.1	57.5269	-1.49838	0.254532	-5.88679	3.94e-09	1.94e-07
SMG7-AS1	8.75401	-2.09814	0.356468	-5.88591	3.96e-09	1.94e-07
SENP8	13.9751	-2.5328	0.430897	-5.87798	4.15e-09	2.04e-07
ERN1	1080.05	1.58166	0.269102	5.87756	4.16e-09	2.04e-07
AC095055.1	234.237	3.98991	0.67903	5.8759	4.21e-09	2.05e-07
ST6GALNAC6	3166.05	1.24487	0.211901	5.87476	4.23e-09	2.06e-07
ZBTB24	3397.58	1.01036	0.17201	5.87388	4.26e-09	2.07e-07
CDR2	989.709	1.63974	0.279209	5.87282	4.28e-09	2.08e-07
KIAA0754	7529.87	-1.81339	0.308813	-5.87211	4.3e-09	2.09e-07
SNHG25	21.3807	-2.51467	0.428294	-5.87137	4.32e-09	2.09e-07
MAP3K5	3128.81	1.16355	0.198208	5.87037	4.35e-09	2.1e-07
RPL5	43839.9	1.26917	0.216223	5.86973	4.37e-09	2.11e-07
PBK	8.61216	-3.99853	0.681439	-5.86778	4.42e-09	2.12e-07
SAPCD2	14.4263	-4.34564	0.740968	-5.86481	4.5e-09	2.16e-07
RASL11A	38.8178	-3.67617	0.626897	-5.86407	4.52e-09	2.16e-07
DMKN	371.881	4.19876	0.716255	5.8621	4.57e-09	2.19e-07
SLC35D2	955.252	2.1517	0.367225	5.85934	4.65e-09	2.22e-07
RN7SL559P	5.67258	-3.40049	0.58044	-5.85846	4.67e-09	2.23e-07
AC005912.1	248.58	3.08933	0.527863	5.85251	4.84e-09	2.31e-07
LINC01465	29.7417	-2.3766	0.406324	-5.84903	4.94e-09	2.35e-07
CPQ	443.355	1.67011	0.285636	5.847	5.01e-09	2.38e-07
LY86-AS1	31.0079	-2.79458	0.478906	-5.83534	5.37e-09	2.53e-07
TELO2	782.649	-1.48733	0.255006	-5.83252	5.46e-09	2.57e-07
B4GALT3	2361.79	1.09952	0.188553	5.83134	5.5e-09	2.58e-07
Z98742.2	2.31516	-3.99523	0.685183	-5.8309	5.51e-09	2.59e-07
DACT3	8.20853	-3.85702	0.661675	-5.82918	5.57e-09	2.61e-07
AL121820.2	7.02074	-2.63159	0.451586	-5.82744	5.63e-09	2.63e-07
AC092801.1	2.64344	-3.37426	0.580202	-5.81566	6.04e-09	2.82e-07
GPR52	29.6961	-3.70069	0.636425	-5.81481	6.07e-09	2.83e-07
INCENP	454.6	-1.01818	0.175178	-5.81227	6.16e-09	2.87e-07
AC008147.2	3.06399	-4.25065	0.731926	-5.80748	6.34e-09	2.95e-07
AC139149.1	23.5329	-1.84389	0.317563	-5.80638	6.38e-09	2.96e-07
WDR4	330.491	-1.01248	0.174433	-5.80439	6.46e-09	2.99e-07
HIST2H2BE	513.375	-2.9105	0.501474	-5.80388	6.48e-09	2.99e-07
CDC42SE2	13085.8	1.22591	0.211293	5.80192	6.56e-09	3.02e-07
KLHL32	155.652	1.69473	0.292094	5.80201	6.55e-09	3.02e-07
RPL24	15679.3	1.53368	0.264378	5.8011	6.59e-09	3.03e-07
TLR10	1067.4	-2.48186	0.428053	-5.79802	6.71e-09	3.08e-07
LINC01185	3.58818	-3.01238	0.51985	-5.79472	6.84e-09	3.14e-07
SBK1	269.604	2.51504	0.434506	5.78829	7.11e-09	3.25e-07
PTPN2	3968.88	1.12528	0.194409	5.78823	7.11e-09	3.25e-07
SUMO2	2251.65	1.07999	0.186661	5.78582	7.22e-09	3.29e-07
TRAM2	3139.67	1.35492	0.234292	5.78305	7.34e-09	3.34e-07
HNRNPA1P27	163.429	2.24761	0.388803	5.78084	7.43e-09	3.38e-07
AC099336.1	1.93797	-3.2351	0.560507	-5.77174	7.85e-09	3.56e-07
AC013467.2	3.62285	-4.20986	0.730185	-5.76547	8.14e-09	3.68e-07
BASP1-AS1	6.13868	-3.9044	0.678128	-5.75761	8.53e-09	3.84e-07
AL024507.2	7.11944	-2.45949	0.427841	-5.74861	9e-09	4.05e-07
CHTF18	509.376	-1.34315	0.233705	-5.7472	9.07e-09	4.07e-07
BATF3	19.3687	-2.65099	0.46141	-5.74542	9.17e-09	4.1e-07
CYP4F29P	911.897	5.32312	0.926675	5.74432	9.23e-09	4.13e-07
GTF2IP4	100.76	1.66697	0.290218	5.74385	9.25e-09	4.13e-07
RPL6P27	77.7606	2.25253	0.392552	5.73818	9.57e-09	4.26e-07
USP12-AS1	4.57008	-3.11448	0.543034	-5.73532	9.73e-09	4.33e-07
HEXDC	971.606	-1.45242	0.253274	-5.73458	9.78e-09	4.34e-07
LGR6	158.749	3.28525	0.573175	5.73167	9.94e-09	4.41e-07
ZNF844	2078.43	1.35013	0.235786	5.72607	1.03e-08	4.55e-07
RN7SL674P	3.90604	-5.54546	0.969227	-5.72153	1.06e-08	4.67e-07
UPF3AP3	17.117	-2.66137	0.465199	-5.72092	1.06e-08	4.68e-07
SNAI3-AS1	83.8825	-1.68074	0.29384	-5.71992	1.07e-08	4.7e-07
RPL7AP6	52.5831	2.61884	0.458074	5.71707	1.08e-08	4.77e-07
RRP1	361.004	-1.10798	0.193834	-5.71612	1.09e-08	4.79e-07
AC017104.1	47.8898	-2.98548	0.522463	-5.71424	1.1e-08	4.83e-07
RPLP0P6	313.723	2.23164	0.390812	5.71026	1.13e-08	4.94e-07
XIAPP2	2.22284	-4.85861	0.851538	-5.70569	1.16e-08	5.07e-07
RPS17P13	1.89356	-4.75792	0.834042	-5.70466	1.17e-08	5.09e-07
PTGIR	57.7644	-3.54169	0.620881	-5.7043	1.17e-08	5.09e-07
MTCO2P33	3.00872	-3.63399	0.637099	-5.70396	1.17e-08	5.1e-07
YBX3	19582	2.38734	0.41873	5.70139	1.19e-08	5.17e-07
DEPDC1B	11.9161	-3.69815	0.649002	-5.69821	1.21e-08	5.25e-07
COQ10B	1265.5	1.61685	0.28384	5.69634	1.22e-08	5.3e-07
LIMCH1	213.63	6.98326	1.22593	5.6963	1.22e-08	5.3e-07
EOGT	643.064	1.29438	0.227474	5.69024	1.27e-08	5.48e-07
GOLGA6L17P	114.578	2.81974	0.495683	5.6886	1.28e-08	5.53e-07
AL022400.1	4.07816	-3.92651	0.691455	-5.67863	1.36e-08	5.84e-07
RFC3	231.146	-1.11702	0.196701	-5.67875	1.36e-08	5.84e-07
CDC25A	17.4893	-4.68714	0.825493	-5.67799	1.36e-08	5.85e-07
STARD7	9831.95	1.12377	0.197998	5.67569	1.38e-08	5.92e-07
AC091804.1	3.18521	-5.41093	0.953842	-5.67277	1.41e-08	6.02e-07
KIF26B	40.9099	-3.25466	0.573896	-5.67117	1.42e-08	6.06e-07
MAPK12	38.0399	-2.2365	0.394512	-5.66903	1.44e-08	6.13e-07
C1orf147	41.3656	-2.18609	0.385714	-5.66766	1.45e-08	6.16e-07
HIVEP2	8047.39	1.45282	0.256327	5.66784	1.45e-08	6.16e-07
AC011773.1	16.1225	-2.30044	0.405957	-5.6667	1.46e-08	6.19e-07
EIF3FP3	156.291	2.84373	0.501872	5.66625	1.46e-08	6.19e-07
SNORD104	44.5438	-2.21394	0.390786	-5.66537	1.47e-08	6.22e-07
AC114501.1	59.9871	4.91834	0.868835	5.66085	1.51e-08	6.37e-07
RASAL3	1978.07	-1.08807	0.192278	-5.65884	1.52e-08	6.44e-07
AL163051.1	5.57843	-3.2398	0.573177	-5.65235	1.58e-08	6.68e-07
PRF1	263.143	5.38748	0.953856	5.6481	1.62e-08	6.82e-07
LRP8	187.94	-1.9856	0.351798	-5.64415	1.66e-08	6.97e-07
ZC3H7A	5509.65	1.16914	0.20743	5.63632	1.74e-08	7.26e-07
ASF1B	102.686	-2.44549	0.434101	-5.63345	1.77e-08	7.35e-07
GINS3	62.9714	-1.5935	0.282939	-5.63194	1.78e-08	7.41e-07
RCCD1	291.763	-1.41043	0.25061	-5.62799	1.82e-08	7.57e-07
TEX9	53.5167	-3.75742	0.667875	-5.62594	1.85e-08	7.65e-07
FABP5	91.9158	-2.93504	0.521751	-5.62537	1.85e-08	7.66e-07
RN7SL648P	5.65087	-3.57358	0.635771	-5.62085	1.9e-08	7.85e-07
RPS29P22	1.58125	-4.75384	0.845979	-5.61934	1.92e-08	7.91e-07
AC244502.1	163.666	2.70893	0.482169	5.61821	1.93e-08	7.95e-07
CXCL16	895.158	2.21771	0.394916	5.61566	1.96e-08	8.06e-07
CAP1P2	5.19126	-2.76184	0.491866	-5.61502	1.97e-08	8.07e-07
LGALSL	189.56	2.14659	0.382362	5.61403	1.98e-08	8.11e-07
UBE2Q2	1937.87	1.18383	0.210881	5.61373	1.98e-08	8.11e-07
TMX4	5130.01	1.48609	0.264921	5.60956	2.03e-08	8.29e-07
SPC25	4.80331	-5.98498	1.06726	-5.60778	2.05e-08	8.36e-07
CASC2	4.62531	-2.89362	0.51652	-5.60214	2.12e-08	8.61e-07
CSDE1	25224.7	1.03521	0.184962	5.5969	2.18e-08	8.86e-07
CCDC150	25.9455	-2.34315	0.418741	-5.5957	2.2e-08	8.91e-07
DLGAP5	14.2277	-6.15744	1.10066	-5.59431	2.21e-08	8.97e-07
SELE	62.5284	3.5994	0.643904	5.58997	2.27e-08	9.16e-07
RMI2	69.0875	-2.94445	0.526746	-5.58989	2.27e-08	9.16e-07
EME1	46.473	-2.03833	0.36484	-5.58692	2.31e-08	9.31e-07
E2F8	11.2383	-6.14202	1.0996	-5.58568	2.33e-08	9.36e-07
RN7SL778P	2.03609	-4.00332	0.716902	-5.58419	2.35e-08	9.42e-07
SERP2	2.08894	-5.77106	1.03361	-5.58338	2.36e-08	9.45e-07
POLD1	561.241	-1.60103	0.286788	-5.58264	2.37e-08	9.47e-07
AL022324.1	9.02938	-2.74865	0.492493	-5.5811	2.39e-08	9.54e-07
RCC1	433.732	-1.33195	0.238671	-5.5807	2.4e-08	9.55e-07
AC104365.1	8.01911	-2.8221	0.505719	-5.58038	2.4e-08	9.56e-07
AL158850.1	720.096	2.15705	0.386637	5.57902	2.42e-08	9.62e-07
ABI3	110.503	-3.38241	0.606711	-5.57499	2.48e-08	9.83e-07
LOC101927751	32.1127	-2.84331	0.51019	-5.57305	2.5e-08	9.93e-07
FRY-AS1	38.7338	3.51646	0.631135	5.57164	2.52e-08	9.99e-07
FBXO32	546.879	1.4362	0.257781	5.57138	2.53e-08	9.99e-07
MT-TS1	36.2392	6.95998	1.24933	5.57097	2.53e-08	1e-06
AC064850.1	2.77698	-2.93857	0.527662	-5.56905	2.56e-08	1e-06
AC026877.1	13.4582	-1.70477	0.306124	-5.56887	2.56e-08	1e-06
AL512378.1	156.245	2.53726	0.455555	5.5696	2.55e-08	1e-06
GPD1	24.8611	-2.53549	0.455282	-5.56906	2.56e-08	1e-06
GCSAM	81.6306	-5.22863	0.938966	-5.5685	2.57e-08	1e-06
A2M	7.6664	-3.65141	0.655812	-5.56776	2.58e-08	1.01e-06
LRRC75A	48.2902	-1.81533	0.326136	-5.56618	2.6e-08	1.02e-06
PRRX1	44.8155	5.4755	0.983856	5.56535	2.62e-08	1.02e-06
BROX	2979.18	1.18999	0.214007	5.56049	2.69e-08	1.05e-06
PKD1L1	40.5977	-2.0031	0.360313	-5.55933	2.71e-08	1.05e-06
HSPD1P1	10.0677	-2.91904	0.525455	-5.55527	2.77e-08	1.08e-06
SSXP10	2.12312	-5.27626	0.949859	-5.55478	2.78e-08	1.08e-06
EEF1A1P6	105.259	1.7688	0.318418	5.55497	2.78e-08	1.08e-06
ZNF831	2247.92	1.83119	0.329724	5.55369	2.8e-08	1.08e-06
AL139120.1	2.56426	-3.95939	0.713094	-5.55241	2.82e-08	1.09e-06
POMK	149.881	-1.47094	0.265028	-5.55011	2.85e-08	1.1e-06
ILDR1	47.4472	-2.77308	0.499871	-5.54758	2.9e-08	1.11e-06
AL136038.3	2.67842	-4.09668	0.738448	-5.54769	2.89e-08	1.11e-06
LINC00896	2.75406	-3.34257	0.603047	-5.5428	2.98e-08	1.14e-06
VIPR1	1650.43	3.90268	0.704665	5.53835	3.05e-08	1.17e-06
GNLY	469.372	6.11792	1.10498	5.53669	3.08e-08	1.18e-06
SPPL2B	2299.32	-1.64237	0.296643	-5.53651	3.09e-08	1.18e-06
FCGRT	3040.48	2.24899	0.406234	5.53619	3.09e-08	1.18e-06
AL109917.1	7.2038	-2.79676	0.505521	-5.53243	3.16e-08	1.2e-06
CD1A	15.4205	-5.3174	0.962318	-5.52562	3.28e-08	1.25e-06
PAIP1	949.01	1.20411	0.217985	5.52381	3.32e-08	1.26e-06
C3orf67	16.3072	-6.19662	1.12345	-5.51573	3.47e-08	1.32e-06
MKLN1-AS	18.1429	-1.70302	0.308777	-5.51538	3.48e-08	1.32e-06
AC004584.3	7.82765	-2.82813	0.512862	-5.5144	3.5e-08	1.33e-06
AC115223.1	138.71	1.79988	0.326449	5.51351	3.52e-08	1.33e-06
CD2	49.1707	6.62033	1.2008	5.51325	3.52e-08	1.33e-06
AC011405.1	7.22391	-2.29802	0.416893	-5.51225	3.54e-08	1.34e-06
ZSWIM5	340.864	2.61684	0.475085	5.50814	3.63e-08	1.36e-06
Z74021.1	151.389	4.75112	0.862528	5.50837	3.62e-08	1.36e-06
SPOPL	3958.7	1.03232	0.187473	5.5065	3.66e-08	1.37e-06
TMEM130	3.90888	-4.16917	0.757291	-5.50537	3.68e-08	1.38e-06
CCDC15	32.7126	-2.18647	0.397392	-5.50204	3.75e-08	1.4e-06
PIM2	9195.74	1.22484	0.22268	5.50045	3.79e-08	1.41e-06
BTN2A2	1367.49	-1.45128	0.263867	-5.50005	3.8e-08	1.41e-06
AC067817.1	5.20483	-3.39707	0.617678	-5.49974	3.8e-08	1.42e-06
SBDSP1	2889.83	1.55766	0.283362	5.49706	3.86e-08	1.44e-06
SUGCT	10.8495	-2.85692	0.520215	-5.49181	3.98e-08	1.47e-06
TVP23B	455.806	1.23936	0.225674	5.49183	3.98e-08	1.47e-06
CDKN2AIP	1896.9	1.47617	0.268838	5.49092	4e-08	1.48e-06
TMC8	6292.75	-1.3391	0.243875	-5.49095	4e-08	1.48e-06
PEBP1	8861.61	1.76053	0.320698	5.48968	4.03e-08	1.49e-06
PRDM2	24520.2	1.58608	0.288944	5.48922	4.04e-08	1.49e-06
POLD4	608.463	-1.52858	0.278554	-5.48757	4.07e-08	1.5e-06
RNF11	1432.14	1.87229	0.341204	5.48732	4.08e-08	1.5e-06
ISCU	9625.64	1.10001	0.200485	5.48671	4.09e-08	1.5e-06
MET	11.989	-8.60987	1.57063	-5.48178	4.21e-08	1.54e-06
SERHL	59.3542	1.91335	0.349069	5.4813	4.22e-08	1.55e-06
PSMA6	438.793	1.15861	0.211408	5.48044	4.24e-08	1.55e-06
AP004289.1	4.54927	-3.361	0.613409	-5.47922	4.27e-08	1.56e-06
GLDC	19.158	-2.58832	0.472544	-5.47741	4.32e-08	1.57e-06
KIF11	225.299	-1.89093	0.34522	-5.47744	4.32e-08	1.57e-06
HIC1	9.75116	-3.64191	0.665225	-5.4747	4.38e-08	1.6e-06
WHRN	2636.83	2.42666	0.443321	5.47383	4.4e-08	1.6e-06
AC022018.1	3.45846	-2.64995	0.484105	-5.47391	4.4e-08	1.6e-06
CACNA1E	21.2311	-4.08723	0.746774	-5.47317	4.42e-08	1.6e-06
ELF2	3151.98	1.25869	0.229997	5.47266	4.43e-08	1.61e-06
ACAP3	717.903	-2.14564	0.392201	-5.47078	4.48e-08	1.62e-06
MIR3198-1	1.79635	-4.94928	0.905016	-5.46872	4.53e-08	1.64e-06
PHTF1	1926.78	1.51635	0.277386	5.46659	4.59e-08	1.66e-06
EEF1B2	21410.6	1.69587	0.310362	5.46415	4.65e-08	1.68e-06
UGCG	7331.46	1.21733	0.223087	5.45674	4.85e-08	1.75e-06
FANCI	391.238	-1.40596	0.257689	-5.45603	4.87e-08	1.75e-06
NUSAP1	206.313	-2.12517	0.389864	-5.45104	5.01e-08	1.8e-06
CCNB2	88.1034	-2.23703	0.410455	-5.45012	5.03e-08	1.8e-06
ABCB10	2120.87	1.37129	0.251731	5.44746	5.11e-08	1.83e-06
SPATC1	13.3097	-3.25277	0.597473	-5.44421	5.2e-08	1.86e-06
GABPA	2514.77	1.32339	0.243187	5.44187	5.27e-08	1.88e-06
LTBR	114.832	4.06612	0.747695	5.43821	5.38e-08	1.92e-06
SMC5-AS1	6.81344	-2.56761	0.4723	-5.4364	5.44e-08	1.93e-06
AL031729.1	3.69186	-2.98162	0.548558	-5.43538	5.47e-08	1.94e-06
HIST2H2AA3	7.88016	-7.45511	1.37185	-5.43434	5.5e-08	1.95e-06
SLC26A1	86.5334	-1.39339	0.256466	-5.43305	5.54e-08	1.96e-06
BX284613.1	21.7399	5.79075	1.06603	5.43206	5.57e-08	1.97e-06
WDFY1	5152.35	1.29678	0.238747	5.43161	5.58e-08	1.97e-06
PDIA3	6242.73	1.23078	0.226608	5.43132	5.59e-08	1.97e-06
CERS4	567.941	-1.86907	0.344129	-5.43131	5.59e-08	1.97e-06
KIF15	101.796	-1.89879	0.349636	-5.43075	5.61e-08	1.98e-06
NRM	20.6455	-2.62376	0.483272	-5.42916	5.66e-08	1.99e-06
Z94057.1	26.9025	5.47498	1.00854	5.42861	5.68e-08	1.99e-06
AL592310.1	2.18222	-3.76475	0.694201	-5.42314	5.86e-08	2.05e-06
AL121820.1	19.0746	-2.02145	0.372816	-5.42211	5.89e-08	2.06e-06
RPS12	41216.2	1.45665	0.268884	5.41737	6.05e-08	2.12e-06
SAMD4A	108.8	-3.84498	0.710044	-5.41514	6.12e-08	2.14e-06
LOC102723728	230.595	1.07943	0.199373	5.41414	6.16e-08	2.15e-06
ASPH	83.5141	-4.61981	0.853391	-5.41347	6.18e-08	2.15e-06
AL158801.2	3.91235	-3.77113	0.697036	-5.41024	6.29e-08	2.19e-06
KMT5A	1369.83	1.19822	0.221533	5.40875	6.35e-08	2.21e-06
LOC399715	23.0351	-2.05612	0.380203	-5.40795	6.38e-08	2.21e-06
SSPN	9.58183	-4.62537	0.855421	-5.40713	6.4e-08	2.22e-06
AL160408.3	60.2103	3.79067	0.701938	5.40029	6.65e-08	2.3e-06
RN7SL546P	1.48205	-5.20984	0.964901	-5.39935	6.69e-08	2.31e-06
ARHGAP44	2780.78	2.74516	0.508879	5.39453	6.87e-08	2.37e-06
WASF2	15802.4	1.28275	0.237855	5.39301	6.93e-08	2.39e-06
TOMM20	4760.67	1.07562	0.199473	5.3923	6.96e-08	2.39e-06
BUB1B	105.601	-2.45575	0.455424	-5.39222	6.96e-08	2.39e-06
CHRNA2	7.29602	-3.15479	0.585309	-5.38995	7.05e-08	2.41e-06
RPS27AP16	85.3471	1.9702	0.365508	5.3903	7.03e-08	2.41e-06
PHF1	2779.2	1.42018	0.263598	5.38768	7.14e-08	2.44e-06
FAM149A	3.39046	-5.7616	1.07008	-5.38427	7.27e-08	2.48e-06
ARHGAP11A	155.35	-1.56204	0.290125	-5.38403	7.28e-08	2.48e-06
LINC00910	291.691	-1.42694	0.265177	-5.3811	7.4e-08	2.52e-06
AC034105.3	3.56943	-3.48915	0.648441	-5.38084	7.41e-08	2.52e-06
RNU6-979P	2.07397	-4.16731	0.774974	-5.37736	7.56e-08	2.56e-06
MS4A1	26112.2	-2.22962	0.414627	-5.3774	7.56e-08	2.56e-06
HIST1H1D	86.3721	-5.51342	1.02614	-5.37298	7.74e-08	2.62e-06
NCAPG2	368.664	-1.3592	0.252967	-5.37305	7.74e-08	2.62e-06
HMGN2P46	18.3944	-1.80158	0.335516	-5.36959	7.89e-08	2.67e-06
CTD-2201I18.1	83.1458	3.31245	0.61701	5.36855	7.94e-08	2.68e-06
NECAB3	92.1674	-1.50095	0.27962	-5.36784	7.97e-08	2.68e-06
AC004687.1	991.009	-2.25501	0.420261	-5.36574	8.06e-08	2.71e-06
RPS15A	7218.66	1.12037	0.208927	5.3625	8.21e-08	2.76e-06
VAV3-AS1	25.0829	-2.71445	0.506329	-5.36104	8.27e-08	2.77e-06
ASAP1	1245.03	-1.0614	0.197984	-5.36105	8.27e-08	2.77e-06
AC092667.1	22.2806	-2.31215	0.431355	-5.36021	8.31e-08	2.78e-06
PRELID3B	2778.11	1.25393	0.233961	5.35959	8.34e-08	2.79e-06
CLIP2	317.263	-3.42383	0.639569	-5.35334	8.63e-08	2.88e-06
DGKG	1776	2.41616	0.451371	5.35293	8.65e-08	2.89e-06
TCF4	26384.8	1.42093	0.265477	5.35235	8.68e-08	2.89e-06
MIR3140	1.59772	-3.5058	0.65543	-5.34886	8.85e-08	2.94e-06
NACA3P	20.5855	-3.082	0.576269	-5.34819	8.88e-08	2.95e-06
LINC01134	15.8277	-2.51217	0.470139	-5.34347	9.12e-08	3.02e-06
CENPE	89.9707	-2.93507	0.549297	-5.34332	9.13e-08	3.02e-06
CSF1	46.8333	-3.71272	0.694873	-5.34302	9.14e-08	3.03e-06
BCL2	15558.6	1.66711	0.312083	5.3419	9.2e-08	3.04e-06
SMAGP	96.8001	-2.16786	0.405888	-5.34102	9.24e-08	3.05e-06
AC010519.1	1.09803	-3.47555	0.650915	-5.33948	9.32e-08	3.08e-06
AC109631.1	4.70157	-2.55584	0.478931	-5.33655	9.47e-08	3.12e-06
IGLV4-60	19.3432	-2.80618	0.526096	-5.33396	9.61e-08	3.16e-06
AL354977.2	2.45211	-3.05434	0.572661	-5.3336	9.63e-08	3.17e-06
AC110994.1	1.54192	-5.31171	0.99614	-5.33229	9.7e-08	3.18e-06
HDAC4	239.089	-1.19956	0.225068	-5.32978	9.83e-08	3.23e-06
MNS1	21.9453	-3.55589	0.66731	-5.3287	9.89e-08	3.24e-06
AC092910.1	2.54518	-3.52439	0.661626	-5.32685	9.99e-08	3.27e-06
CENPP	124.705	-1.17188	0.220076	-5.32488	1.01e-07	3.3e-06
SELENOH	496.098	-1.32047	0.248007	-5.32431	1.01e-07	3.31e-06
SERPINF1	1108.03	2.29629	0.431492	5.32174	1.03e-07	3.35e-06
PIK3CG	1059.11	-1.48155	0.278413	-5.32142	1.03e-07	3.35e-06
LINC02193	39.9184	1.87178	0.35177	5.32104	1.03e-07	3.36e-06
TMEM106C	420.2	-1.15568	0.217238	-5.31988	1.04e-07	3.37e-06
PSRC1	4.98335	-3.67443	0.691289	-5.31533	1.06e-07	3.46e-06
AL357093.2	7.13279	-2.96678	0.558222	-5.3147	1.07e-07	3.46e-06
NUS1	998.476	1.23024	0.23151	5.31397	1.07e-07	3.47e-06
TERF1	922.829	1.08085	0.203409	5.31369	1.07e-07	3.47e-06
SMPD5	3.46742	-4.23315	0.796635	-5.31379	1.07e-07	3.47e-06
CDCA7	55.7381	-4.5098	0.848774	-5.31331	1.08e-07	3.48e-06
LSM12P1	15.7197	4.27961	0.805532	5.31278	1.08e-07	3.48e-06
RPL41	14900.9	1.28629	0.242133	5.31234	1.08e-07	3.48e-06
CHAF1A	428.171	-1.2526	0.23579	-5.31236	1.08e-07	3.48e-06
KBTBD4	522.7	1.21504	0.228741	5.31186	1.09e-07	3.49e-06
TNFAIP8L2	44.4798	-2.25493	0.424577	-5.31099	1.09e-07	3.5e-06
PLAG1	162.989	-2.53133	0.476848	-5.30846	1.11e-07	3.54e-06
GALNT6	147.847	-2.57118	0.484466	-5.30725	1.11e-07	3.56e-06
AL133260.1	14.1311	-2.07862	0.391747	-5.30603	1.12e-07	3.58e-06
PPP1R26P1	36.8721	-2.73357	0.515443	-5.30335	1.14e-07	3.63e-06
FMO2	43.1329	4.11988	0.777084	5.30172	1.15e-07	3.66e-06
RPS7P7	2.76799	-3.49771	0.659769	-5.30141	1.15e-07	3.66e-06
TMEM56	640.993	2.71764	0.512782	5.29979	1.16e-07	3.69e-06
RPSAP6	3.93155	-3.27322	0.617892	-5.2974	1.17e-07	3.73e-06
SMG1P5	169.509	-1.75038	0.330523	-5.29579	1.19e-07	3.76e-06
Z97192.3	60.8494	-2.44061	0.460942	-5.29482	1.19e-07	3.78e-06
DOK3	1595.92	-1.68591	0.318688	-5.29016	1.22e-07	3.87e-06
YPEL2	4626.39	1.3633	0.257739	5.28945	1.23e-07	3.88e-06
LOC101928111	10.8926	-2.47186	0.467485	-5.28757	1.24e-07	3.91e-06
SPTBN2	985.719	2.55236	0.482767	5.28693	1.24e-07	3.92e-06
EMP2	1.47164	-4.78009	0.904341	-5.28572	1.25e-07	3.94e-06
GRAMD1B	1137.78	3.05842	0.579183	5.28057	1.29e-07	4.05e-06
HSP90AB3P	20.9674	-2.12276	0.402103	-5.27914	1.3e-07	4.07e-06
TESC	1100.07	2.56714	0.486528	5.27644	1.32e-07	4.13e-06
ZC2HC1B	3.43939	-2.93276	0.555883	-5.27586	1.32e-07	4.13e-06
PAWRP1	2.53095	-3.68438	0.698347	-5.27585	1.32e-07	4.13e-06
AC002456.1	4.94434	-3.08887	0.585938	-5.27167	1.35e-07	4.23e-06
MT-TT	6.15464	-4.09956	0.778403	-5.26663	1.39e-07	4.34e-06
NANS	305.869	-1.55149	0.294834	-5.26224	1.42e-07	4.44e-06
TPCN2	504.484	-1.25815	0.239177	-5.26035	1.44e-07	4.47e-06
LDHAL6B	27.0334	-2.67465	0.508622	-5.25861	1.45e-07	4.51e-06
MAMDC4	123.774	-1.77332	0.337245	-5.25826	1.45e-07	4.52e-06
AC011447.3	34.5659	-1.91932	0.365034	-5.25794	1.46e-07	4.52e-06
AL139274.1	7.43836	-3.7556	0.71433	-5.25752	1.46e-07	4.52e-06
FBXO21	2932.39	1.38787	0.264191	5.25329	1.49e-07	4.62e-06
FLT3	702.114	4.05505	0.772285	5.25072	1.52e-07	4.68e-06
NEIL3	4.64242	-6.76876	1.28917	-5.25049	1.52e-07	4.68e-06
AC133065.4	97.2287	-1.57891	0.300824	-5.24861	1.53e-07	4.73e-06
OTOGL	34.6787	6.8935	1.31393	5.24648	1.55e-07	4.78e-06
AL645568.2	3.52011	-3.48446	0.664194	-5.24615	1.55e-07	4.78e-06
RAB11B-AS1	16.5013	-1.45502	0.277391	-5.24536	1.56e-07	4.8e-06
ERVFRD-1	9.25837	-2.8438	0.542375	-5.24323	1.58e-07	4.85e-06
G3BP2	8694.46	1.54268	0.29425	5.24274	1.58e-07	4.85e-06
TPT1P1	2.06204	-5.89836	1.12509	-5.24256	1.58e-07	4.85e-06
AURKA	29.7545	-3.01419	0.575262	-5.23968	1.61e-07	4.92e-06
AC116533.1	81.2773	2.42783	0.463472	5.23835	1.62e-07	4.95e-06
DLG2	467.781	3.41714	0.652559	5.23653	1.64e-07	4.99e-06
KCNQ5-AS1	4.15307	-2.83189	0.541051	-5.23406	1.66e-07	5.06e-06
PEBP1P3	25.1158	-3.00702	0.574625	-5.23302	1.67e-07	5.07e-06
CYBRD1	339.762	3.42466	0.654978	5.22866	1.71e-07	5.19e-06
GRIP2	3.14956	-3.71267	0.710155	-5.22797	1.71e-07	5.2e-06
DUBR	12.0395	-3.44172	0.658349	-5.22781	1.72e-07	5.2e-06
POU5F1P5	6.34453	-3.01507	0.576727	-5.2279	1.71e-07	5.2e-06
BNIP2	5792.43	1.06006	0.202796	5.22721	1.72e-07	5.21e-06
VDAC2	1381.19	1.14245	0.218848	5.2203	1.79e-07	5.4e-06
AC003989.1	4.06728	-3.51216	0.673033	-5.21841	1.8e-07	5.44e-06
TPRG1	10.2766	-3.71497	0.712024	-5.21749	1.81e-07	5.46e-06
C9orf139	15.7019	-4.39711	0.842992	-5.21608	1.83e-07	5.5e-06
AL160163.1	1.5425	-3.74401	0.71791	-5.21515	1.84e-07	5.52e-06
BSPRY	296.083	2.75582	0.528416	5.21525	1.84e-07	5.52e-06
FBXO33	2575.99	1.22548	0.235064	5.21339	1.85e-07	5.56e-06
FAM103A1	181.04	1.25259	0.240338	5.21178	1.87e-07	5.61e-06
SAMD11P1	3.3434	-3.36843	0.646404	-5.21103	1.88e-07	5.62e-06
GRIN3B	32.1561	-2.08648	0.400426	-5.21066	1.88e-07	5.63e-06
EEF1A1P32	1.84062	-5.67953	1.09074	-5.20705	1.92e-07	5.73e-06
MIR3188	1.07692	-4.75952	0.914304	-5.20562	1.93e-07	5.77e-06
DERL1	3940.81	1.09555	0.210481	5.205	1.94e-07	5.78e-06
LINC01800	63.9589	-2.72619	0.523814	-5.2045	1.95e-07	5.79e-06
LRRN1	686.1	2.66811	0.512659	5.20445	1.95e-07	5.79e-06
STIL	139.284	-1.74184	0.334724	-5.20382	1.95e-07	5.8e-06
ENAH	22.5392	-4.75703	0.91418	-5.2036	1.95e-07	5.8e-06
RPL4	71549	1.34815	0.2592	5.20119	1.98e-07	5.87e-06
FEM1B	3530.11	1.12795	0.216896	5.20041	1.99e-07	5.89e-06
AC026111.1	4.86395	-3.49462	0.672128	-5.19934	2e-07	5.91e-06
LDHAP7	1.80309	-3.70134	0.712031	-5.19828	2.01e-07	5.94e-06
FAM72D	8.9549	-2.11821	0.407523	-5.19777	2.02e-07	5.95e-06
PBX2	840.409	1.09109	0.209934	5.19728	2.02e-07	5.96e-06
POU5F1P4	5.88728	-2.85818	0.550146	-5.19531	2.04e-07	6.02e-06
KLF4P1	2.6946	-3.8924	0.749259	-5.19499	2.05e-07	6.02e-06
AC093155.1	4.13911	-3.3905	0.652855	-5.19334	2.07e-07	6.06e-06
MXD3	199.931	-1.40406	0.270354	-5.1934	2.06e-07	6.06e-06
YBX1P4	4.2762	-2.82323	0.543704	-5.19259	2.07e-07	6.08e-06
APBB2	2528.27	2.95885	0.569924	5.19165	2.08e-07	6.11e-06
TAS2R30	13.7569	-2.77393	0.534405	-5.19069	2.1e-07	6.13e-06
PLCL2	6493.27	1.12703	0.217218	5.1885	2.12e-07	6.2e-06
AP004242.1	2.58846	-3.2867	0.633756	-5.18606	2.15e-07	6.27e-06
RN7SKP50	7.3679	-2.56955	0.495525	-5.18552	2.15e-07	6.28e-06
WBP11	5869.03	1.46281	0.282372	5.18045	2.21e-07	6.44e-06
FASN	1095.04	-1.73486	0.335042	-5.17805	2.24e-07	6.52e-06
RPL21P122	5.51893	-2.23001	0.430685	-5.17782	2.24e-07	6.52e-06
MAG	2.7513	-3.94672	0.762506	-5.17599	2.27e-07	6.58e-06
AC007161.2	3.5053	-2.73889	0.529317	-5.17438	2.29e-07	6.63e-06
CCDC154	100.269	-1.9497	0.376847	-5.17373	2.29e-07	6.65e-06
NPM1P27	76.0881	1.32307	0.255858	5.17112	2.33e-07	6.73e-06
ATG16L2	2920.12	-1.40721	0.272271	-5.1684	2.36e-07	6.82e-06
ELL3	37.1139	-2.1552	0.417083	-5.16733	2.37e-07	6.86e-06
YBX1P3	2.5293	-3.65071	0.706572	-5.16679	2.38e-07	6.87e-06
CBX5P1	6.15143	-2.79697	0.54147	-5.16551	2.4e-07	6.9e-06
AL512430.1	2.17421	-3.72428	0.720995	-5.16548	2.4e-07	6.9e-06
AIMP2	115.113	-1.10826	0.214567	-5.16509	2.4e-07	6.91e-06
LINC01311	22.8828	-1.62574	0.314811	-5.16419	2.41e-07	6.94e-06
SRGN	3896.13	2.16956	0.420176	5.16346	2.42e-07	6.96e-06
RPL12P12	2.70877	-3.42107	0.662606	-5.16306	2.43e-07	6.96e-06
KF455155.1	1.83777	-4.14814	0.803733	-5.1611	2.46e-07	7.03e-06
UBC	47815.5	1.9126	0.371092	5.15397	2.55e-07	7.29e-06
AC024451.2	15.5703	-1.9927	0.386707	-5.15299	2.56e-07	7.32e-06
FGD2	5182.83	-1.37977	0.26786	-5.1511	2.59e-07	7.39e-06
RFX3-AS1	39.9672	-1.57415	0.305633	-5.15046	2.6e-07	7.41e-06
STXBP6	4.06788	-5.9072	1.14709	-5.14971	2.61e-07	7.43e-06
ZNF614	961.326	1.34189	0.260699	5.14728	2.64e-07	7.52e-06
AC007728.3	39.1947	3.38378	0.657479	5.1466	2.65e-07	7.53e-06
AL133499.1	6.95115	-3.25329	0.632134	-5.14652	2.65e-07	7.53e-06
ZEB1-AS1	179.214	-1.1574	0.224906	-5.14615	2.66e-07	7.54e-06
SPAG4	408.527	2.53054	0.49218	5.1415	2.73e-07	7.72e-06
SCG3	4.4841	-3.36039	0.653748	-5.14019	2.74e-07	7.77e-06
EFCAB5	47.5605	-1.64617	0.320342	-5.1388	2.77e-07	7.82e-06
GDF7	1521.93	2.03425	0.396124	5.13539	2.82e-07	7.95e-06
EPB41	11463.3	1.00207	0.195279	5.13147	2.87e-07	8.11e-06
SNORA12	15.7037	-2.35907	0.459901	-5.12951	2.9e-07	8.19e-06
PHOSPHO1	26.4443	-3.26594	0.637464	-5.12334	3e-07	8.45e-06
RNF41	6255.03	1.60558	0.313548	5.12069	3.04e-07	8.56e-06
SNX18	4859.36	2.10316	0.410848	5.11907	3.07e-07	8.63e-06
CPEB1	57.196	3.37713	0.659729	5.11896	3.07e-07	8.63e-06
RPL12P42	3.26137	-2.46427	0.481432	-5.11863	3.08e-07	8.63e-06
BAG3	528.613	2.13354	0.417295	5.1128	3.17e-07	8.9e-06
CELSR3	1041.15	2.3173	0.453347	5.11154	3.2e-07	8.95e-06
MROH9	60.1914	3.8809	0.759737	5.10821	3.25e-07	9.09e-06
PXN	845.579	2.11973	0.415205	5.10526	3.3e-07	9.22e-06
SLC7A5P1	11.2833	-3.00563	0.588753	-5.10507	3.31e-07	9.22e-06
TMEM132A	62.8369	-2.48196	0.486201	-5.10479	3.31e-07	9.23e-06
RUVBL1-AS1	2.29775	-2.67437	0.524227	-5.10155	3.37e-07	9.37e-06
MREG	54.9098	-3.01189	0.590436	-5.10114	3.38e-07	9.38e-06
SCPEP1	893.654	-1.61633	0.316872	-5.10091	3.38e-07	9.38e-06
AC135626.1	3.04202	-4.29895	0.842875	-5.10034	3.39e-07	9.4e-06
NDRG4	59.7244	-1.87057	0.366785	-5.09992	3.4e-07	9.41e-06
HMGN2P27	1.21762	-5.00832	0.982238	-5.09889	3.42e-07	9.45e-06
AC023154.1	13.0534	-2.25101	0.44201	-5.09266	3.53e-07	9.76e-06
RAB26	20.665	-2.45017	0.481556	-5.08803	3.62e-07	9.99e-06
TKTL1	36.8076	3.42191	0.672554	5.08794	3.62e-07	9.99e-06
ACTR3P2	1.20319	-5.85125	1.15011	-5.08755	3.63e-07	1e-05
RNU6-151P	3.38481	-3.39251	0.667205	-5.08466	3.68e-07	1.01e-05
AC099681.2	20.2722	4.35081	0.8563	5.08095	3.76e-07	1.03e-05
NCOA7-AS1	1.67356	-4.59131	0.904088	-5.07839	3.81e-07	1.05e-05
CISD2	403.082	1.19153	0.234695	5.07695	3.84e-07	1.05e-05
HMGN2P35	3.10242	-3.35917	0.66185	-5.07543	3.87e-07	1.06e-05
SH2D1B	38.6925	6.60305	1.30206	5.07124	3.95e-07	1.08e-05
HSP90AA6P	1.27514	-4.45956	0.879374	-5.07129	3.95e-07	1.08e-05
AL590609.3	7.19999	-2.63226	0.5191	-5.07081	3.96e-07	1.08e-05
POU5F2	23.7658	-2.79427	0.551082	-5.07051	3.97e-07	1.08e-05
LDHAP3	1.58419	-3.28859	0.648613	-5.07019	3.97e-07	1.08e-05
CGRRF1	729.199	1.34941	0.266273	5.06779	4.02e-07	1.1e-05
MT-TE	127.953	6.33392	1.25002	5.06707	4.04e-07	1.1e-05
SAP30	30.4458	-2.00344	0.395428	-5.06651	4.05e-07	1.1e-05
OPTN	1972.58	1.24876	0.246569	5.06456	4.09e-07	1.11e-05
PACSIN3	3.63727	-3.06103	0.604403	-5.06455	4.09e-07	1.11e-05
PRR13	2235.36	1.1417	0.225458	5.06393	4.11e-07	1.11e-05
TMEM86B	67.4961	-1.06337	0.210044	-5.06261	4.14e-07	1.12e-05
MT-TM	4.44347	-2.9338	0.579589	-5.06186	4.15e-07	1.12e-05
CR2	1605.11	-2.0268	0.400601	-5.0594	4.21e-07	1.14e-05
AC005091.1	1.63504	-2.90954	0.57506	-5.05955	4.2e-07	1.14e-05
DOCK7	1097.62	1.16059	0.229515	5.05671	4.27e-07	1.15e-05
AF131215.1	6.81931	-3.23047	0.638865	-5.05657	4.27e-07	1.15e-05
ANGPTL6	149.788	-1.61233	0.318907	-5.0558	4.29e-07	1.15e-05
ZC3H11A	11273.6	1.03027	0.203848	5.05411	4.32e-07	1.16e-05
MACROD1	31.3911	-2.14412	0.42431	-5.05319	4.34e-07	1.17e-05
RLIMP1	34.5017	-3.28303	0.649841	-5.05205	4.37e-07	1.17e-05
C6orf106	10136.8	1.38136	0.27345	5.05158	4.38e-07	1.17e-05
AC003991.1	2.53792	-2.83508	0.56121	-5.05173	4.38e-07	1.17e-05
HIST1H2BK	787.451	-2.11084	0.417961	-5.05032	4.41e-07	1.18e-05
MILR1	32.7646	-3.64028	0.72139	-5.0462	4.51e-07	1.2e-05
RAB24	150.823	-1.3323	0.264118	-5.04433	4.55e-07	1.21e-05
ARHGEF17	10.8187	-3.91221	0.77563	-5.04391	4.56e-07	1.22e-05
AC015969.1	2.87556	-4.33738	0.860368	-5.04131	4.62e-07	1.23e-05
B4GALT1	12575.2	1.18307	0.234683	5.04116	4.63e-07	1.23e-05
AL390036.1	6.44495	-3.12664	0.620267	-5.0408	4.64e-07	1.23e-05
AC090220.1	6.44545	-3.61731	0.718156	-5.03695	4.73e-07	1.26e-05
TOP1	4199.18	1.30058	0.258419	5.03284	4.83e-07	1.28e-05
RPS23P8	97.4654	-1.74852	0.347444	-5.03252	4.84e-07	1.28e-05
TK2	255.135	1.346	0.267496	5.03185	4.86e-07	1.29e-05
HNRNPA1P76	4.40817	-3.30199	0.65633	-5.03099	4.88e-07	1.29e-05
CDH24	248.716	2.07137	0.411709	5.03115	4.88e-07	1.29e-05
NBPF2P	39.7705	3.38715	0.67332	5.03052	4.89e-07	1.29e-05
AC037487.2	8.04021	-3.23966	0.644031	-5.03028	4.9e-07	1.29e-05
AC012467.1	10.4882	5.17252	1.02857	5.02885	4.93e-07	1.3e-05
AC096921.1	13.6603	-2.51005	0.499407	-5.02605	5.01e-07	1.32e-05
LOC101927630	2.5029	-5.30873	1.05673	-5.02371	5.07e-07	1.33e-05
SMIM25	30.4776	6.26079	1.2467	5.02189	5.12e-07	1.35e-05
SLC25A10	12.8251	-1.97322	0.392964	-5.02137	5.13e-07	1.35e-05
SPATA5L1	205.982	-1.06449	0.212029	-5.0205	5.15e-07	1.35e-05
MAPKAPK2	8038.74	1.3566	0.270264	5.01954	5.18e-07	1.36e-05
MATR3	19166.2	1.08009	0.215245	5.01797	5.22e-07	1.37e-05
RPL36AL	5087.76	1.42003	0.282982	5.01807	5.22e-07	1.37e-05
PHBP2	9.42615	-2.46282	0.490861	-5.01735	5.24e-07	1.37e-05
SLC43A1	135.573	-2.0692	0.412551	-5.01562	5.29e-07	1.38e-05
CDKN3	19.0822	-2.63458	0.525409	-5.01434	5.32e-07	1.39e-05
MT-TF	25.8188	-2.90676	0.58032	-5.0089	5.47e-07	1.43e-05
RRAGD	48.6567	-2.61316	0.521892	-5.00708	5.53e-07	1.44e-05
AC013437.1	7.1601	-2.65743	0.530825	-5.00622	5.55e-07	1.44e-05
SCARNA6	25.3818	-2.15867	0.431436	-5.00345	5.63e-07	1.46e-05
AP003696.1	6.83777	-2.8222	0.56412	-5.00284	5.65e-07	1.47e-05
GPM6A	1868.5	3.17251	0.63488	4.99703	5.82e-07	1.51e-05
RPL15P3	32.493	2.14912	0.430164	4.99604	5.85e-07	1.51e-05
RHOXF1-AS1	115.978	2.49232	0.499017	4.99447	5.9e-07	1.53e-05
AC007216.1	2.95253	-4.05712	0.813747	-4.98573	6.17e-07	1.59e-05
AC106872.7	5.05861	-6.36226	1.27633	-4.98482	6.2e-07	1.6e-05
[truncated: 4,079 more rows]

## Sheet: Supplementary Table S6C
CLL-related DMEGs (N =1,130)
[truncated: 1,131 more rows]
