# Supplementary material for: Genome-wide DNA methylation profiling in chronic lymphocytic leukaemia
Source: Front Genet. 2023 Jan 11;13:1056043. doi: 10.3389/fgene.2022.1056043 (PMC9873975; doi:10.3389/fgene.2022.1056043)
Supplement: Supplementary file 6 [file Table4.xlsx]

## Sheet: Supplementary Table S4
CLL-related DMRs (N = 477)
	Gene	Chromosome	start	end	P value	CoreSize	betaAv_CLL	betaAv_con	diff_beta
DMR_449	B3GALT4	chr6	33245689	33246120	3.04e-280	405	0.135338	0.476615	-0.341277
DMR_439	HLA-DMB	chr6	32903504	32907955	2.3e-255	3788	0.285679	0.665646	-0.379967
DMR_440	HLA-DMA	chr6	32915139	32920002	3.56e-225	2826	0.326374	0.789888	-0.463514
DMR_238	GRB2	chr17	73314814	73317800	9.14e-208	682	0.224071	0.728884	-0.504812
DMR_479	WIPI2	chr7	5270118	5274365	1.24e-170	2389	0.218555	0.673947	-0.455392
DMR_93	NEAT1	chr11	65192733	65199957	2.95e-168	1764	0.118721	0.433801	-0.315081
DMR_462	PLAGL1	chr6	144386371	144386560	2.47e-167	113	0.145523	0.59841	-0.452887
DMR_433	HLA-DRA	chr6	32402470	32411715	2.02e-158	5412	0.282389	0.627356	-0.344967
DMR_453	PHF1	chr6	33384174	33384637	1.33e-155	359	0.157542	0.623505	-0.465963
DMR_266	APOC4-APOC2	chr19	45445123	45446264	1.05e-152	257	0.221647	0.75882	-0.537172
DMR_402	C6orf136	chr6	30618653	30619636	2.03e-151	196	0.2909	0.667029	-0.376129
DMR_117	PTPN6	chr12	7065992	7073993	8.56e-151	6617	0.300682	0.614336	-0.313655
DMR_437	TAP1	chr6	32819758	32820348	1.77e-148	392	0.201293	0.674838	-0.473545
DMR_70	MOB2	chr11	1506365	1507918	4.06e-143	412	0.177724	0.641104	-0.46338
DMR_51	ARID5B	chr10	63808503	63809740	9.27e-140	98	0.173996	0.626784	-0.452789
DMR_419	VARS	chr6	31762254	31762749	1.23e-133	298	0.109201	0.395051	-0.285849
DMR_329	TIGIT	chr3	114006494	114013062	7.07e-130	3157	0.214852	0.731959	-0.517107
DMR_420	SLC44A4	chr6	31832567	31833845	8.95e-121	603	0.465282	0.79502	-0.329739
DMR_377	NDST1	chr5	149866505	149873656	1.44e-115	2819	0.254197	0.706555	-0.452357
DMR_391	ATXN1	chr6	16303714	16308017	1.45e-115	1504	0.205713	0.726949	-0.521236
DMR_36	LAX1	chr1	203733989	203735130	5.85e-111	304	0.0894385	0.456661	-0.367222
DMR_96	CORO1B	chr11	67205054	67206828	4.94e-109	696	0.253612	0.650598	-0.396985
DMR_443	HLA-DOA	chr6	32975887	32976997	6.37e-109	912	0.334845	0.635742	-0.300897
DMR_431	NOTCH4	chr6	32188555	32192067	6.53e-109	2899	0.287372	0.621423	-0.334052
DMR_207	ZFPM1	chr16	88544472	88548431	1.51e-108	2820	0.360431	0.807289	-0.446858
DMR_170	IGHM	chr14	106317877	106321583	1.5e-105	1822	0.338679	0.822665	-0.483986
DMR_458	PRDM1	chr6	106546133	106547395	5.25e-104	121	0.121578	0.509814	-0.388236
DMR_447	HSD17B8	chr6	33172938	33173432	7.85e-104	388	0.187244	0.486519	-0.299275
DMR_311	MIR647	chr20	62573923	62574214	6.27e-103	92	0.142124	0.613344	-0.47122
DMR_237	VMP1	chr17	57918059	57919253	1.14e-100	421	0.171339	0.652028	-0.480689
DMR_290	TTN	chr2	179395314	179396785	3.81e-98	330	0.186674	0.701087	-0.514412
DMR_202	IRF8	chr16	85960810	85969498	6.15e-97	2165	0.251011	0.69985	-0.448839
DMR_194	GPT2	chr16	46918921	46919212	9.28e-97	174	0.137664	0.478115	-0.340451
DMR_521	TRAF1	chr9	123688096	123689363	1.56e-96	479	0.0572497	0.433408	-0.376158
DMR_371	TNFAIP8	chr5	118690856	118691225	1.27e-95	172	0.167642	0.530406	-0.362764
DMR_172	TRIM69	chr15	45027981	45028261	1.53e-95	79	0.0923965	0.530284	-0.437887
DMR_236	VMP1	chr17	57915094	57916344	1.43e-94	109	0.113148	0.512063	-0.398915
DMR_191	ZC3H7A	chr16	11875540	11876681	1.53e-93	316	0.205741	0.694592	-0.488851
DMR_352	RBM47	chr4	40517795	40518372	1.21e-91	120	0.196715	0.704058	-0.507343
DMR_423	TNXB	chr6	32054671	32055208	4.96e-91	376	0.247642	0.563151	-0.315509
DMR_276	BCL11A	chr2	60762761	60764379	6.99e-91	478	0.182916	0.625723	-0.442807
DMR_418	VARS	chr6	31759411	31761190	8.74e-91	1284	0.483252	0.762778	-0.279526
DMR_512	AGO2	chr8	141598571	141600007	3.72e-90	296	0.191089	0.612576	-0.421487
DMR_399	TRIM26	chr6	30174844	30175555	2.89e-89	483	0.357171	0.777865	-0.420694
DMR_30	SEMA4A	chr1	156116280	156122880	4.03e-86	3189	0.23291	0.662157	-0.429247
DMR_208	ZFPM1	chr16	88550796	88551883	1.02e-85	299	0.311	0.783973	-0.472973
DMR_367	CWC27	chr5	64330654	64331183	1.18e-85	80	0.284556	0.830135	-0.545579
DMR_136	SFSWAP	chr12	132259020	132260301	1.38e-85	318	0.247071	0.81227	-0.565199
DMR_148	ATP11A	chr13	113422102	113423064	4.64e-85	510	0.177181	0.580857	-0.403676
DMR_147	CARS2	chr13	111317364	111319211	3.3e-84	706	0.306512	0.726001	-0.419488
DMR_310	ZNF217	chr20	52199438	52199750	1.11e-83	229	0.0732627	0.478738	-0.405475
DMR_231	RARA	chr17	38511021	38514228	1.33e-83	1171	0.408714	0.791957	-0.383244
DMR_118	C1RL	chr12	7259976	7261179	1.42e-83	231	0.0860596	0.430357	-0.344298
DMR_281	DUSP2	chr2	96806088	96809794	5.19e-83	1233	0.177801	0.719596	-0.541795
DMR_138	EP400	chr12	132548721	132552163	2.17e-82	2301	0.277609	0.631638	-0.354029
DMR_127	C12orf74	chr12	93096615	93097073	2.52e-82	65	0.179052	0.654212	-0.475159
DMR_452	DAXX	chr6	33289511	33289875	8.11e-82	176	0.230054	0.551695	-0.321641
DMR_48	CACNB2	chr10	18628435	18630248	3.7e-81	1030	0.38251	0.835221	-0.452711
DMR_509	ZHX1	chr8	124283557	124284795	5.54e-81	218	0.225242	0.828429	-0.603187
DMR_91	EHD1	chr11	64635158	64636416	1.63e-80	119	0.20806	0.808598	-0.600537
DMR_181	ZNF710	chr15	90547418	90548661	3.66e-80	352	0.211494	0.681906	-0.470413
DMR_335	LINC00880	chr3	156807261	156810967	4.52e-80	1737	0.14499	0.500353	-0.355363
DMR_414	BAG6	chr6	31617077	31617924	6.79e-80	59	0.212511	0.801807	-0.589296
DMR_21	RP4-781L3.1	chr1	25291916	25292375	7.05e-80	257	0.353895	0.689228	-0.335334
DMR_274	ADCY3	chr2	25141859	25142171	8.35e-79	217	0.201312	0.663459	-0.462147
DMR_106	CXCR5	chr11	118763288	118764573	6.33e-78	479	0.300914	0.6192	-0.318286
DMR_7	MORN1	chr1	2345288	2345454	8.13e-78	78	0.367514	0.678733	-0.311219
DMR_123	PFDN5	chr12	53693006	53693330	8.53e-78	269	0.112622	0.508915	-0.396293
DMR_204	IRF8	chr16	85986467	85993452	6.95e-77	461	0.414473	0.838599	-0.424126
DMR_259	ANGPTL6	chr19	10212651	10213889	3.92e-76	547	0.157777	0.642278	-0.484501
DMR_131	FBXO21	chr12	117576069	117584328	6.25e-76	1736	0.356464	0.85069	-0.494226
DMR_481	ACTB	chr7	5564457	5568163	2.01e-75	1581	0.108518	0.457887	-0.349369
DMR_221	SLC43A2	chr17	1509939	1510103	2.41e-75	128	0.294916	0.717887	-0.422971
DMR_73	LSP1	chr11	1867838	1874362	5.13e-75	2784	0.246817	0.557873	-0.311056
DMR_58	ENTPD1-AS1	chr10	97515270	97515498	9.94e-75	27	0.142603	0.599395	-0.456792
DMR_406	PSORS1C2	chr6	31105274	31106616	9.94e-75	202	0.294053	0.729434	-0.435381
DMR_307	BLCAP	chr20	36152860	36154566	5.65e-73	910	0.340483	0.725667	-0.385184
DMR_31	AIM2	chr1	159046835	159047134	1.11e-72	98	0.125418	0.542787	-0.417369
DMR_152	RASA3	chr13	114786725	114787004	5.73e-72	80	0.254181	0.774903	-0.520722
DMR_120	C12orf77	chr12	25150506	25150726	6.29e-72	97	0.181217	0.742477	-0.56126
DMR_463	SYNJ2	chr6	158403962	158404221	7.76e-72	61	0.223434	0.773243	-0.54981
DMR_94	BRMS1	chr11	66104390	66105833	8.51e-72	681	0.281165	0.660491	-0.379326
DMR_98	ACY3	chr11	67417728	67418465	9.42e-72	408	0.155623	0.389702	-0.23408
DMR_303	RIN2	chr20	19915223	19916658	9.59e-72	294	0.158018	0.539181	-0.381163
DMR_306	SRC	chr20	36011842	36012172	3.36e-71	18	0.194816	0.69974	-0.504924
DMR_286	WDR33	chr2	128458196	128458326	4.51e-71	42	0.18754	0.67512	-0.487581
DMR_228	RPL23A	chr17	27049262	27050435	6.89e-71	804	0.235698	0.640051	-0.404353
DMR_502	ANK1	chr8	41522151	41523292	5.32e-70	457	0.205213	0.543616	-0.338403
DMR_187	AXIN1	chr16	357854	359161	9.77e-69	344	0.280029	0.875694	-0.595665
DMR_97	CORO1B	chr11	67209463	67210604	1.57e-68	250	0.350546	0.791805	-0.441259
DMR_86	CHST1	chr11	45704608	45731705	1.79e-67	22877	0.391191	0.652554	-0.261363
DMR_340	APOD	chr3	195310801	195311019	1.13e-66	54	0.297864	0.819976	-0.522111
DMR_328	HHLA2	chr3	108016277	108022801	1.34e-66	1675	0.312876	0.726762	-0.413886
DMR_54	SPOCK2	chr10	73849079	73849168	6.76e-66	62	0.185255	0.661735	-0.476481
DMR_32	SLAMF7	chr1	160708669	160709810	1.27e-65	253	0.116313	0.427668	-0.311356
DMR_450	TAPBP	chr6	33272907	33274536	2.23e-65	859	0.322412	0.717099	-0.394687
DMR_15	TNFRSF1B	chr1	12218148	12224672	3.97e-65	4611	0.248724	0.680523	-0.431799
DMR_432	C6orf10	chr6	32293689	32295073	4.31e-65	244	0.18216	0.664425	-0.482266
DMR_368	PIK3R1	chr5	67583498	67583727	4.56e-65	30	0.139356	0.537355	-0.397999
DMR_6	SKI	chr1	2190279	2192228	4.99e-65	809	0.415626	0.862997	-0.447371
DMR_233	STAT3	chr17	40488943	40490355	1.19e-64	273	0.208892	0.617056	-0.408164
DMR_500	KIF13B	chr8	28960744	28961926	1.43e-64	42	0.21222	0.68803	-0.47581
DMR_315	COMT	chr22	19949595	19950736	2.44e-64	294	0.33155	0.649714	-0.318164
DMR_190	USP7	chr16	8982331	8988981	3.88e-64	716	0.206448	0.519663	-0.313215
DMR_72	TNNI2	chr11	1861449	1863047	5.78e-64	458	0.320746	0.785674	-0.464928
DMR_192	XYLT1	chr16	17561848	17563870	7.48e-64	1436	0.222772	0.525804	-0.303031
DMR_341	MIR922	chr3	197400829	197401970	7.48e-64	533	0.348678	0.671977	-0.323298
DMR_55	ANAPC16	chr10	73976745	73976865	8.58e-64	32	0.199381	0.703257	-0.503876
DMR_212	CBFA2T3	chr16	88990619	88992136	1.44e-63	281	0.236785	0.638077	-0.401292
DMR_378	GRIA1	chr5	152864726	152871250	1.46e-63	1894	0.322349	0.699305	-0.376955
DMR_201	IRF8	chr16	85935528	85936766	2.75e-63	656	0.150959	0.526129	-0.37517
DMR_90	AHNAK	chr11	62308744	62309982	4.55e-63	898	0.184224	0.650175	-0.465951
DMR_364	LPCAT1	chr5	1509517	1511254	5.13e-63	962	0.433119	0.891134	-0.458014
DMR_239	SEC14L1	chr17	75206720	75207774	8.96e-63	266	0.273825	0.786347	-0.512523
DMR_216	ANKRD11	chr16	89390380	89391017	1.1e-62	360	0.304824	0.727497	-0.422674
DMR_474	TTYH3	chr7	2678497	2680116	3.8e-62	480	0.332689	0.837985	-0.505295
DMR_164	FAM71D	chr14	67650398	67656922	4.26e-62	2581	0.201881	0.507904	-0.306024
DMR_107	BCL9L	chr11	118773086	118774580	5.43e-62	353	0.316113	0.818815	-0.502702
DMR_154	RASA3	chr13	114829707	114831712	6.62e-62	1973	0.24986	0.538108	-0.288248
DMR_476	CARD11	chr7	3025404	3025964	2.8e-61	103	0.261794	0.795498	-0.533704
DMR_389	SNORA67	chr6	11708708	11715232	2.84e-61	3966	0.145949	0.60522	-0.459271
DMR_277	SLC1A4	chr2	65217428	65217722	3.25e-61	96	0.106881	0.383481	-0.2766
DMR_116	TAPBPL	chr12	6570133	6573065	3.64e-61	2316	0.181816	0.603094	-0.421278
DMR_92	EHD1	chr11	64641750	64642952	4.36e-61	415	0.241933	0.67884	-0.436907
DMR_428	NOTCH4	chr6	32165077	32165336	1.72e-60	146	0.392086	0.710354	-0.318268
DMR_215	ACSF3	chr16	89129077	89132870	3.02e-60	1385	0.364289	0.868998	-0.504708
DMR_350	MIR572	chr4	11366154	11369860	3.16e-60	1724	0.304734	0.842173	-0.537438
DMR_448	VPS52	chr6	33219236	33220048	3.16e-60	320	0.378359	0.7592	-0.380841
DMR_156	RASA3	chr13	114902377	114911186	3.43e-60	3694	0.261951	0.577639	-0.315688
DMR_464	CCR6	chr6	167507944	167508451	3.74e-60	57	0.138801	0.50108	-0.362279
DMR_214	CBFA2T3	chr16	89045106	89053993	5.37e-60	2363	0.22117	0.564025	-0.342855
DMR_146	CARS2	chr13	111305234	111306882	7.99e-60	508	0.334429	0.678428	-0.343999
DMR_468	COX19	chr7	961284	961483	8.67e-60	136	0.261651	0.725892	-0.464241
DMR_298	PDCD1	chr2	242801991	242802203	2.55e-59	184	0.17475	0.432609	-0.25786
DMR_95	CARNS1	chr11	67183342	67183772	4.1e-59	119	0.25381	0.63852	-0.38471
DMR_150	ATP11A	chr13	113427995	113428272	6.09e-59	79	0.255243	0.757374	-0.502132
DMR_178	CSK	chr15	75090387	75091653	1.46e-58	559	0.264772	0.657081	-0.392309
DMR_74	TNNT3	chr11	1945465	1945747	3.41e-58	85	0.313199	0.774577	-0.461378
DMR_64	LHPP	chr10	126303378	126303902	3.78e-58	192	0.360953	0.812833	-0.45188
DMR_387	SERPINB9	chr6	2892087	2892213	1.49e-57	5	0.162277	0.523539	-0.361262
DMR_46	RP11-563J2.3	chr10	6386445	6395421	2.48e-57	2454	0.243207	0.711161	-0.467954
DMR_302	SNORD17	chr20	17942833	17944265	4.17e-57	569	0.187921	0.579673	-0.391752
DMR_29	ARHGEF2	chr1	155931059	155932428	4.85e-57	230	0.218546	0.521368	-0.302822
DMR_245	TK1	chr17	76169333	76172265	6.18e-57	410	0.419592	0.83613	-0.416538
DMR_184	SPATA8	chr15	97316648	97326394	6.49e-57	9063	0.403934	0.683602	-0.279668
DMR_451	TAPBP	chr6	33280049	33280327	3.02e-56	80	0.21555	0.52796	-0.31241
DMR_5	PRKCZ	chr1	2105651	2107190	4.31e-56	399	0.265244	0.681968	-0.416724
DMR_45	PFKFB3	chr10	6181601	6185427	5.56e-56	121	0.238565	0.725648	-0.487083
DMR_142	SPATA13	chr13	24797562	24798810	7.15e-56	108	0.145703	0.472255	-0.326551
DMR_295	HDAC4	chr2	240172041	240173312	7.81e-55	131	0.269399	0.718055	-0.448656
DMR_465	CCR6	chr6	167529955	167530572	1.99e-54	159	0.394061	0.857052	-0.462991
DMR_206	CA5A	chr16	87957574	87959064	2.53e-54	349	0.191572	0.589335	-0.397763
DMR_405	DDR1	chr6	30850824	30850921	3e-54	46	0.186043	0.588004	-0.401961
DMR_404	MDC1	chr6	30684183	30684634	4.2e-54	233	0.209877	0.639699	-0.429821
DMR_103	DLG2	chr11	83392999	83394140	7.8e-54	1013	0.337007	0.700676	-0.363669
DMR_99	LRP5	chr11	68180566	68180765	9.58e-54	177	0.246608	0.636328	-0.38972
DMR_417	DDAH2	chr6	31694927	31695164	1.86e-53	38	0.414449	0.774653	-0.360204
DMR_516	TOP1MT	chr8	144410130	144411543	5.6e-53	272	0.353721	0.7803	-0.426579
DMR_121	AQP6	chr12	50366394	50366852	2.76e-52	83	0.260318	0.66967	-0.409352
DMR_171	VPS18	chr15	41182256	41185962	3.88e-52	1695	0.294704	0.650387	-0.355683
DMR_113	RP11-713P17.3	chr11	133910079	133917130	4.67e-52	3528	0.368032	0.711775	-0.343742
DMR_280	SMYD1	chr2	88389596	88390947	5.01e-52	210	0.270914	0.709201	-0.438286
DMR_349	SH3TC1	chr4	8230119	8231418	6.44e-52	159	0.159178	0.474619	-0.315441
DMR_517	ZC3H3	chr8	144542915	144544522	7.46e-52	466	0.396583	0.854091	-0.457507
DMR_351	HS3ST1	chr4	11649179	11655767	1.32e-51	65	0.343301	0.828914	-0.485613
DMR_182	FAM174B	chr15	93118427	93132039	1.68e-51	7089	0.491856	0.75903	-0.267174
DMR_20	RUNX3	chr1	25253988	25254248	2.77e-51	62	0.260953	0.705791	-0.444838
DMR_436	PSMB8	chr6	32810606	32810932	4.19e-51	128	0.320908	0.680516	-0.359608
DMR_438	PSMB9	chr6	32824965	32832469	4.94e-51	3849	0.51672	0.836825	-0.320105
DMR_139	NOC4L	chr12	132637763	132638213	5.3e-51	248	0.424993	0.824001	-0.399008
DMR_283	IL36G	chr2	113735275	113735841	5.64e-51	236	0.373124	0.712262	-0.339138
DMR_166	ASB2	chr14	94423474	94423932	6.34e-51	169	0.304002	0.766934	-0.462932
DMR_174	GALK2	chr15	49462016	49462257	1.43e-50	40	0.211595	0.580218	-0.368623
DMR_520	CPSF1	chr8	145625211	145626043	2.98e-50	46	0.389751	0.724597	-0.334847
DMR_515	ADGRB1	chr8	143546726	143546992	6.01e-50	69	0.218582	0.544385	-0.325803
DMR_137	EP400	chr12	132537141	132538345	9.09e-50	65	0.376332	0.935242	-0.55891
DMR_444	COL11A2	chr6	33131059	33132635	1.69e-49	1020	0.508816	0.724465	-0.21565
DMR_407	TCF19	chr6	31127257	31127456	3.83e-49	109	0.166554	0.403451	-0.236897
DMR_247	CEP295NL	chr17	76898984	76900021	4.38e-49	371	0.439102	0.769223	-0.330121
DMR_272	HPCAL1	chr2	10517094	10517590	1.43e-48	39	0.335887	0.827684	-0.491797
DMR_52	ADO	chr10	64565705	64565818	1.73e-48	23	0.109381	0.3522	-0.242819
DMR_359	LRRC14B	chr5	195383	196014	2.11e-48	182	0.372461	0.794708	-0.422247
DMR_44	FAM208B	chr10	5734906	5735364	2.18e-48	365	0.181007	0.511515	-0.330508
DMR_386	EXOC2	chr6	503203	504626	3.58e-48	283	0.401077	0.784576	-0.383499
DMR_133	SCARB1	chr12	125223277	125223727	4.01e-48	178	0.401658	0.745728	-0.34407
DMR_263	EPS15L1	chr19	16466072	16466522	4.46e-48	183	0.233251	0.613095	-0.379844
DMR_78	TH	chr11	2236551	2246946	4.69e-48	3873	0.449768	0.753445	-0.303677
DMR_321	RPL5P34	chr22	43166122	43166572	4.69e-48	209	0.226885	0.593014	-0.366129
DMR_189	MAPK8IP3	chr16	1763541	1765003	8.53e-48	322	0.219617	0.537382	-0.317765
DMR_77	INS-IGF2	chr11	2170613	2172264	9.58e-48	1162	0.211282	0.475199	-0.263917
DMR_39	ACBD3	chr1	226305036	226308742	1.26e-47	1658	0.287974	0.688141	-0.400167
DMR_318	ISX-AS1	chr22	35385603	35392763	3.49e-47	637	0.17796	0.479802	-0.301842
DMR_143	GPC5	chr13	92050675	92050776	7.3e-47	57	0.40707	0.0904351	0.316635
DMR_441	BRD2	chr6	32944852	32946476	7.68e-47	484	0.486184	0.770834	-0.28465
DMR_57	ACTA2-AS1	chr10	90689231	90695755	9.53e-47	3070	0.174413	0.490728	-0.316315
DMR_33	RGS13	chr1	192599258	192605782	9.93e-47	2734	0.376593	0.772317	-0.395725
DMR_144	FARP1	chr13	99099363	99102855	1.01e-46	561	0.393382	0.84855	-0.455168
DMR_495	AC021218.2	chr7	155787971	155800201	1.51e-46	5984	0.485496	0.790361	-0.304865
DMR_446	COL11A2	chr6	33140090	33142266	1.96e-46	1037	0.363905	0.614065	-0.25016
DMR_180	RASGRF1	chr15	79295854	79297156	2.64e-46	162	0.371679	0.787986	-0.416307
DMR_34	RP11-465N4.4	chr1	201979376	201979578	2.93e-46	90	0.31274	0.687831	-0.375091
DMR_361	LPCAT1	chr5	1489814	1489937	1.19e-45	72	0.248282	0.676382	-0.428101
DMR_16	PRDM2	chr1	14028859	14030097	1.23e-45	533	0.318099	0.668666	-0.350567
DMR_155	RASA3	chr13	114889996	114891137	5.84e-45	790	0.405496	0.789671	-0.384175
DMR_193	PYCARD	chr16	31214678	31218384	6.64e-45	1652	0.420327	0.746633	-0.326305
DMR_429	NOTCH4	chr6	32181193	32182897	1.4e-44	563	0.39151	0.667293	-0.275782
DMR_434	TAP2	chr6	32782418	32784121	2.5e-44	564	0.154823	0.43021	-0.275388
DMR_248	RPTOR	chr17	78773058	78773892	3.89e-44	209	0.32744	0.72765	-0.40021
DMR_268	RPL13A	chr19	49993026	49993316	3.97e-44	93	0.266366	0.65318	-0.386814
DMR_145	COL4A2	chr13	111126935	111128672	1.13e-43	598	0.426391	0.810774	-0.384384
DMR_514	SLC45A4	chr8	142296896	142297480	1.17e-43	136	0.335045	0.643866	-0.308821
DMR_210	CBFA2T3	chr16	88977844	88979082	1.44e-43	577	0.338997	0.682861	-0.343864
DMR_493	CLCN1	chr7	143013043	143014184	3.19e-43	454	0.314569	0.681375	-0.366806
DMR_246	CEP295NL	chr17	76886172	76887483	3.69e-43	171	0.139334	0.432625	-0.293291
DMR_299	LINC01237	chr2	242953998	242954448	5.27e-43	413	0.279667	0.63314	-0.353473
DMR_242	TMC8	chr17	76129376	76129575	7.27e-43	132	0.428788	0.749302	-0.320515
DMR_165	JDP2	chr14	75935115	75938254	9.19e-43	208	0.334501	0.786571	-0.45207
DMR_356	SLC10A7	chr4	147161595	147168359	9.75e-43	240	0.113868	0.37297	-0.259102
DMR_362	LPCAT1	chr5	1491480	1491679	1.22e-42	112	0.366375	0.744903	-0.378528
DMR_40	CAPN9	chr1	230882981	230884122	1.3e-42	371	0.433617	0.741147	-0.30753
DMR_309	ZFAS1	chr20	47896813	47897844	2.07e-42	384	0.294084	0.63492	-0.340836
DMR_2	MIR429	chr1	1103464	1107170	2.33e-42	1061	0.373589	0.659953	-0.286365
DMR_275	MTA3	chr2	42791664	42795370	5.11e-42	1746	0.350905	0.734227	-0.383322
DMR_319	APOL3	chr22	36562925	36563217	1.05e-41	91	0.213264	0.570987	-0.357723
DMR_269	LILRA4	chr19	54850544	54850746	1.17e-41	64	0.295067	0.666514	-0.371446
DMR_501	RBPMS	chr8	30413223	30414490	1.4e-41	126	0.289363	0.632423	-0.34306
DMR_26	DENND2D	chr1	111743124	111743345	1.63e-41	72	0.314996	0.697854	-0.382858
DMR_472	MAD1L1	chr7	2205120	2206316	1.73e-41	55	0.160746	0.427493	-0.266747
DMR_163	SYNE2	chr14	64676222	64677578	1.8e-41	216	0.335271	0.768443	-0.433172
DMR_327	ARHGEF3	chr3	56809750	56810891	3.43e-41	599	0.410502	0.760233	-0.349731
DMR_313	ITGB2	chr21	46347686	46349310	4.28e-41	783	0.375444	0.660549	-0.285105
DMR_401	PPP1R10	chr6	30581201	30582970	4.28e-41	533	0.18123	0.456631	-0.275401
DMR_8	PLCH2	chr1	2428294	2429507	7.64e-41	73	0.262769	0.60027	-0.337502
DMR_110	APLP2	chr11	129992259	129992467	1.82e-40	10	0.213878	0.512577	-0.298699
DMR_41	DIP2C	chr10	468018	468806	2.79e-40	66	0.303241	0.628328	-0.325087
DMR_168	RNU6-684P	chr14	104849378	104856036	3.18e-40	135	0.296791	0.641126	-0.344335
DMR_484	ADCYAP1R1	chr7	31144055	31150602	3.4e-40	1082	0.349053	0.669365	-0.320312
DMR_122	KRT3	chr12	53190063	53196587	3.87e-40	3153	0.302201	0.624747	-0.322546
DMR_169	INF2	chr14	105183663	105184570	3.95e-40	120	0.405264	0.749363	-0.344099
DMR_59	PGAM1	chr10	99185220	99185351	4.38e-40	44	0.159158	0.434222	-0.275064
DMR_119	LOH12CR1	chr12	12617260	12624051	5.04e-40	1687	0.377155	0.773577	-0.396422
DMR_79	C11orf21	chr11	2321318	2322621	1.74e-39	162	0.0964846	0.287137	-0.190653
DMR_104	CASP1	chr11	105007908	105010840	5.08e-39	1089	0.320472	0.690626	-0.370154
DMR_454	CUTA	chr6	33386923	33387048	6.92e-39	37	0.350965	0.757053	-0.406089
DMR_296	OR6B2	chr2	240969076	240976189	9.54e-39	2953	0.259324	0.460543	-0.201219
DMR_209	RP5-1142A6.8	chr16	88831906	88833142	1.11e-38	97	0.400122	0.72894	-0.328818
DMR_413	LTB	chr6	31547691	31548516	1.36e-38	637	0.249386	0.505812	-0.256426
DMR_271	AC011747.3	chr2	8710986	8717678	2.51e-38	170	0.340687	0.753723	-0.413036
DMR_270	AC011747.3	chr2	8682574	8689349	2.52e-38	251	0.268378	0.589114	-0.320736
DMR_265	RINL	chr19	39367868	39370818	2.55e-38	1009	0.300806	0.564196	-0.26339
DMR_317	AIFM3	chr22	21321211	21321523	2.99e-38	182	0.388047	0.737864	-0.349817
DMR_257	LOXHD1	chr18	44098255	44099396	3.55e-38	396	0.396296	0.674568	-0.278271
DMR_176	SNORD16	chr15	66794638	66796166	3.93e-38	388	0.33095	0.687176	-0.356226
DMR_322	IL17REL	chr22	50450897	50451209	7.31e-38	98	0.506065	0.889991	-0.383926
DMR_56	LRIT1	chr10	86001407	86001609	9.85e-38	143	0.366975	0.716027	-0.349052
DMR_442	HLA-DOA	chr6	32963325	32971191	1.08e-37	1344	0.353236	0.734175	-0.380939
DMR_4	PRKCZ	chr1	2043142	2044471	1.56e-37	93	0.232381	0.586719	-0.354338
DMR_49	ARHGAP12	chr10	32215875	32216257	1.72e-37	71	0.426597	0.850922	-0.424326
DMR_226	GAS7	chr17	9966847	9968069	3.52e-37	83	0.338474	0.682578	-0.344103
DMR_475	CARD11	chr7	2968527	2968726	4.01e-37	69	0.406432	0.849753	-0.443321
DMR_294	AC017104.6	chr2	232256159	232259865	5.32e-37	1612	0.22365	0.524811	-0.301161
DMR_331	PARP9	chr3	122281725	122282130	7.98e-37	95	0.296687	0.62067	-0.323984
DMR_88	TMEM109	chr11	60677692	60681398	1.07e-36	620	0.362293	0.652058	-0.289765
DMR_485	VOPP1	chr7	55552804	55554115	1.76e-36	171	0.45314	0.905015	-0.451875
DMR_211	CBFA2T3	chr16	88988982	88989440	3.54e-36	319	0.211609	0.490812	-0.279203
DMR_478	WIPI2	chr7	5257038	5258376	4.38e-36	197	0.340562	0.761833	-0.421271
DMR_27	RORC	chr1	151805040	151808746	7.8e-36	1653	0.315987	0.654882	-0.338895
DMR_12	LINC01134	chr1	3826408	3827475	9.5e-36	279	0.267763	0.624087	-0.356324
DMR_24	ADGRL4	chr1	79472310	79472460	1.65e-35	110	0.729439	0.477565	0.251874
DMR_342	MYL5	chr4	671457	672245	1.93e-35	363	0.414561	0.78551	-0.37095
DMR_430	NOTCH4	chr6	32184534	32185910	2.61e-35	236	0.355349	0.737279	-0.38193
DMR_251	BAIAP2	chr17	79068285	79069613	1.1e-34	187	0.227923	0.513531	-0.285608
DMR_126	BTG1	chr12	92453276	92459800	1.5e-34	5389	0.383165	0.77803	-0.394864
DMR_14	TNFRSF8	chr1	12111140	12117664	1.72e-34	3818	0.301757	0.604906	-0.303149
DMR_100	CTTN	chr11	70279526	70286050	2.12e-34	2408	0.446412	0.749896	-0.303483
DMR_507	NDUFAF6	chr8	95962338	95962427	2.49e-34	32	0.19713	0.415726	-0.218597
DMR_339	TPRG1-AS1	chr3	188664521	188665152	2.66e-34	182	0.492637	0.862142	-0.369505
DMR_273	LPIN1	chr2	11965080	11971655	4.05e-34	53	0.423347	0.840084	-0.416737
DMR_412	TNF	chr6	31544300	31546027	4.51e-34	649	0.351346	0.609268	-0.257921
DMR_355	UNC5C	chr4	96445259	96446748	4.53e-34	348	0.398723	0.771514	-0.372791
DMR_372	TCF7	chr5	133451317	133451629	7.98e-34	243	0.225568	0.489744	-0.264176
DMR_506	RUNX1T1	chr8	93075512	93076653	2.03e-33	617	0.441643	0.752708	-0.311065
DMR_396	RNF39	chr6	30038557	30038952	2.58e-33	72	0.407173	0.685694	-0.278521
DMR_125	LRP1	chr12	57587573	57588714	6.25e-33	578	0.48738	0.74631	-0.25893
DMR_53	C10orf105	chr10	73470167	73473780	8.09e-33	682	0.413636	0.695215	-0.281579
DMR_80	TRPM5	chr11	2445210	2445364	8.87e-33	101	0.453089	0.725895	-0.272806
DMR_203	IRF8	chr16	85981085	85981597	1.26e-32	64	0.14115	0.340886	-0.199736
DMR_343	TMED11P	chr4	1145194	1151830	1.57e-32	114	0.441665	0.792604	-0.350938
DMR_223	RPL23AP73	chr17	6653052	6659576	1.69e-32	2756	0.39303	0.517863	-0.124833
DMR_278	AC073046.25	chr2	74210632	74211184	1.69e-32	104	0.186062	0.420565	-0.234503
DMR_243	C17orf99	chr17	76142186	76143327	1.9e-32	394	0.498614	0.820376	-0.321762
DMR_101	SHANK2	chr11	70315988	70320385	2.23e-32	1465	0.357612	0.69557	-0.337958
DMR_130	TESC	chr12	117537742	117541924	2.67e-32	1615	0.337418	0.629613	-0.292194
DMR_256	B3GNTL1	chr17	80940902	80942129	3.63e-32	87	0.449263	0.790369	-0.341105
DMR_213	CBFA2T3	chr16	89004751	89005063	3.83e-32	197	0.435234	0.735885	-0.300652
DMR_348	BLOC1S4	chr4	6731460	6737984	5.57e-32	2335	0.304832	0.56768	-0.262847
DMR_260	ELOF1	chr19	11664532	11665711	7e-32	350	0.165972	0.444291	-0.278319
DMR_336	SLITRK3	chr3	164914576	164914644	7.43e-32	22	0.65842	0.333462	0.324957
DMR_65	EBF3	chr10	131670802	131672186	8.01e-32	244	0.46696	0.790869	-0.323909
DMR_379	ERGIC1	chr5	172305416	172306706	9.89e-32	151	0.537263	0.920884	-0.383621
DMR_383	RP3-416J7.5	chr6	206449	213070	1.23e-31	98	0.30951	0.659123	-0.349612
DMR_293	CCDC140	chr2	223164809	223164913	1.26e-31	16	0.607404	0.271316	0.336089
DMR_240	44083	chr17	75473040	75474465	1.49e-31	286	0.481291	0.754082	-0.272791
DMR_71	IFITM10	chr11	1749731	1751333	1.52e-31	462	0.242158	0.573054	-0.330896
DMR_279	DCTN1	chr2	74607241	74607699	1.55e-31	131	0.268404	0.499291	-0.230888
DMR_467	PDGFA	chr7	553017	554087	4.29e-31	282	0.469738	0.835043	-0.365305
DMR_22	EDN2	chr1	41948959	41955483	4.36e-31	742	0.21488	0.463648	-0.248768
DMR_415	LY6G5C	chr6	31645282	31646470	4.36e-31	401	0.427348	0.726076	-0.298728
DMR_381	RNF44	chr5	175954058	175957391	6.2e-31	402	0.389526	0.672571	-0.283045
DMR_63	LHPP	chr10	126211134	126212463	6.64e-31	189	0.388267	0.681993	-0.293726
DMR_67	LINC01168	chr10	134836161	134841669	6.64e-31	1804	0.534451	0.756539	-0.222087
DMR_518	ZC3H3	chr8	144576523	144577808	6.77e-31	145	0.496975	0.900511	-0.403537
DMR_473	IQCE	chr7	2651157	2657681	8.74e-31	770	0.328869	0.562803	-0.233934
DMR_87	CHST1	chr11	45736766	45746170	9.77e-31	5085	0.463365	0.730715	-0.26735
DMR_111	OPCML	chr11	132526376	132528009	1.05e-30	492	0.428931	0.751739	-0.322808
DMR_282	NEURL3	chr2	97170743	97171637	1.13e-30	107	0.394108	0.727081	-0.332973
DMR_305	DNMT3B	chr20	31366208	31366714	1.58e-30	50	0.215892	0.479497	-0.263605
DMR_314	BID	chr22	18258557	18262263	1.84e-30	1772	0.391504	0.685075	-0.293571
DMR_112	RP11-713P17.3	chr11	133896650	133903584	1.99e-30	2139	0.493986	0.748157	-0.254171
DMR_244	SYNGR2	chr17	76164066	76164188	2.66e-30	34	0.29699	0.587358	-0.290368
DMR_394	HCG16	chr6	28956253	28956387	7.23e-30	76	0.498379	0.231927	0.266452
DMR_400	HLA-E	chr6	30459799	30461285	7.56e-30	117	0.313071	0.578142	-0.265071
DMR_9	ACTRT2	chr1	2835542	2843569	1.03e-29	1504	0.362769	0.603105	-0.240336
DMR_161	FOXG1	chr14	29235964	29236062	1.06e-29	10	0.532898	0.23002	0.302878
DMR_11	WRAP73	chr1	3546057	3549000	1.12e-29	1255	0.51287	0.824724	-0.311855
DMR_388	TFAP2A-AS1	chr6	10415497	10415787	1.19e-29	91	0.612176	0.313022	0.299154
DMR_292	SLC23A3	chr2	220035194	220038126	2.37e-29	902	0.354434	0.65076	-0.296326
DMR_234	COASY	chr17	40715197	40715267	2.38e-29	23	0.40561	0.697	-0.29139
DMR_115	CCND2	chr12	4397376	4399079	2.67e-29	672	0.281457	0.509618	-0.228161
DMR_471	MAD1L1	chr7	2078080	2079578	3.45e-29	359	0.353271	0.70257	-0.349299
DMR_483	GARS	chr7	30635739	30635938	3.53e-29	128	0.161892	0.429704	-0.267812
DMR_354	C4orf26	chr4	76481039	76481497	3.71e-29	247	0.339141	0.67753	-0.338389
DMR_60	ITPRIP	chr10	106093497	106097203	3.99e-29	1521	0.443246	0.760336	-0.31709
DMR_89	CD5	chr11	60830115	60836792	6.38e-29	154	0.427943	0.756844	-0.328901
DMR_177	CORO2B	chr15	68860901	68868913	1.05e-28	1489	0.46777	0.759216	-0.291447
DMR_84	PAX6	chr11	31846594	31847073	1.22e-28	31	0.568339	0.293168	0.27517
DMR_337	GPR160	chr3	169781393	169781946	1.27e-28	96	0.504253	0.803445	-0.299191
DMR_491	PTPRZ1	chr7	121651196	121652595	2.16e-28	259	0.443654	0.736158	-0.292504
DMR_488	SRRT	chr7	100486072	100486522	3.67e-28	176	0.380318	0.718414	-0.338096
DMR_503	CHD7	chr8	61786464	61793155	4.25e-28	167	0.508811	0.852343	-0.343532
DMR_134	TMEM132D	chr12	130333245	130334386	4.84e-28	617	0.483915	0.756909	-0.272994
DMR_398	TRIM10	chr6	30127427	30128568	5.84e-28	645	0.447684	0.710072	-0.262388
DMR_480	FBXL18	chr7	5535703	5535792	7.01e-28	18	0.49907	0.789955	-0.290885
DMR_225	GAS7	chr17	9929185	9930765	8.09e-28	440	0.461508	0.720467	-0.258959
DMR_50	RP11-534L6.2	chr10	49876442	49884317	1.03e-27	1353	0.208415	0.416437	-0.208022
DMR_505	LACTB2-AS1	chr8	71520918	71521007	1.12e-27	49	0.255582	0.452274	-0.196692
DMR_229	CCL8	chr17	32645646	32645907	1.9e-27	59	0.336867	0.704051	-0.367184
DMR_457	HSP90AB1	chr6	44217342	44218319	3.52e-27	367	0.462571	0.748746	-0.286175
DMR_425	TNXB	chr6	32078297	32078553	3.98e-27	124	0.487129	0.757963	-0.270834
DMR_308	LBP	chr20	36974513	36975654	5.41e-27	285	0.39031	0.656811	-0.266501
DMR_461	EYA4	chr6	133562442	133562545	6.13e-27	20	0.389713	0.137064	0.252649
DMR_312	CLDN14	chr21	37915052	37915620	1.08e-26	301	0.273809	0.507205	-0.233395
DMR_82	OTOG	chr11	17596428	17602952	2.55e-26	3319	0.297276	0.544556	-0.24728
DMR_287	MGAT5	chr2	135005661	135012185	2.56e-26	3069	0.478718	0.806552	-0.327834
DMR_459	DDO	chr6	110736856	110737058	2.67e-26	94	0.728281	0.439563	0.288718
DMR_18	RNF186	chr1	20141433	20141891	2.95e-26	120	0.510904	0.869716	-0.358813
DMR_421	TNXB	chr6	32015676	32016939	3.81e-26	122	0.254768	0.438338	-0.18357
DMR_102	LRRC32	chr11	76380883	76381391	5.54e-26	316	0.28363	0.51272	-0.22909
DMR_235	SGCA	chr17	48252316	48258840	6.08e-26	5587	0.343829	0.623038	-0.279209
DMR_28	LCE2A	chr1	152670240	152673172	1.08e-25	1110	0.359944	0.644656	-0.284713
DMR_232	KRT15	chr17	39674925	39681656	1.84e-25	3241	0.504335	0.762963	-0.258628
DMR_291	KIAA2012	chr2	202971984	202978508	1.94e-25	3646	0.429194	0.714671	-0.285477
DMR_330	PLA1A	chr3	119316530	119316988	2.07e-25	148	0.418698	0.768386	-0.349688
DMR_395	OR2H1	chr6	29429433	29432365	3.77e-25	805	0.407238	0.691103	-0.283865
DMR_316	TANGO2	chr22	20019444	20020116	4.41e-25	214	0.273163	0.555137	-0.281974
DMR_288	THSD7B	chr2	137748262	137749403	5.55e-25	379	0.597077	0.83195	-0.234873
DMR_153	RASA3	chr13	114792738	114793967	9.93e-25	89	0.529524	0.800065	-0.270542
DMR_17	FLJ37453	chr1	16163456	16163655	1.04e-24	132	0.14694	0.367105	-0.220165
DMR_23	RP4-710M16.2	chr1	56897173	56903697	1.35e-24	3897	0.461138	0.710093	-0.248955
DMR_227	CCDC144NL-AS1	chr17	20836029	20844855	1.39e-24	2303	0.506978	0.785693	-0.278715
DMR_124	DCD	chr12	55041378	55042519	1.58e-24	436	0.437623	0.743255	-0.305632
DMR_297	ANO7	chr2	242127719	242128177	1.59e-24	190	0.312398	0.626056	-0.313657
DMR_10	MEGF6	chr1	3476598	3477872	2.42e-24	135	0.504625	0.747554	-0.242929
DMR_490	LINC01004	chr7	104619743	104623449	3.92e-24	3467	0.323562	0.620498	-0.296936
DMR_62	KCNK18	chr10	118956689	118957830	4.55e-24	262	0.448633	0.685682	-0.237049
DMR_25	BARHL2	chr1	91193306	91197997	7.39e-24	987	0.478949	0.212043	0.266905
DMR_264	FCHO1	chr19	17877466	17877589	8.07e-24	70	0.223464	0.444017	-0.220553
DMR_376	SPINK5	chr5	147443150	147443384	8.37e-24	96	0.509806	0.800887	-0.29108
DMR_218	AC016292.1	chr17	1102951	1106657	8.63e-24	1925	0.350102	0.617805	-0.267703
DMR_426	PRRT1	chr6	32118314	32118519	1.33e-23	143	0.294336	0.464586	-0.17025
DMR_83	METTL15	chr11	28775002	28784572	1.34e-23	3048	0.506142	0.77251	-0.266369
DMR_323	IL5RA	chr3	3151670	3152128	1.78e-23	244	0.436001	0.691008	-0.255007
DMR_456	RP1-153P14.5	chr6	37515953	37522477	2.78e-23	4061	0.383437	0.712257	-0.32882
DMR_424	TNXB	chr6	32064156	32064319	3.56e-23	41	0.648536	0.406333	0.242203
DMR_195	CETP	chr16	56995610	56996084	3.84e-23	44	0.789034	0.606639	0.182395
DMR_304	RP4-753D10.3	chr20	23010381	23014093	6.74e-23	1853	0.585875	0.835047	-0.249173
DMR_499	FGF17	chr8	21906169	21910886	9.99e-23	1012	0.429223	0.697033	-0.26781
DMR_409	HCG27	chr6	31166402	31166611	1.32e-22	11	0.348791	0.633057	-0.284266
DMR_494	AC104133.1	chr7	155675888	155682412	1.9e-22	3398	0.481796	0.705573	-0.223777
DMR_358	ZFP42	chr4	188949830	188957168	2.05e-22	815	0.546489	0.293342	0.253148
DMR_68	IFITM1	chr11	314955	315424	3.13e-22	161	0.414038	0.680985	-0.266946
DMR_19	HMGCL	chr1	24152478	24152705	3.41e-22	26	0.379664	0.74452	-0.364856
DMR_380	NKX2-5	chr5	172664894	172665373	4.75e-22	31	0.596628	0.338814	0.257814
DMR_366	ISL1	chr5	50669771	50676992	6.34e-22	698	0.598129	0.353472	0.244657
DMR_197	FAM92B	chr16	85145859	85146317	8.16e-22	93	0.479845	0.692091	-0.212246
DMR_149	ATP11A	chr13	113425099	113425398	8.63e-22	100	0.543887	0.884358	-0.340471
DMR_373	IL9	chr5	135231431	135231596	8.93e-22	64	0.374587	0.621421	-0.246834
DMR_427	GPSM3	chr6	32159133	32160000	1.1e-21	81	0.244934	0.465436	-0.220502
DMR_370	OTP	chr5	76931916	76932161	1.31e-21	47	0.586411	0.322835	0.263576
DMR_504	MIR124-2	chr8	65292732	65296650	1.37e-21	213	0.574216	0.339231	0.234985
DMR_105	FXYD2	chr11	117698647	117705171	1.48e-21	2999	0.339975	0.565687	-0.225712
DMR_162	NFKBIA	chr14	35864252	35871542	1.57e-21	2670	0.413646	0.674295	-0.260649
DMR_151	ATP4B	chr13	114308048	114309320	1.85e-21	131	0.611101	0.830217	-0.219116
DMR_61	ENO4	chr10	118609503	118610066	1.9e-21	115	0.466347	0.717965	-0.251617
DMR_445	COL11A2	chr6	33133650	33134791	2.03e-21	574	0.456451	0.704467	-0.248017
DMR_261	CALR	chr19	13054033	13054828	2.19e-21	292	0.508192	0.748756	-0.240563
DMR_289	XIRP2	chr2	168102973	168104114	2.68e-21	613	0.622388	0.863922	-0.241534
DMR_455	RP3-468B3.2	chr6	33863724	33870850	3.81e-21	602	0.404743	0.689194	-0.284451
DMR_510	TMEM71	chr8	133773014	133773216	6.19e-21	23	0.314232	0.565887	-0.251655
DMR_375	PCDHA6	chr5	140261554	140261859	6.8e-21	107	0.605352	0.386431	0.218921
DMR_332	TMED10P2	chr3	128270054	128273760	9.53e-21	940	0.536285	0.822192	-0.285906
DMR_497	KBTBD11	chr8	1967915	1971621	9.53e-21	1703	0.361927	0.613686	-0.251759
DMR_513	DENND3	chr8	142199450	142200710	1.44e-20	121	0.59548	0.873479	-0.277998
DMR_196	RNA5SP428	chr16	66161338	66167862	1.49e-20	3739	0.565931	0.7164	-0.150469
DMR_75	MRPL23	chr11	1993048	1996830	1.71e-20	76	0.546624	0.785016	-0.238392
DMR_470	MAD1L1	chr7	2020401	2020683	1.89e-20	83	0.308732	0.581451	-0.272719
DMR_109	OR8D4	chr11	123771925	123778449	2.08e-20	1541	0.596685	0.845204	-0.248519
DMR_217	AFG3L1P	chr16	90049531	90050722	3.05e-20	50	0.630646	0.913758	-0.283113
DMR_487	SLC12A9	chr7	100463408	100463607	6.72e-20	168	0.739021	0.497545	0.241476
DMR_324	AC099754.1	chr3	26663548	26663637	7.13e-20	76	0.510538	0.250341	0.260196
DMR_374	PCDHA6	chr5	140235486	140235706	7.92e-20	22	0.756971	0.520801	0.236169
DMR_13	EEF1DP6	chr1	4193716	4197422	9.59e-20	1764	0.339701	0.600163	-0.260462
DMR_492	TRPV6	chr7	142582288	142583429	1.07e-19	546	0.537538	0.790748	-0.253209
DMR_284	AC093901.1	chr2	118942615	118943228	1.12e-19	164	0.305903	0.513966	-0.208063
DMR_76	IGF2	chr11	2134612	2143220	1.97e-19	2085	0.444666	0.660851	-0.216185
DMR_43	PFKP	chr10	3137847	3139105	2.7e-19	117	0.772202	0.541257	0.230944
DMR_179	SCAMP2	chr15	75145943	75147233	3.44e-19	150	0.451841	0.735978	-0.284137
DMR_496	PTPRN2	chr7	157366584	157367372	4.33e-19	181	0.517664	0.775141	-0.257477
DMR_460	SOGA3	chr6	127779832	127782764	5.41e-19	1522	0.559708	0.836669	-0.276961
DMR_382	SLC34A1	chr5	176806484	176813008	6.23e-19	1511	0.432977	0.67025	-0.237273
DMR_285	EN1	chr2	119607506	119607702	8.2e-19	64	0.434268	0.22053	0.213739
DMR_511	ZFAT	chr8	135614160	135615405	8.36e-19	105	0.601775	0.880292	-0.278518
DMR_114	TSPAN9	chr12	3423209	3429733	9.53e-19	4024	0.46474	0.672905	-0.208165
DMR_410	DDX39B	chr6	31508162	31508474	1.42e-18	152	0.193598	0.377812	-0.184214
DMR_132	WDR66	chr12	122441187	122447883	2.52e-18	172	0.240865	0.450064	-0.209199
DMR_466	CCR6	chr6	167535833	167536314	5.77e-18	24	0.159808	0.324731	-0.164923
DMR_81	KCNQ1	chr11	2481348	2481550	9.31e-18	106	0.607109	0.835549	-0.22844
DMR_397	TRIM10	chr6	30121465	30123114	1.07e-17	509	0.60644	0.835684	-0.229244
DMR_135	ADGRD1	chr12	131454942	131456190	1.23e-17	107	0.402093	0.723334	-0.321241
DMR_128	TBX3	chr12	115134483	115134933	2.43e-17	231	0.487606	0.245342	0.242263
DMR_353	HOPX	chr4	57547296	57547928	2.97e-17	175	0.184842	0.384544	-0.199702
DMR_345	TMEM129	chr4	1719589	1720503	4.09e-17	202	0.556325	0.826356	-0.270031
DMR_85	TP53I11	chr11	44926863	44927321	4.32e-17	296	0.402143	0.68255	-0.280407
DMR_35	PPFIA4	chr1	203013121	203019645	5.45e-17	3138	0.545774	0.774709	-0.228935
DMR_334	ZIC1	chr3	147125880	147125986	1.04e-16	19	0.552401	0.342029	0.210372
DMR_267	SULT2B1	chr19	49055349	49055514	1.14e-16	43	0.532027	0.757076	-0.225049
DMR_254	TBCD	chr17	80825076	80825918	2.3e-16	55	0.636812	0.885238	-0.248426
DMR_188	LMF1	chr16	890428	894134	2.73e-16	1860	0.495197	0.713242	-0.218045
DMR_253	FOXK2	chr17	80560817	80561284	4.73e-16	143	0.536771	0.84084	-0.304068
DMR_222	SMYD4	chr17	1686056	1687307	4.81e-16	111	0.394563	0.700126	-0.305563
DMR_255	B3GNTL1	chr17	80924574	80925497	1.27e-15	135	0.450408	0.738725	-0.288317
DMR_325	ZBTB47	chr3	42704639	42707571	1.59e-15	182	0.409033	0.648342	-0.239309
DMR_333	RP11-200A1.1	chr3	134031325	134031775	2.59e-15	135	0.36557	0.610544	-0.244973
DMR_186	CHSY1	chr15	101693659	101700497	3.27e-15	315	0.316013	0.606789	-0.290776
DMR_300	NOP56	chr20	2634675	2634874	3.44e-15	178	0.325021	0.521099	-0.196079
DMR_224	PIK3R5	chr17	8815611	8816105	3.69e-15	36	0.358096	0.593782	-0.235686
DMR_347	MSX1	chr4	4864426	4864549	4.95e-15	103	0.578805	0.356034	0.222771
DMR_435	TAP2	chr6	32805448	32805669	4.99e-15	23	0.30706	0.505855	-0.198795
DMR_250	RPTOR	chr17	78851114	78851313	5.21e-15	114	0.172566	0.354964	-0.182397
DMR_508	SYBU	chr8	110585308	110588240	7.04e-14	490	0.30578	0.530167	-0.224386
DMR_185	RPL7P5	chr15	100045108	100051762	1.64e-13	130	0.254118	0.43981	-0.185692
DMR_3	MIB2	chr1	1564361	1564543	3.47e-13	61	0.200159	0.366626	-0.166467
DMR_198	LINC00311	chr16	85286495	85293322	4.64e-13	303	0.442786	0.697469	-0.254683
DMR_338	SST	chr3	187387551	187387750	4.99e-13	134	0.461718	0.289708	0.17201
DMR_392	ASS1P1	chr6	25023276	25031342	1.46e-12	1542	0.45855	0.703086	-0.244536
DMR_365	MYO10	chr5	16784380	16785705	2.49e-12	185	0.470262	0.712605	-0.242344
DMR_301	LINC00654	chr20	5484574	5485715	4.54e-12	151	0.24543	0.374477	-0.129047
DMR_249	RPTOR	chr17	78800668	78800906	8.31e-12	40	0.296604	0.493073	-0.196469
DMR_357	SORBS2	chr4	186732707	186733252	8.68e-12	89	0.197785	0.357112	-0.159327
DMR_416	LY6G5C	chr6	31650783	31650917	9.8e-12	82	0.611639	0.40283	0.208809
DMR_42	ADARB2	chr10	1505495	1505754	3.72e-11	60	0.517659	0.715481	-0.197823
DMR_47	USP6NL	chr10	11573730	11575187	6.89e-11	317	0.45485	0.726935	-0.272085
DMR_1	LINC01342	chr1	1075256	1082162	1.78e-10	2471	0.629255	0.785088	-0.155833
DMR_363	LPCAT1	chr5	1494921	1495044	1.35e-08	64	0.27717	0.424692	-0.147523
DMR_66	PWWP2B	chr10	134220948	134222737	4.79e-07	551	0.250936	0.383553	-0.132617
DMR_326	DNAH1	chr3	52351257	52351715	2.3e-06	326	0.285211	0.410543	-0.125332
DMR_408	PSORS1C3	chr6	31148395	31148882	3.18e-05	195	0.720512	0.611918	0.108594
