# Supplementary material for: Genome-wide DNA methylation profiling in chronic lymphocytic leukaemia
Source: Front Genet. 2023 Jan 11;13:1056043. doi: 10.3389/fgene.2022.1056043 (PMC9873975; doi:10.3389/fgene.2022.1056043)
Supplement: Supplementary file 8 [file Table5.xlsx]

## Sheet: Supplementary Table S5
CLL-related CNVs (N = 82)
Chromosome	Arm	MapStart	MapEnd	Gene/ ncRNA	Num probes	MeanGaina	MeanLossa
17	q	57917974	57918682	MIR21	6	0	-0.625
17	q	57839538	57917589	TMEM49	9	0	-0.57639
13	q	50655384	50701256	DLEU1	7	0.020833	-0.5
13	q	50746150	50746150	FAM10A4	1	0.020833	-0.5
13	q	50701501	50997684	ST13P4	26	0.020833	-0.4976
13	q	50600044	50701050	DLEU2	10	0.020833	-0.49375
13	q	51020511	51257555	DLEU7-AS1	5	0.020833	-0.47917
13	q	51361994	51418614	DLEU7	16	0.020833	-0.4375
13	q	50594860	50594860	KCNRG	1	0.020833	-0.4375
13	q	50569769	50588057	TRIM13	6	0.020833	-0.43403
13	q	51466941	51480138	RNASEH2B-AS1	2	0.020833	-0.38542
19	q	45737485	45737880	EXOC3L2	6	0.069444	-0.38542
13	q	51482465	51544280	RNASEH2B	14	0.020833	-0.36756
13	q	50513235	50513235	SPRYD7	1	0.020833	-0.35417
1	p	91182989	91183697	BARHL2	4	0	-0.33333
5	q	135000000	135000000	MIR886	9	0	-0.3287
13	q	50507883	50511900	C13orf1	14	0.020833	-0.31548
14	q	106000000	106000000	KIAA0125	4	0.041667	-0.29688
13	q	50268874	50367395	KPNA3	17	0.020833	-0.29167
13	q	50370537	50422495	CTAGE10P	11	0.020833	-0.29167
14	q	107000000	107000000	LINC00221	21	0.041667	-0.29167
14	q	107000000	107000000	LOC100133469	1	0.041667	-0.29167
14	q	107000000	107000000	LINC00226	13	0.041667	-0.29006
22	q	50528282	50528333	MOV10L1	5	0.020833	-0.2875
13	q	49875337	50018406	CAB39L	20	0.020833	-0.28229
14	q	106000000	106000000	ADAM6	2	0.041667	-0.28125
13	q	50018044	50068486	SETDB2	14	0.020833	-0.27827
13	q	50224704	50266227	EBPL	10	0.020833	-0.275
13	q	48876684	48936995	RB1	37	0.020833	-0.27083
13	q	49433820	49752558	FNDC3A	26	0.020833	-0.27083
13	q	48578742	48617922	NUDT15	15	0.020833	-0.27083
13	q	49789369	49797957	MLNR	15	0.020833	-0.27083
13	q	49821654	49867061	CDADC1	15	0.020833	-0.27083
13	q	48761357	48808187	ITM2B	14	0.020833	-0.27083
13	q	49066868	49108353	RCBTB2	14	0.020833	-0.27083
13	q	50069489	50091767	PHF11	14	0.020833	-0.27083
13	q	50162325	50216117	ARL11	14	0.020833	-0.27083
13	q	49226663	49403484	CYSLTR2	13	0.020833	-0.27083
13	q	50107026	50160670	RCBTB1	11	0.020833	-0.27083
13	q	48668609	48670688	MED4	10	0.020833	-0.27083
13	q	48987165	49019992	LPAR6	10	0.020833	-0.27083
13	q	49145436	49175326	LINC00462	5	0.020833	-0.27083
17	p	7311742	7311868	NLGN2	2	0.020833	-0.27083
13	q	47971330	48575927	SUCLA2	20	0.020833	-0.26875
6	p	290800	292522	DUSP22	7	0.017857	-0.25
12	q	85430025	85430250	TSPAN19	7	0.125	-0.24702
11	q	67070238	67071646	SSH3	10	0.004167	-0.2375
13	q	47378581	47925785	HTR2A	29	0.020833	-0.2342
13	q	51565237	51672329	GUCY1B2	14	0.020833	-0.23363
11	p	2890587	2890725	KCNQ1DN	10	0.014583	-0.23333
13	q	47063673	47326127	LRCH1	35	0.020833	-0.22917
13	q	47352461	47373579	ESD	14	0.020833	-0.22917
7	q	73257045	73257083	WBSCR27	3	0.041667	-0.22917
5	q	140000000	140000000	PCDHA6	12	0.003472	-0.22743
13	q	41590153	41593582	ELF1	4	0.020833	-0.22396
19	p	18979397	19007324	GDF1	5	0.083333	-0.22083
13	q	46964186	47012543	KIAA0226L	4	0.020833	-0.21354
14	q	106000000	106000000	ELK2AP	1	0	-0.20833
22	q	23196862	23196862	MIR650	1	0	-0.20833
13	q	51685288	51799569	FAM124A	19	0.020833	-0.20833
13	q	46944143	46962963	C13orf18	10	0.020833	-0.20833
19	q	44668862	44679292	ZNF226	11	0.0625	-0.20833
19	p	18631567	18633523	ELL	10	0.0625	-0.20833
19	q	45681487	45681968	BLOC1S3	10	0.0625	-0.20833
19	p	4791315	4791699	FEM1A	8	0.0625	-0.20833
19	p	3762581	3763242	MRPL54	7	0.0625	-0.20833
19	p	5904119	5904857	VMAC	7	0.0625	-0.20833
19	p	17970559	17970744	RPL18AP3	7	0.0625	-0.20833
19	q	44716462	44716836	ZNF227	7	0.0625	-0.20833
19	p	3185545	3185763	NCLN	6	0.0625	-0.20833
19	p	12662438	12662666	ZNF564	6	0.0625	-0.20833
19	p	19030203	19030391	DDX49	5	0.0625	-0.20833
19	q	45393621	45394156	TOMM40	4	0.0625	-0.20833
19	p	6737744	6737760	GPR108	3	0.0625	-0.20833
19	p	19030196	19030483	COPE	2	0.0625	-0.20833
19	q	45681407	45681407	TRAPPC6A	1	0.0625	-0.20833
19	p	22444509	22444593	ZNF729	2	0.083333	-0.20833
22	q	24384159	24384159	GSTT1	1	0.270833	-0.20833
22	q	24372133	24374012	LOC391322	8	0.270833	-0.20573
22	q	24348549	24348715	GSTTP1	2	0.270833	-0.17708
12	q	54402697	54402717	HOXC8	5	0.208333	-0.125
12	q	133000000	133000000	GALNT9	2	0.208333	-0.02083
