# Supplementary material for: Genome-wide DNA methylation profiling in chronic lymphocytic leukaemia
Source: Front Genet. 2023 Jan 11;13:1056043. doi: 10.3389/fgene.2022.1056043 (PMC9873975; doi:10.3389/fgene.2022.1056043)
Supplement: Supplementary file 9 [file Table7.xlsx]

## Sheet: Supplementary Table S7
	ONTOLOGY	ID	Description	GeneRatio	BgRatio	pvalue	p.adjust	qvalue	geneID	Count
GO:0007015	BP	GO:0007015	actin filament organization	44/1009	352/17381	1.3088e-06	0.00662121	0.00601359	FRY/RAPGEF3/CIT/MICAL3/ABI1/CDC42/MET/WASF2/BCL2/EMP2/PXN/PRKCE/FHOD3/WNT4/ITGB5/JMY/MYBPC3/JAK2/TACR1/NEDD9/ARHGAP25/GHRL/EZR/TMOD2/CFL2/WHAMM/GPR65/LCP1/LIMA1/SRC/SYNPO/RUFY3/BAIAP2L1/GSN/SORBS3/CDC42EP3/AIF1/LMOD3/PHLDB2/ERMN/MYO1B/ADD2/PACSIN1/SCIN	44
GO:0042110	BP	GO:0042110	T cell activation	52/1009	467/17381	4.89191e-06	0.00987351	0.00896742	CTLA4/LEF1/CD5/LAG3/FOXP1/NDFIP1/NOD2/LYN/LAX1/P2RX7/CDC42/TIGIT/CD2/BCL2/ZMIZ1/ZAP70/WNT4/FCER1G/TNFRSF18/PELI1/PAG1/RHOH/SLA2/HFE/EBI3/YES1/LCP1/SOCS1/TNFSF4/CD28/CD1C/CD8A/BCL3/CCR6/CLEC7A/SRC/GSN/LEPR/CDK6/IL2RA/ZFPM1/TBX21/CD1D/TNFRSF4/AIF1/DPP4/IGF1/PRKCQ/THEMIS/TCF7/DLG5/HLA-DQA2	52
GO:0043393	BP	GO:0043393	regulation of protein binding	29/1009	202/17381	5.85502e-06	0.00987351	0.00896742	AURKB/LEF1/PLXND1/UBASH3B/PLK1/TGFBR3/CSNK1E/CDC42/TERT/TMC8/MET/BCL2/HDAC4/AURKA/DERL1/PLCL2/EPB41/HFE/SRC/CD36/DACT1/ZFPM1/GPSM1/SORL1/ANXA2/PLCL1/WFIKKN1/ADRB2/ADD2	29
GO:0018212	BP	GO:0018212	peptidyl-tyrosine modification	44/1009	378/17381	8.55341e-06	0.0108179	0.00982516	ROR1/EPHA10/LYN/ABI1/ENPP2/CSF2RB/INPP5F/LRP8/MET/FLT3/PRKCE/ZAP70/TNFRSF18/MAP2K6/FGF2/ITGB2/MERTK/JAK2/SLA2/GHRL/YES1/FRK/DOK7/SOCS1/SRC/CD36/IL13/CD44/PKDCC/LTK/RET/FGR/FES/IL6R/TPST1/IL24/IL12RB2/IGF1/ANGPT4/PARP14/MATK/ITGA5/DDR2/ALK	44
GO:0018108	BP	GO:0018108	peptidyl-tyrosine phosphorylation	43/1009	375/17381	1.56602e-05	0.015845	0.0143909	ROR1/EPHA10/LYN/ABI1/ENPP2/CSF2RB/INPP5F/LRP8/MET/FLT3/PRKCE/ZAP70/TNFRSF18/MAP2K6/FGF2/ITGB2/MERTK/JAK2/SLA2/GHRL/YES1/FRK/DOK7/SOCS1/SRC/CD36/IL13/CD44/PKDCC/LTK/RET/FGR/FES/IL6R/IL24/IL12RB2/IGF1/ANGPT4/PARP14/MATK/ITGA5/DDR2/ALK	43
GO:0051017	BP	GO:0051017	actin filament bundle assembly	21/1009	132/17381	2.34012e-05	0.0197311	0.0179204	RAPGEF3/CDC42/MET/WASF2/PXN/WNT4/ITGB5/TACR1/NEDD9/EZR/GPR65/LCP1/LIMA1/SRC/SYNPO/BAIAP2L1/SORBS3/AIF1/PHLDB2/MYO1B/ADD2	21
GO:0031032	BP	GO:0031032	actomyosin structure organization	25/1009	176/17381	3.03015e-05	0.0208037	0.0188945	RAPGEF3/CDC42/LIMCH1/MET/WASF2/EPB41/PXN/FHOD3/WNT4/ITGB5/MYBPC3/TACR1/TMOD2/CFL2/GPR65/EPB41L2/ITGB1/MYOZ3/RACGAP1/SRC/SORBS3/CSRP3/LMOD3/PHLDB2/MYH11	25
GO:0031346	BP	GO:0031346	positive regulation of cell projection organization	39/1009	338/17381	3.34081e-05	0.0208037	0.0188945	CAMK2B/BMPR2/SEPT7/PLXND1/LYN/P2RX7/ENPP2/CDC42/ANLN/LRP8/WASF2/HDAC4/SERPINF1/CPEB1/NDRG4/GPM6A/CCDC88A/AGRN/SEZ6/NTN1/CPNE6/PLXNB2/SRC/PLXNC1/RUFY3/SEPT9/FEZ1/SYT1/CDC42EP3/LTK/RET/FES/DEF8/LPAR3/SMURF1/PACSIN1/DLG5/SEMA7A/EPS8L2	39
GO:0061572	BP	GO:0061572	actin filament bundle organization	21/1009	136/17381	3.70099e-05	0.0208037	0.0188945	RAPGEF3/CDC42/MET/WASF2/PXN/WNT4/ITGB5/TACR1/NEDD9/EZR/GPR65/LCP1/LIMA1/SRC/SYNPO/BAIAP2L1/SORBS3/AIF1/PHLDB2/MYO1B/ADD2	21
GO:0044089	BP	GO:0044089	positive regulation of cellular component biogenesis	51/1009	493/17381	4.45996e-05	0.0225629	0.0204923	CDT1/SEPT7/RAPGEF3/BMF/STAM/BID/P2RX7/PMAIP1/CDC42/TLR6/ANLN/MET/WASF2/ASAP1/HDAC4/LRRN1/PXN/GPM6A/PRKCE/WNT4/CCDC88A/AGRN/JMY/TACR1/GHRL/RPA1/WHAMM/GPR65/LCP1/PTPRJ/SRC/SYNPO/CD36/BAIAP2L1/GSN/SEPT9/PIP4K2A/CLU/SNX9/SORBS3/FNIP1/CDC42EP3/SMPD3/FES/ANKRD53/LMOD3/PHLDB2/DEF8/DLG5/SCIN/EPS8L2	51
GO:0001508	BP	GO:0001508	action potential	21/1009	140/17381	5.73062e-05	0.0248086	0.0225319	KCNIP2/CACNA1E/TPCN2/DSP/KCNA2/ATP1A1/TACR1/CNTNAP1/SCN3A/KCNH2/KCNMB4/ATP1B1/CACNB2/SCN7A/GJC1/JUP/CHRNB2/HCN2/ANK3/CTNNA3/AKAP6	21
GO:0030198	BP	GO:0030198	extracellular matrix organization	38/1009	335/17381	6.0762e-05	0.0248086	0.0225319	FMOD/TGFBI/SPOCK2/KLK2/COL5A1/COL9A3/COL9A2/TIMP2/APBB2/B4GALT1/ITGB5/AGRN/FGF2/ITGB2/PXDN/LCP1/ITGB1/BCL3/SULF2/CTSK/MYO1E/SPARC/ABI3BP/CD44/MMP14/TNXB/ANXA2/COL11A2/PHLDB2/MYH11/ITGAX/VWA1/DPP4/TMPRSS6/ITGA5/DDR2/COL4A2/MFAP5	38
GO:0043062	BP	GO:0043062	extracellular structure organization	38/1009	336/17381	6.47828e-05	0.0248086	0.0225319	FMOD/TGFBI/SPOCK2/KLK2/COL5A1/COL9A3/COL9A2/TIMP2/APBB2/B4GALT1/ITGB5/AGRN/FGF2/ITGB2/PXDN/LCP1/ITGB1/BCL3/SULF2/CTSK/MYO1E/SPARC/ABI3BP/CD44/MMP14/TNXB/ANXA2/COL11A2/PHLDB2/MYH11/ITGAX/VWA1/DPP4/TMPRSS6/ITGA5/DDR2/COL4A2/MFAP5	38
GO:0018105	BP	GO:0018105	peptidyl-serine phosphorylation	34/1009	289/17381	7.10973e-05	0.0248086	0.0225319	CAMK2B/AURKB/RAPGEF3/PLK1/CLSPN/ATP2B4/CCNB1/NEK6/CSNK1E/DCLK2/CDC42/INPP5F/ERN1/SBK1/BCL2/AURKA/PLCL2/DOCK7/TOP1/MAPKAPK2/PRKCE/STK39/STK32B/SRC/BCAR3/CDC7/FNIP1/CD44/RET/PLCL1/IL24/PRKCQ/PPP1R1B/MLXIPL	34
GO:0007265	BP	GO:0007265	Ras protein signal transduction	38/1009	338/17381	7.35577e-05	0.0248086	0.0225319	DNMBP/RAPGEF3/ARHGEF10L/CELSR1/DNMT1/ARHGEF3/CDC42/TIMP2/RASGRF1/MET/WASF2/CSF1/G3BP2/FGD2/ARHGEF17/MAPKAPK2/ABR/RIT1/FGF2/PLD1/SQSTM1/ECT2L/KRAS/GPR65/GNA12/NTN1/ITGB1/DOK1/IQSEC1/NET1/CDC42EP3/FARP1/PLEKHG3/GPR55/AIF1/IGF1/FGD5/EPS8L2	38
GO:0042391	BP	GO:0042391	regulation of membrane potential	43/1009	403/17381	8.63622e-05	0.0271214	0.0246325	BID/P2RX5/S1PR2/P2RX7/KCNIP2/GCLC/PMAIP1/CACNA1E/SLC26A1/BCL2/TPCN2/KCNMA1/DSP/KCNA2/ATP1A1/KCNJ11/TACR1/CNTNAP1/SCN3A/KCNN4/GHRL/KCNH2/GRIN2D/CNIH3/KCNMB4/SEZ6/ATP1B1/GRIK3/CACNB2/SRC/BCL2L1/SCN7A/SLC8A3/GJC1/CNGA1/JUP/CHRNB2/HCN2/GRIN2A/ADRB2/ANK3/CTNNA3/AKAP6	43
GO:0007009	BP	GO:0007009	plasma membrane organization	14/1009	75/17381	9.11375e-05	0.0271214	0.0246325	COL5A1/P2RX7/DMKN/ASAP1/ANO7/WHAMM/A4GALT/BAIAP2L1/CLU/SNX9/PLSCR2/NDRG1/ANK3/PACSIN1	14
GO:0045785	BP	GO:0045785	positive regulation of cell adhesion	42/1009	394/17381	0.000106148	0.0285542	0.0259338	CTLA4/SPOCK2/CD5/NOD2/LYN/CDC42/KIF26B/CSF1/EMP2/PRKCE/ZMIZ1/ZAP70/WNT4/TNFRSF18/JAK2/EBI3/YES1/SKAP1/SOCS1/TNFSF4/CD28/PTPRJ/SRC/CD36/CDK6/IL2RA/AZU1/CD1D/ABI3BP/NET1/CD44/RET/AIF1/MIP/DPP4/IGF1/PRKCQ/ITGA5/CX3CL1/ANK3/AGR2/HLA-DQA2	42
GO:0034113	BP	GO:0034113	heterotypic cell-cell adhesion	11/1009	50/17381	0.000110213	0.0285542	0.0259338	CD2/DSP/ITGB2/GLDN/ITGB1/CD1D/CD44/JUP/ITGAX/ITGA5/CTNNA3	11
GO:0018209	BP	GO:0018209	peptidyl-serine modification	35/1009	308/17381	0.000112885	0.0285542	0.0259338	CAMK2B/AURKB/RAPGEF3/SPOCK2/PLK1/CLSPN/ATP2B4/CCNB1/NEK6/CSNK1E/DCLK2/CDC42/INPP5F/ERN1/SBK1/BCL2/AURKA/PLCL2/DOCK7/TOP1/MAPKAPK2/PRKCE/STK39/STK32B/SRC/BCAR3/CDC7/FNIP1/CD44/RET/PLCL1/IL24/PRKCQ/PPP1R1B/MLXIPL	35
GO:0001101	BP	GO:0001101	response to acid chemical	36/1009	324/17381	0.000142819	0.0329203	0.0298992	LYN/DNMT1/ATP2B4/TGFBR3/AANAT/CCNB1/WNT9A/GCLC/OGG1/RXRA/TEAD2/SERPINF1/TESC/CPEB1/RRAGD/PRKCE/CPS1/TACR1/GNG2/CPEB4/YES1/SOCS1/TNFSF4/SRC/BCL2L1/WNT6/CD36/GSN/BMP6/SPARC/CDO1/ADNP2/LTK/RET/ID3/GJB3	36
GO:0007159	BP	GO:0007159	leukocyte cell-cell adhesion	40/1009	374/17381	0.00014316	0.0329203	0.0298992	CTLA4/CD5/LAG3/NDFIP1/NOD2/LYN/LAX1/CDC42/TIGIT/CD2/ZMIZ1/ZAP70/TNFRSF18/PELI1/ITGB2/PAG1/EZR/HFE/EBI3/S100A8/YES1/SOCS1/TNFSF4/CD28/ITGB1/SRC/GSN/CLEC4M/IL2RA/TBX21/CD1D/CD44/AIF1/DPP4/IGF1/PRKCQ/ITGA5/ADD2/DLG5/HLA-DQA2	40
GO:0071229	BP	GO:0071229	cellular response to acid chemical	25/1009	197/17381	0.000193486	0.0425586	0.038653	LYN/DNMT1/CCNB1/WNT9A/GCLC/TEAD2/SERPINF1/TESC/CPEB1/RRAGD/PRKCE/CPS1/GNG2/CPEB4/YES1/SOCS1/TNFSF4/SRC/BCL2L1/WNT6/ADNP2/LTK/RET/ID3/GJB3	25
GO:0031252	CC	GO:0031252	cell leading edge	50/1060	369/18511	1.26442e-08	7.04283e-06	5.81634e-06	RAPGEF3/PLXND1/ABI1/CDC42/ABI3/WASF2/TESC/BSPRY/ENAH/APBB2/FGD2/PXN/CCDC88A/KCNA2/JMY/KCNJ11/NEDD9/PLCG1/EZR/FRMD4B/SH3RF1/LCP1/ITGB1/PTPRJ/S100A6/IGF2BP1/SRC/RUFY3/GSN/MYO1G/SNX9/CDK6/CD44/AIF1/SGCE/ANXA2/FGR/PHLDB2/MEFV/MCC/DPP4/APC2/ITGA5/FERMT2/USH2A/PACSIN1/CTNNA3/ABLIM3/FGD5/EPS8L2	50
GO:0098552	CC	GO:0098552	side of membrane	58/1060	482/18511	6.75457e-08	1.88115e-05	1.55355e-05	CTLA4/CD5/LAG3/LYN/P2RX7/TGFBR3/ABCG1/MAP3K5/SPPL2B/CD2/EPB41/SNX18/B4GALT1/GNAS/HLA-B/ZAP70/FCER1G/TNFRSF18/HLA-A/ITGB2/GNAO1/JAK2/SLA2/GNG2/EZR/HFE/PKP4/KRAS/FCN1/LITAF/YES1/KLRD1/FRK/GNA12/CD28/ITGB1/CD8A/S100A6/CD200R1/RACGAP1/SRC/CD36/IL13/FCRL6/SNX9/IL2RA/HEG1/FARP1/JUP/CHRNB2/FGR/FES/IL12RB2/MATK/ITGA5/FERMT2/SEMA7A/HLA-DQA2	58
GO:0030027	CC	GO:0030027	lamellipodium	30/1060	185/18511	2.24689e-07	4.17173e-05	3.44523e-05	RAPGEF3/PLXND1/ABI1/ABI3/WASF2/TESC/ENAH/APBB2/FGD2/PXN/CCDC88A/KCNA2/NEDD9/PLCG1/SH3RF1/ITGB1/IGF2BP1/RUFY3/GSN/MYO1G/CD44/AIF1/MEFV/MCC/DPP4/APC2/FERMT2/CTNNA3/ABLIM3/FGD5	30
GO:0019897	CC	GO:0019897	extrinsic component of plasma membrane	26/1060	151/18511	4.32231e-07	6.01881e-05	4.97065e-05	LYN/SNX18/GNAS/ZAP70/GNAO1/JAK2/SLA2/ST14/GNG2/KRAS/FCN1/YES1/FRK/GNA12/S100A6/RACGAP1/SRC/SNX9/FARP1/JUP/ANXA2/FGR/FES/APC2/MATK/FERMT2	26
GO:0031234	CC	GO:0031234	extrinsic component of cytoplasmic side of plasma membrane	21/1060	108/18511	7.05273e-07	7.37402e-05	6.08985e-05	LYN/SNX18/GNAS/ZAP70/GNAO1/JAK2/SLA2/GNG2/KRAS/YES1/FRK/GNA12/S100A6/RACGAP1/SRC/SNX9/FARP1/FGR/FES/MATK/FERMT2	21
GO:0015629	CC	GO:0015629	actin cytoskeleton	53/1060	457/18511	7.94328e-07	7.37402e-05	6.08985e-05	ROR1/SEPT7/PTPN12/RAPGEF3/BMF/MYRIP/ANLN/SPPL2B/WASF2/ASAP1/HDAC4/PXN/FHOD3/CORO6/MYBPC3/KLHL17/EZR/AHNAK/HFE/TMOD2/CFL2/YES1/LCP1/EPB41L2/MYO7B/LIMA1/CCDC102A/MYOZ3/SRC/MYLPF/SYNPO/MYO5C/BAIAP2L1/GSN/SEPT9/MYO1E/MYO1G/CDC42EP3/DAAM1/JUP/AIF1/FGR/LMOD3/MYH11/APC2/AFAP1L1/ABLIM2/DDR2/MYO1B/FERMT2/ADD2/ABLIM3/SCIN	53
GO:0005911	CC	GO:0005911	cell-cell junction	50/1060	423/18511	9.27882e-07	7.38329e-05	6.09751e-05	BMPR2/LYN/P2RX7/CDC42/TIGIT/CD2/WASF2/SMAGP/B4GALT1/CDH24/DSP/ZAP70/KCNA2/ATP1A1/TJP3/KCNJ11/PLCG1/CNTNAP1/CADM3/AHNAK/PKP4/FRMD4B/SKAP1/ATP1B1/ITGB1/PTPRJ/GJA3/SYNPO/VAMP5/BAIAP2L1/MYO1E/KIFC3/GJC1/NDRG1/LSR/HEG1/LCP2/TJP1/JUP/ANXA2/MIP/DPP4/CLDN7/ITGA5/THEMIS/ANK3/CTNNA3/DLG5/AKAP6/GJB3	50
GO:0009898	CC	GO:0009898	cytoplasmic side of plasma membrane	27/1060	170/18511	1.35714e-06	9.44911e-05	7.80357e-05	LYN/CD2/EPB41/SNX18/GNAS/ZAP70/GNAO1/JAK2/SLA2/GNG2/EZR/PKP4/KRAS/LITAF/YES1/FRK/GNA12/S100A6/RACGAP1/SRC/SNX9/FARP1/JUP/FGR/FES/MATK/FERMT2	27
GO:0043235	CC	GO:0043235	receptor complex	41/1060	325/18511	1.70911e-06	0.000105775	8.73546e-05	ROR1/PIGR/LYN/GABRB2/TGFBR3/RXRA/TLR6/CSF2RB/LRP8/DLG2/ZAP70/ITGB5/ITGB2/KCNH2/GRIN2D/HTR3A/HFE/CNIH3/KLRD1/SKAP1/GPR37L1/PLXNA1/ITGB1/CD8A/CD200R1/CD36/LEPR/GPR61/SHANK2/CD44/PTPRN2/RET/CHRNB2/GPR160/NRP2/IL6R/ITGAX/GRIN2A/ITGA5/ADRB2/TSHR	41
GO:0098562	CC	GO:0098562	cytoplasmic side of membrane	28/1060	189/18511	3.55991e-06	0.000198287	0.000163756	LYN/SPPL2B/CD2/EPB41/SNX18/GNAS/ZAP70/GNAO1/JAK2/SLA2/GNG2/EZR/PKP4/KRAS/LITAF/YES1/FRK/GNA12/S100A6/RACGAP1/SRC/SNX9/FARP1/JUP/FGR/FES/MATK/FERMT2	28
GO:0031256	CC	GO:0031256	leading edge membrane	24/1060	149/18511	4.01884e-06	0.000203499	0.00016806	PLXND1/CDC42/TESC/FGD2/KCNA2/KCNJ11/EZR/LCP1/ITGB1/PTPRJ/SRC/MYO1G/CD44/AIF1/SGCE/FGR/DPP4/APC2/ITGA5/FERMT2/USH2A/PACSIN1/FGD5/EPS8L2	24
GO:0005925	CC	GO:0005925	focal adhesion	45/1060	394/18511	7.96532e-06	0.000369723	0.000305337	PTPN12/CASS4/ARHGAP24/PCBP2/CDC42/RPL22/RPL5/ENAH/PXN/DOCK7/RPS18/ITGB5/KLF11/JAK2/RPL3/NEDD9/EZR/AHNAK/PPFIBP1/RPS8/YWHAQ/KRAS/YES1/LCP1/GNA12/EPB41L2/LIMA1/ITGB1/HMGA1/GRB7/GSN/SORBS3/LMO7/MME/CD44/MMP14/JUP/RPS15/FES/PHLDB2/DPP4/ITGA5/DDR2/ARHGAP22/FERMT2	45
GO:0005924	CC	GO:0005924	cell-substrate adherens junction	45/1060	397/18511	9.68686e-06	0.000415045	0.000342766	PTPN12/CASS4/ARHGAP24/PCBP2/CDC42/RPL22/RPL5/ENAH/PXN/DOCK7/RPS18/ITGB5/KLF11/JAK2/RPL3/NEDD9/EZR/AHNAK/PPFIBP1/RPS8/YWHAQ/KRAS/YES1/LCP1/GNA12/EPB41L2/LIMA1/ITGB1/HMGA1/GRB7/GSN/SORBS3/LMO7/MME/CD44/MMP14/JUP/RPS15/FES/PHLDB2/DPP4/ITGA5/DDR2/ARHGAP22/FERMT2	45
GO:0030055	CC	GO:0030055	cell-substrate junction	45/1060	402/18511	1.33367e-05	0.000530612	0.000438207	PTPN12/CASS4/ARHGAP24/PCBP2/CDC42/RPL22/RPL5/ENAH/PXN/DOCK7/RPS18/ITGB5/KLF11/JAK2/RPL3/NEDD9/EZR/AHNAK/PPFIBP1/RPS8/YWHAQ/KRAS/YES1/LCP1/GNA12/EPB41L2/LIMA1/ITGB1/HMGA1/GRB7/GSN/SORBS3/LMO7/MME/CD44/MMP14/JUP/RPS15/FES/PHLDB2/DPP4/ITGA5/DDR2/ARHGAP22/FERMT2	45
GO:0031253	CC	GO:0031253	cell projection membrane	37/1060	312/18511	2.20048e-05	0.00081711	0.000674813	PLXND1/SCARB1/SLC34A3/PKD1L1/ASAP1/TESC/CYBRD1/FGD2/NDRG4/B4GALT1/KCNA2/KCNJ11/EZR/LCP1/GNA12/ITGB1/SLC9A3/PTPRJ/SRC/CD36/SHANK2/CD44/CNGA1/AIF1/SGCE/FGR/GPR157/SCNN1A/DPP4/APC2/ITGA5/FERMT2/USH2A/PACSIN1/FGD5/EPS8L2/PDE6A	37
GO:0045121	CC	GO:0045121	membrane raft	36/1060	301/18511	2.35435e-05	0.000819607	0.000676874	BMPR2/LYN/LAT2/ATP2B4/SCARB1/RFTN1/TLR6/LRP8/EMP2/MAG/KCNMA1/ZAP70/ATP1A1/ITGB2/PAG1/JAK2/EZR/AHNAK/KRAS/HMOX1/TUBA1A/ATP1B1/ITGB1/CD8A/CRB2/SRC/CD36/TUBB/ADCY1/LCP2/RET/CHRNB2/ANXA2/DPP4/ADD2/AKAP6	36
GO:0098857	CC	GO:0098857	membrane microdomain	36/1060	302/18511	2.52941e-05	0.000828755	0.000684429	BMPR2/LYN/LAT2/ATP2B4/SCARB1/RFTN1/TLR6/LRP8/EMP2/MAG/KCNMA1/ZAP70/ATP1A1/ITGB2/PAG1/JAK2/EZR/AHNAK/KRAS/HMOX1/TUBA1A/ATP1B1/ITGB1/CD8A/CRB2/SRC/CD36/TUBB/ADCY1/LCP2/RET/CHRNB2/ANXA2/DPP4/ADD2/AKAP6	36
GO:0044853	CC	GO:0044853	plasma membrane raft	17/1060	96/18511	2.87249e-05	0.000888876	0.000734081	BMPR2/ATP2B4/SCARB1/LRP8/KCNMA1/ATP1A1/ITGB2/JAK2/EZR/HMOX1/ATP1B1/CD8A/SRC/LCP2/CHRNB2/ADD2/AKAP6	17
GO:0019898	CC	GO:0019898	extrinsic component of membrane	32/1060	261/18511	4.04218e-05	0.001185	0.000978634	LYN/SNX18/GNAS/ZAP70/GNAO1/JAK2/SLA2/ST14/GNG2/EZR/MGLL/KRAS/WDR91/FCN1/STK39/YES1/FRK/GNA12/S100A6/RACGAP1/SRC/SNX9/AZU1/FARP1/JUP/ANXA2/FGR/FES/APC2/MATK/FERMT2/RPH3A	32
GO:0014704	CC	GO:0014704	intercalated disc	11/1060	50/18511	9.77534e-05	0.00272243	0.00224833	DSP/ATP1A1/KCNJ11/ATP1B1/ITGB1/VAMP5/GJC1/JUP/ANK3/CTNNA3/AKAP6	11
GO:0030175	CC	GO:0030175	filopodium	16/1060	96/18511	0.000104108	0.00276134	0.00228046	RAPGEF3/ABI1/CDC42/ENAH/B4GALT1/GPM6A/EZR/LCP1/ITGB1/IGF2BP1/RUFY3/MYO1G/FARP1/OSBPL3/ERMN/MYO1B	16
GO:0044291	CC	GO:0044291	cell-cell contact zone	13/1060	68/18511	0.000109331	0.00276806	0.00228601	DSP/ATP1A1/KCNJ11/AHNAK/PKP4/ATP1B1/ITGB1/VAMP5/GJC1/JUP/ANK3/CTNNA3/AKAP6	13
GO:0001726	CC	GO:0001726	ruffle	22/1060	162/18511	0.000143728	0.00348071	0.00287455	WASF2/TESC/FGD2/PLCG1/EZR/FRMD4B/LCP1/ITGB1/PTPRJ/S100A6/SRC/GSN/SNX9/CDK6/AIF1/ANXA2/FGR/MEFV/ITGA5/PACSIN1/FGD5/EPS8L2	22
GO:0098797	CC	GO:0098797	plasma membrane protein complex	28/1060	241/18511	0.000297141	0.00689615	0.00569521	LYN/TGFBR3/GNAS/HLA-B/FCER1G/ABCC8/HLA-A/ITGB5/ITGB2/KCNJ11/GNAO1/GNG2/GNA12/ITGB1/GJA3/GJC1/LILRA4/JUP/RET/SGCE/HCN2/ABCA2/ITGAX/APC2/IGF1/ITGA5/GJB3/HLA-DQA2	28
GO:0043025	CC	GO:0043025	neuronal cell body	43/1060	436/18511	0.000366839	0.00817318	0.00674984	BMPR2/APOD/CIT/P2RX7/CSNK1E/CDC42/TIMP2/INPP5F/LRP8/SERPINF1/AURKA/CPEB1/TOP1/GPM6A/CYGB/KCNA2/KLHL17/KCNJ11/KCNN4/HTR3A/SEZ6/PLK3/GDPD5/GRIK3/CPNE6/SLC12A5/SYNPO/MAP2/RUFY3/SLC8A3/FEZ1/SHANK2/TBX21/ENDOG/NDN/PDE1B/RET/AIF1/ERMN/RGS10/PPP1R1B/SMURF1/PAM	43
GO:0005913	CC	GO:0005913	cell-cell adherens junction	14/1060	88/18511	0.000453415	0.00971355	0.00802196	BMPR2/LYN/TIGIT/SMAGP/DSP/CADM3/BAIAP2L1/KIFC3/NDRG1/TJP1/JUP/ANXA2/CTNNA3/DLG5	14
GO:0034703	CC	GO:0034703	cation channel complex	25/1060	212/18511	0.000490012	0.0101088	0.00834836	KCNIP2/KCNG2/PKD1L1/CACNA1E/DLG2/KCNMA1/KCNA2/ABCC8/KCNJ11/CNTNAP1/SCN3A/KCNN4/KCNH2/GRIN2D/HTR3A/CNIH3/KCNMB4/CACNB2/PDE4B/SCN7A/HCN2/SCNN1A/GRIN2A/KCNJ1/AKAP6	25
GO:0098589	CC	GO:0098589	membrane region	38/1060	378/18511	0.000546099	0.0108635	0.00897163	BMPR2/LYN/LAT2/ATP2B4/SCARB1/RFTN1/TLR6/INPP5F/LRP8/EMP2/MAG/KCNMA1/ZAP70/ATP1A1/AP1S3/ITGB2/PAG1/JAK2/EZR/AHNAK/KRAS/HMOX1/TUBA1A/ATP1B1/ITGB1/CD8A/CRB2/SRC/CD36/TUBB/ADCY1/LCP2/RET/CHRNB2/ANXA2/DPP4/ADD2/AKAP6	38
GO:0044297	CC	GO:0044297	cell body	47/1060	500/18511	0.000584699	0.0112303	0.00927454	BMPR2/APOD/CIT/P2RX7/CSNK1E/CDC42/TIMP2/INPP5F/LRP8/SERPINF1/AURKA/CPEB1/TOP1/GPM6A/CYGB/KCNA2/KLHL17/KCNJ11/GNAO1/TACR1/KCNN4/EZR/HTR3A/SEZ6/PLK3/GDPD5/GRIK3/CPNE6/SLC12A5/SYNPO/MAP2/RUFY3/SLC8A3/TUBB/FEZ1/SHANK2/TBX21/ENDOG/NDN/PDE1B/RET/AIF1/ERMN/RGS10/PPP1R1B/SMURF1/PAM	47
GO:0098636	CC	GO:0098636	protein complex involved in cell adhesion	8/1060	35/18511	0.000662527	0.0123009	0.0101587	CTLA4/LYN/ITGB5/ITGB2/CD28/ITGB1/ITGAX/ITGA5	8
GO:1990351	CC	GO:1990351	transporter complex	34/1060	332/18511	0.000755484	0.0135743	0.0112104	GABRB2/KCNIP2/KCNG2/PKD1L1/CACNA1E/DLG2/BEST4/KCNMA1/LRRC8B/KCNA2/ATP1A1/ABCC8/KCNJ11/CNTNAP1/SCN3A/KCNN4/KCNH2/GRIN2D/HTR3A/CNIH3/KCNMB4/ATP1B1/CACNB2/PDE4B/TIMM8B/SCN7A/SHANK2/CHRNB2/HCN2/ABCA2/SCNN1A/GRIN2A/KCNJ1/AKAP6	34
GO:0016323	CC	GO:0016323	basolateral plasma membrane	24/1060	207/18511	0.000801723	0.013955	0.0115248	BMPR2/NOD2/ATP2B4/MET/SLC26A1/NDRG4/B4GALT1/DSP/MEGF11/ATP1A1/ST14/EZR/STK39/ATP1B1/SLC7A7/ABCC3/LEPR/CD1D/TJP1/ANXA2/IL6R/CLDN7/ANK3/TSHR	24
GO:0043209	CC	GO:0043209	myelin sheath	20/1060	162/18511	0.000977015	0.0164908	0.013619	SERINC5/CDC42/BCL2/VDAC2/MAG/ATP1A1/KCNJ11/GNAO1/CNTNAP1/EZR/TUBA1A/ATP1B1/ITGB1/GSN/NDRG1/ANXA2/ERMN/GNB4/PACSIN1/NDUFV2	20
GO:1902495	CC	GO:1902495	transmembrane transporter complex	33/1060	325/18511	0.00103678	0.0169848	0.014027	GABRB2/KCNIP2/KCNG2/PKD1L1/CACNA1E/DLG2/BEST4/KCNMA1/LRRC8B/KCNA2/ATP1A1/ABCC8/KCNJ11/CNTNAP1/SCN3A/KCNN4/KCNH2/GRIN2D/HTR3A/CNIH3/KCNMB4/ATP1B1/CACNB2/PDE4B/SCN7A/SHANK2/CHRNB2/HCN2/ABCA2/SCNN1A/GRIN2A/KCNJ1/AKAP6	33
GO:0034702	CC	GO:0034702	ion channel complex	30/1060	288/18511	0.0011481	0.0176536	0.0145792	GABRB2/KCNIP2/KCNG2/PKD1L1/CACNA1E/DLG2/BEST4/KCNMA1/LRRC8B/KCNA2/ABCC8/KCNJ11/CNTNAP1/SCN3A/KCNN4/KCNH2/GRIN2D/HTR3A/CNIH3/KCNMB4/CACNB2/PDE4B/SCN7A/SHANK2/CHRNB2/HCN2/SCNN1A/GRIN2A/KCNJ1/AKAP6	30
GO:0030667	CC	GO:0030667	secretory granule membrane	31/1060	301/18511	0.00115339	0.0176536	0.0145792	CKAP4/PIGR/TYROBP/DOK3/RAB26/RAB24/B4GALT1/DSP/FCER1G/ITGB2/PLD1/SLC2A5/SYNGR1/TCIRG1/PTPRJ/CD36/TMEM184A/FCAR/PHACTR2/CD63/SPARC/RAB31/AZU1/SYT1/MME/CD44/PTPRN2/ITGAX/CCDC136/CD93/PAM	31
GO:0031258	CC	GO:0031258	lamellipodium membrane	6/1060	22/18511	0.00117309	0.0176536	0.0145792	PLXND1/KCNA2/CD44/DPP4/APC2/FERMT2	6
GO:0005903	CC	GO:0005903	brush border	14/1060	97/18511	0.00122316	0.0176536	0.0145792	SLC34A3/CYBRD1/B4GALT1/EZR/GNA12/MYO7B/LIMA1/SLC9A3/CD36/MYO1E/SHANK2/MME/MYO1B/SCIN	14
GO:0098802	CC	GO:0098802	plasma membrane receptor complex	21/1060	177/18511	0.00123607	0.0176536	0.0145792	LYN/TLR6/CSF2RB/DLG2/ZAP70/ITGB5/ITGB2/KCNH2/GRIN2D/HTR3A/HFE/CNIH3/SKAP1/ITGB1/CD8A/SHANK2/CHRNB2/IL6R/ITGAX/GRIN2A/ITGA5	21
GO:0032587	CC	GO:0032587	ruffle membrane	13/1060	88/18511	0.00145294	0.0202321	0.0167088	TESC/FGD2/EZR/LCP1/ITGB1/PTPRJ/SRC/AIF1/FGR/ITGA5/PACSIN1/FGD5/EPS8L2	13
GO:0051233	CC	GO:0051233	spindle midzone	7/1060	31/18511	0.00154816	0.0207766	0.0171584	AURKB/PLK1/CDC42/BUB1B/AURKA/PKP4/RACGAP1	7
GO:0071437	CC	GO:0071437	invadopodium	5/1060	16/18511	0.00156664	0.0207766	0.0171584	EZR/ITGB1/RUFY3/DPP4/AFAP1L1	5
GO:0042383	CC	GO:0042383	sarcolemma	16/1060	122/18511	0.00161061	0.020863	0.0172298	ATP2B4/ATP1A1/ABCC8/KCNJ11/SLC2A5/EZR/AHNAK/ATP1B1/ITGB1/CACNB2/SLC8A3/SGCE/ANXA2/SYNC/ANK3/AKAP6	16
GO:0009897	CC	GO:0009897	external side of plasma membrane	28/1060	270/18511	0.00176059	0.0222874	0.0184061	CTLA4/CD5/LAG3/P2RX7/TGFBR3/ABCG1/MAP3K5/CD2/B4GALT1/FCER1G/TNFRSF18/ITGB2/HFE/FCN1/KLRD1/CD28/ITGB1/CD8A/CD200R1/CD36/IL13/FCRL6/IL2RA/HEG1/CHRNB2/IL12RB2/ITGA5/SEMA7A	28
GO:0002102	CC	GO:0002102	podosome	7/1060	32/18511	0.00188505	0.0233327	0.0192694	PTPN12/ASAP1/LCP1/SRC/GSN/AFAP1L1/SCIN	7
GO:0001772	CC	GO:0001772	immunological synapse	7/1060	33/18511	0.00227605	0.02756	0.0227605	ZAP70/RHOH/EZR/CD28/GZMB/PTPRJ/PRKCQ	7
GO:0098794	CC	GO:0098794	postsynapse	39/1060	424/18511	0.00243158	0.0288168	0.0237985	BMPR2/P2RX5/LYN/GABRB2/P2RX7/ABI1/CDC42/LRP8/ASAP1/DLG2/EPB41/CPEB1/GPM6A/ATP1A1/KLHL17/GHRL/GRIN2D/HTR3A/CNIH3/PKP4/SEZ6/CPEB4/GRIK3/ITGB1/PDE4B/IGF2BP1/SRC/SYNPO/MAP2/SLC8A3/SHANK2/FARP1/CHRNB2/SYN3/GRIN2A/RGS10/ANK3/ADD2/DLG5	39
GO:0001725	CC	GO:0001725	stress fiber	9/1060	52/18511	0.00253839	0.0288548	0.0238298	ROR1/SEPT7/PXN/LCP1/LIMA1/SEPT9/DAAM1/FERMT2/ABLIM3	9
GO:0097517	CC	GO:0097517	contractile actin filament bundle	9/1060	52/18511	0.00253839	0.0288548	0.0238298	ROR1/SEPT7/PXN/LCP1/LIMA1/SEPT9/DAAM1/FERMT2/ABLIM3	9
GO:0008076	CC	GO:0008076	voltage-gated potassium channel complex	13/1060	94/18511	0.00265868	0.0296177	0.0244598	KCNIP2/KCNG2/DLG2/KCNMA1/KCNA2/ABCC8/KCNJ11/CNTNAP1/KCNN4/KCNH2/KCNMB4/HCN2/KCNJ1	13
GO:0030315	CC	GO:0030315	T-tubule	8/1060	44/18511	0.00316161	0.0344269	0.0284316	ATP2B4/ATP1A1/KCNJ11/EZR/AHNAK/CACNB2/ANK3/AKAP6	8
GO:0008180	CC	GO:0008180	COP9 signalosome	7/1060	35/18511	0.00324277	0.0344269	0.0284316	NOD2/DOCK7/COPS2/PLCG1/EPB41L2/BASP1/THEMIS	7
GO:0042641	CC	GO:0042641	actomyosin	10/1060	64/18511	0.00327581	0.0344269	0.0284316	ROR1/SEPT7/HDAC4/PXN/LCP1/LIMA1/SEPT9/DAAM1/FERMT2/ABLIM3	10
GO:0044420	CC	GO:0044420	extracellular matrix component	15/1060	120/18511	0.00355158	0.0365478	0.0301831	TGFBI/COL5A1/SERPINF1/AGRN/NTN1/SPARC/TNXB/NTN4/ANXA2/COL11A2/VWA1/MATN2/COL4A2/USH2A/MFAP5	15
GO:0030427	CC	GO:0030427	site of polarized growth	18/1060	156/18511	0.00360885	0.0365478	0.0301831	FRY/CSNK1E/ABI1/TIMP2/RASGRF1/APBB2/CPEB1/DOCK7/GPM6A/TMOD2/CPEB4/GDPD5/BASP1/IGF2BP1/RUFY3/FEZ1/SHANK2/TRPM1	18
GO:0034705	CC	GO:0034705	potassium channel complex	13/1060	98/18511	0.00384516	0.0377007	0.0311352	KCNIP2/KCNG2/DLG2/KCNMA1/KCNA2/ABCC8/KCNJ11/CNTNAP1/KCNN4/KCNH2/KCNMB4/HCN2/KCNJ1	13
GO:0005901	CC	GO:0005901	caveola	11/1060	76/18511	0.00385806	0.0377007	0.0311352	BMPR2/ATP2B4/SCARB1/LRP8/KCNMA1/ATP1A1/JAK2/HMOX1/ATP1B1/SRC/AKAP6	11
GO:0003779	MF	GO:0003779	actin binding	53/1012	403/17354	2.3227e-08	2.1903e-05	2.02441e-05	CAMK2B/DIAPH3/NOD2/MYRIP/MICAL3/ANLN/LIMCH1/WASF2/ENAH/EPB41/PRKCE/KCNMA1/FHOD3/CCDC88A/JMY/CORO6/MYBPC3/KLHL17/FMNL3/EZR/TMOD2/CFL2/WHAMM/LCP1/S100A4/EPB41L2/MYO7B/LIMA1/ITGB1/CACNB2/MYOZ3/SYNPO/MYO5C/BAIAP2L1/GSN/MYO1E/MYO1G/PHACTR2/FMNL2/CSRP3/DAAM1/AIF1/LMOD3/MYH11/MEFV/ERMN/ABLIM2/MYO1B/ADD2/CTNNA3/ABLIM3/SCIN/EPS8L2	53
GO:0050839	MF	GO:0050839	cell adhesion molecule binding	51/1012	463/17354	9.24559e-06	0.00435929	0.00402913	RPL23A/TGFBI/SEPT7/DIAPH3/LYN/S1PR2/COL5A1/HIST1H3J/ABI1/TIMP2/ANLN/TIGIT/WASF2/ASAP1/SMAGP/EMP2/PXN/DSP/BZW1/ITGB2/CADM3/EZR/AHNAK/PPFIBP1/LCP1/LIMA1/ADAM23/ITGB1/SRC/BAIAP2L1/SEPT9/FMNL2/SNX9/CD1D/NDRG1/PPP1R13L/MMP14/TNXB/TJP1/JUP/ANXA2/PHLDB2/IGF1/CLDN7/ITGA5/MYO1B/CX3CL1/ANK3/CTNNA3/SEMA7A/EPS8L2	51
GO:0004713	MF	GO:0004713	protein tyrosine kinase activity	25/1012	179/17354	4.34877e-05	0.0136696	0.0126343	ROR1/EPHA10/LYN/CSF2RB/MET/FLT3/ZAP70/MAP2K6/FGF2/MERTK/JAK2/SLA2/YES1/FRK/SRC/PKDCC/LTK/RET/FGR/NRP2/FES/MATK/DDR2/ALK/CRIM1	25
GO:0017048	MF	GO:0017048	Rho GTPase binding	23/1012	161/17354	6.08168e-05	0.0143375	0.0132517	DNMBP/ARHGEF10L/DIAPH3/CIT/SRGAP3/ARHGEF3/RASGRF1/FGD2/DOCK7/ARHGEF17/ABR/RHOH/FMNL3/ECT2L/WHAMM/FMNL2/NET1/CDC42EP3/FARP1/DAAM1/PLEKHG3/FGD5/EPS8L2	23
GO:0005545	MF	GO:0005545	1-phosphatidylinositol binding	6/1012	15/17354	0.000122917	0.0217935	0.0201429	SCARB1/WDFY1/EPB41/SNX9/SYT1/SCIN	6
GO:0004715	MF	GO:0004715	non-membrane spanning protein tyrosine kinase activity	11/1012	51/17354	0.000138665	0.0217935	0.0201429	LYN/ZAP70/JAK2/SLA2/YES1/FRK/SRC/PKDCC/FGR/FES/MATK	11
GO:0017154	MF	GO:0017154	semaphorin receptor activity	5/1012	11/17354	0.000229498	0.0272639	0.025199	PLXND1/PLXNA1/PLXNB2/PLXNC1/NRP2	5
GO:0005178	MF	GO:0005178	integrin binding	17/1012	111/17354	0.000231295	0.0272639	0.025199	TGFBI/LYN/S1PR2/COL5A1/TIMP2/EMP2/PXN/LCP1/ADAM23/ITGB1/SRC/MMP14/TNXB/IGF1/ITGA5/CX3CL1/SEMA7A	17
GO:0005070	MF	GO:0005070	SH3/SH2 adaptor activity	11/1012	57/17354	0.00038995	0.0408581	0.0377636	CLNK/STAM/GAB1/PAG1/SLA2/CNTNAP1/SKAP1/CD28/SRC/GRB7/BCAR3	11
GO:0005089	MF	GO:0005089	Rho guanyl-nucleotide exchange factor activity	13/1012	77/17354	0.000471612	0.044473	0.0411047	DNMBP/ARHGEF10L/ARHGEF3/RASGRF1/FGD2/ARHGEF17/ABR/ECT2L/NET1/FARP1/PLEKHG3/FGD5/EPS8L2	13
